# Supplementary material for: JAK/STAT inhibition protects glucocorticoid receptor knockout mice from lethal malaria-induced hypoglycemia and hyperinflammation
Source: EMBO Mol Med. 2025 Jul 23;17(8):2040–70. doi: 10.1038/s44321-025-00264-w (PMC12340059; doi:10.1038/s44321-025-00264-w)
Supplement: Supplementary file 3 — Data Set EV1 [file 44321_2025_264_MOESM3_ESM.xlsx]

## Sheet: Global normalised counts
Group	CON WT	CON WT	CON WT	CON WT	CON KO	CON KO	CON KO	CON KO	PcAS WT	PcAS WT	PcAS WT	PcAS WT	PcAS KO	PcAS KO	PcAS KO	PcAS KO	PcAS KO	PcAS KO
ID	GC127801	GC127802	GC127803	GC127804	GC127805	GC127806	GC127807	GC127808	GC127809	GC127810	GC127811	GC127812	GC127813	GC127815	GC127816	GC127814	GC127817	GC127818
0610005C13Rik	1190.3	856.377	1389.65	1656.08	1030.6	1411.69	1222.63	1012.46	813.62	803.081	705.948	747.52	245.073	697.162	255.707	498.922	209.74	184.123
0610007P14Rik	325.573	83.776	246.041	223.519	293.757	332.227	333.034	350.92	202.684	186.002	234.282	249.554	175.435	233.503	214.984	175.696	146.125	200.161
0610009B22Rik	11.5451	0	16.4944	8.88998	8.97591	9.6765	9.95483	9.03358	2.88518	3.99145	8.53344	11.4212	10.7136	9.20622	8.52358	1.34119	2.5194	9.62313
0610009E02Rik	1.15451	0	1.37453	2.53999	5.71194	4.30067	0.904985	0	3.60647	3.19316	1.55153	2.28425	1.3392	0	0.947064	2.01178	0	0
0610009L18Rik	1.15451	0	2.74907	0	0.815991	0	2.71495	0	2.16388	0	0.775767	2.85531	1.3392	0.836929	1.89413	2.01178	0.629851	1.28308
0610009O20Rik	117.76	65.1591	126.457	190.5	136.271	151.599	121.268	101.454	73.572	92.6017	96.9709	110.786	77.6734	134.746	84.2887	99.9185	71.803	65.4373
0610010F05Rik	81.9704	46.5422	74.2248	66.0398	37.5356	67.7355	43.4393	45.8628	51.9332	56.6787	58.1825	59.3904	50.8895	52.7265	35.0414	37.5533	32.1224	46.8326
0610011F06Rik	382.144	242.02	320.266	294.639	413.708	393.511	372.854	277.261	281.305	235.496	191.615	179.313	111.153	208.395	137.324	184.413	143.606	202.727
0610012G03Rik	3.46354	0	1.37453	0	0	1.07517	1.80997	0	0	0	0	0.571062	0	0	0	0	0.629851	0.641542
0610030E20Rik	185.877	139.627	200.682	194.31	144.43	201.056	144.798	137.588	131.276	163.65	112.486	120.494	99.1006	141.441	66.2945	116.013	62.9851	75.702
0610031O16Rik	41.5624	27.9253	26.1161	29.2099	31.8237	33.3302	16.2897	29.8803	5.77036	8.7812	2.3273	6.28168	5.35679	3.34772	2.84119	6.70594	6.29851	2.56617
0610037L13Rik	76.1978	83.776	76.9739	114.3	70.1753	84.9382	76.9237	77.8277	53.3758	68.653	66.716	85.6592	56.2463	76.1606	57.7709	72.4241	77.4717	73.1358
0610038B21Rik	0	0	0	1.27	0	1.07517	0	1.38978	2.88518	3.19316	0	0	1.3392	0	0	0	0	0
0610039K10Rik	0	0	0	0	0	1.07517	0	1.38978	2.16388	0.798291	0	0	0	1.67386	0.947064	0	0	0.641542
0610040B10Rik	10.3906	18.6169	20.618	35.5599	7.34392	11.8268	18.0997	21.5416	5.04906	13.5709	6.20614	8.56592	16.0704	10.8801	5.68238	21.459	11.3373	3.84925
0610040J01Rik	199.731	139.627	193.809	317.499	173.806	227.935	130.318	151.486	134.161	134.911	114.038	98.2226	103.118	123.866	56.8238	134.119	112.114	92.382
0610043K17Rik	2.30902	18.6169	8.2472	1.27	2.44797	5.37583	6.33489	6.9489	6.49165	6.38633	2.3273	10.8502	6.69599	9.20622	6.62945	3.35297	5.03881	0.641542
1010001B22Rik	3.46354	0	6.87267	5.07999	3.26397	0	4.52492	2.08467	0.721294	0.798291	0	1.14212	0	0.836929	0	0	1.88955	0
1010001N08Rik	1.15451	0	2.74907	5.07999	3.26397	1.07517	4.52492	0.69489	0	0.798291	2.3273	0	1.3392	0	0	2.01178	0.629851	2.56617
1110001J03Rik	416.779	130.318	317.517	234.949	372.092	617.146	428.963	413.46	284.19	261.839	231.954	272.967	143.294	176.592	228.242	232.025	199.663	241.22
1110002L01Rik	20.7812	0	13.7453	25.3999	5.71194	23.6537	21.7196	9.03358	13.7046	16.7641	16.2911	8.56592	4.01759	15.9017	5.68238	17.4354	3.14926	4.49079
1110004E09Rik	55.4166	46.5422	43.9851	21.59	53.0394	47.3073	51.5841	36.1343	46.1628	49.494	47.3218	34.2637	26.7839	28.4556	31.2531	33.5297	34.012	38.4925
1110004F10Rik	318.645	297.87	262.536	152.4	213.79	331.151	176.472	258.499	300.058	314.527	215.663	223.856	294.623	282.045	241.501	272.932	333.191	308.582
1110007C09Rik	4.61805	0	2.74907	1.27	3.26397	4.30067	2.71495	6.25401	9.37683	2.39487	4.6546	5.71062	10.7136	3.34772	12.3118	4.69416	20.7851	7.05696
1110008F13Rik	284.01	260.637	265.285	276.859	259.485	319.325	370.139	270.312	366.418	256.251	304.877	350.061	245.073	256.1	351.361	297.073	259.499	298.959
1110008L16Rik	32.3263	83.776	30.2397	49.5299	17.9518	35.4805	22.6246	30.5752	21.6388	32.7299	24.8246	22.8425	13.392	38.4987	21.7825	32.1885	34.6418	26.9448
1110008P14Rik	136.232	65.1591	138.828	177.8	141.982	98.9153	128.508	148.012	160.849	150.079	117.141	119.352	113.832	109.638	89.024	122.048	78.1016	97.5144
1110012L19Rik	15.0087	0	26.1161	25.3999	26.9277	26.8792	15.3847	10.4234	18.7537	15.9658	23.273	9.70805	13.392	14.2278	17.0472	16.7648	11.9672	13.4724
1110017D15Rik	0	0	0	0	0	0	0	0	0	0	0	0	0	0	0	0	1.2597	2.56617
1110018N20Rik	3.46354	0	0	5.07999	0	0	0	2.77956	0	0	0	0	1.3392	0	0.947064	0	0.629851	0
1110019D14Rik	9.2361	9.30845	6.87267	1.27	8.15991	8.60133	11.7648	3.47445	2.16388	4.78975	4.6546	6.28168	8.03518	0.836929	7.57651	2.01178	1.88955	0.641542
1110020A21Rik	16.1632	0	10.9963	0	5.71194	3.2255	9.95483	7.6438	3.60647	3.99145	2.3273	1.14212	4.01759	4.18465	1.89413	0.670594	1.2597	6.41542
1110028F11Rik	6.92707	18.6169	8.2472	12.7	10.6079	8.60133	9.95483	6.9489	7.21294	7.18462	13.188	13.1344	0	7.53236	7.57651	4.69416	1.2597	0.641542
1110032A03Rik	124.687	223.403	122.333	160.02	124.031	113.968	123.078	157.045	115.407	122.937	103.177	96.5094	54.9071	74.4867	85.2358	44.2592	69.2836	71.2112
1110034G24Rik	17.3177	9.30845	24.7416	22.8599	24.4797	23.6537	19.0047	25.7109	15.1472	27.9402	24.8246	17.7029	26.7839	23.434	14.206	24.1414	18.2657	12.8308
1110035H17Rik	2.30902	0	9.62173	6.34999	1.63198	6.451	3.61994	6.9489	2.88518	4.78975	4.6546	5.13955	2.67839	7.53236	0	2.01178	3.77911	1.92463
1110037F02Rik	71.5798	148.935	76.9739	43.1799	38.3516	38.706	35.2944	57.6759	59.1461	60.6701	68.2675	59.9615	65.6207	72.8128	55.8768	74.4359	73.0627	93.0236
1110038B12Rik	17.3177	18.6169	19.2435	12.7	13.8719	16.1275	12.6698	15.2876	20.9175	8.7812	13.9638	12.5634	32.1407	10.8801	18.9413	20.7884	13.2269	13.4724
1110038F14Rik	46.1805	83.776	41.236	50.7999	58.7514	36.5557	80.5436	76.438	95.2109	71.0479	106.28	82.2329	91.0654	86.2037	181.836	115.342	129.12	124.459
1110046J04Rik	0	0	2.74907	0	1.63198	1.07517	2.71495	4.16934	2.16388	5.58804	3.10307	1.71318	12.0528	0.836929	7.57651	4.69416	9.44777	7.6985
1110051M20Rik	0	0	4.1236	2.53999	3.26397	1.07517	3.61994	4.16934	2.16388	3.99145	6.98191	6.85274	0	0	0.947064	0.670594	1.88955	1.92463
1110054M08Rik	50.7985	74.4676	87.9701	83.8198	46.5115	31.1798	57.919	58.3708	31.737	18.3607	31.0307	26.2688	20.088	25.9448	19.8883	23.4708	7.55821	7.6985
1110057K04Rik	109.679	65.1591	127.832	82.5498	132.191	123.644	70.5888	102.149	82.9489	102.181	74.4737	66.8142	54.9071	48.5419	47.3532	61.024	40.9403	22.454
1110058L19Rik	28.8628	9.30845	20.618	10.16	11.4239	15.0523	30.7695	14.5927	23.0814	18.3607	17.8426	12.5634	4.01759	5.02158	16.1001	8.71772	16.3761	12.8308
1110059E24Rik	31.1718	55.8507	46.7341	20.32	22.0318	24.7288	47.9642	41.6934	26.6879	55.0821	48.8733	38.2611	30.8015	36.8249	44.512	33.5297	42.2	28.8694
1110059G10Rik	45.026	111.701	48.1087	77.4698	61.1994	45.157	46.1542	59.0657	70.6869	66.2581	48.0976	66.2431	60.2639	57.7481	46.4061	31.5179	66.1344	57.0972
1110065P20Rik	60.0346	27.9253	35.7379	22.8599	73.4392	59.1342	66.0639	52.8117	51.2119	36.7214	46.546	48.5402	30.8015	61.0958	52.0885	30.1767	35.2717	35.2848
1190002F15Rik	0	0	0	0	0	1.07517	1.80997	2.08467	3.60647	7.98291	13.188	15.4187	16.0704	0.836929	17.9942	1.34119	2.5194	0.641542
1190002N15Rik	50.7985	0	39.8615	60.9599	59.5674	23.6537	33.4844	38.9139	23.8027	37.5197	22.4972	29.6952	81.691	42.6834	85.2358	83.8242	96.9971	96.2313
1190005I06Rik	12.6996	9.30845	8.2472	3.80999	12.2399	6.451	7.23988	8.33869	5.77036	4.78975	6.98191	3.42637	1.3392	1.67386	1.89413	6.03534	3.77911	4.49079
1190007I07Rik	11.5451	9.30845	0	5.07999	8.97591	7.52617	8.14486	5.55912	5.04906	7.18462	5.43037	3.42637	1.3392	0.836929	1.89413	0.670594	3.14926	0.641542
1200007C13Rik	0	0	0	0	1.63198	0	0	0	0	1.59658	0.775767	5.13955	5.35679	0	0.947064	12.7413	2.5194	5.77388
1200014J11Rik	61.1892	148.935	86.5956	77.4698	66.0953	62.3597	49.7742	61.8453	76.4572	85.4171	68.2675	83.9461	104.457	82.0191	68.1886	77.7889	76.8418	69.9281
1300002E11Rik	31.1718	9.30845	30.2397	62.2299	62.8313	45.157	73.3038	59.0657	62.0313	37.5197	33.358	43.9717	57.5855	41.0095	31.2531	42.2474	27.7135	34.0017
1300017J02Rik	2522.61	3062.48	3235.65	4152.89	2527.94	2487.94	1860.65	2290.36	1574.59	1806.53	1622.13	1520.17	1296.34	1762.57	1330.62	1501.46	2173.62	1669.29
1500004A13Rik	0	0	0	0	0	3.2255	1.80997	0	0.721294	2.39487	1.55153	0	2.67839	0	0	0.670594	0.629851	0.641542
1500009L16Rik	0	0	0	0	0	0	0	0	0	0	0	0	1.3392	0	1.89413	1.34119	3.77911	0.641542
1500011B03Rik	8.08159	0	4.1236	3.80999	9.7919	3.2255	9.04985	7.6438	15.8685	8.7812	7.75767	8.56592	20.088	16.7386	15.153	12.0707	22.6746	24.3786
1500011K16Rik	12.6996	9.30845	24.7416	19.05	20.3998	17.2027	14.4798	10.4234	10.8194	4.78975	6.20614	12.5634	1.3392	11.717	7.57651	14.0825	3.77911	7.6985
1500012F01Rik	54.2621	18.6169	42.6105	35.5599	34.2716	59.1342	56.1091	47.2526	57.7036	47.0992	72.1464	83.9461	89.7262	96.2469	87.1299	83.1536	79.9911	80.1927
1500015A07Rik	24.2448	65.1591	38.4869	58.4199	26.9277	18.2778	24.4346	25.0161	25.9666	23.1504	11.6365	23.9846	18.7488	15.9017	5.68238	12.0707	29.603	19.2463
1500017E21Rik	11.5451	18.6169	19.2435	13.97	30.1917	16.1275	23.5296	15.2876	5.77036	6.38633	10.085	6.85274	1.3392	5.8585	8.52358	8.71772	9.44777	4.49079
1500026H17Rik	1.15451	0	1.37453	2.53999	0.815991	1.07517	2.71495	1.38978	0.721294	2.39487	0	0.571062	0	0	0.947064	2.68238	1.88955	0
1600002D24Rik	0	0	0	0	0	0	0	0	0	0	0	0	0	0	0	3.35297	0	0
1600002H07Rik	133.923	46.5422	74.2248	49.5299	62.0153	43.0067	29.8645	15.9825	51.9332	82.224	43.443	36.5479	9.37438	18.4124	6.62945	18.7766	4.40896	10.2647
1600002K03Rik	33.4809	37.2338	53.6068	74.9298	62.8313	56.9838	43.4393	28.4905	46.1628	42.3094	43.443	50.2534	50.8895	57.7481	29.359	55.6593	32.1224	32.0771
1600010M07Rik	2.30902	0	0	1.27	0.815991	1.07517	0.904985	1.38978	5.04906	1.59658	7.75767	4.56849	4.01759	3.34772	2.84119	10.0589	3.14926	4.49079
1600012H06Rik	11.5451	9.30845	10.9963	15.24	16.3198	10.7517	24.4346	15.2876	15.8685	15.1675	20.9457	21.1293	6.69599	14.2278	14.206	13.4119	13.8567	19.2463
1600014C10Rik	187.031	74.4676	152.573	118.11	159.934	112.893	181.902	179.977	169.504	160.456	163.687	162.753	92.4046	88.7145	104.177	106.624	105.185	109.704
1600014C23Rik	0	0	0	0	0	0	0	0	0	0	0	0	5.35679	0	0	2.68238	0.629851	3.20771
1600020E01Rik	33.4809	18.6169	20.618	38.0999	22.0318	33.3302	30.7695	26.4058	21.6388	23.9487	17.0669	17.7029	28.1231	28.4556	25.5707	32.1885	17.6358	7.6985
1600029I14Rik	1.15451	0	0	0	1.63198	0	0	0	0	0	1.55153	0.571062	0	0	0	0	0	0
1700001C19Rik	40.4079	74.4676	61.854	64.7699	54.6714	39.7812	44.3443	40.9985	15.1472	34.3265	20.9457	40.5454	13.392	27.6187	25.5707	20.1178	22.0448	19.2463
1700001G11Rik	0	0	0	0	0	0	0	0	2.16388	0	1.55153	0.571062	0	1.67386	0	0	0	0
1700001J03Rik	0	0	1.37453	0	0	0	0	0	0.721294	0	0	0	1.3392	0	1.89413	1.34119	3.14926	4.49079
1700001L05Rik	2.30902	0	1.37453	8.88998	0.815991	3.2255	2.71495	9.03358	3.60647	1.59658	6.98191	3.99743	5.35679	3.34772	2.84119	5.36475	1.2597	0.641542
1700001L19Rik	0	0	0	0	2.44797	0	0.904985	0	0	0	0	0	0	0	0	0	0	0
1700001O22Rik	0	0	0	0	0	0	0	0	0	0	0.775767	0	2.67839	0.836929	1.89413	2.01178	0.629851	0
1700003E16Rik	0	0	0	6.34999	0.815991	1.07517	0.904985	0.69489	0.721294	0	0.775767	0	1.3392	0.836929	0	0	0	0.641542
1700003F12Rik	2.30902	0	0	1.27	1.63198	1.07517	0	0	0.721294	0	6.20614	0.571062	4.01759	0.836929	1.89413	2.01178	5.03881	2.56617
1700003G18Rik	0	0	0	0	0	0	0	0	0	0	0	0	0	0	0	0	2.5194	0
1700006J14Rik	1.15451	0	0	1.27	0	0	3.61994	0	0	0.798291	3.10307	1.14212	0	2.51079	0	2.68238	1.2597	1.28308
1700007K13Rik	0	0	0	0	0	0	1.80997	0	0	0	0	1.14212	0	0	0	0	0	0
1700007L15Rik	3.46354	0	2.74907	5.07999	0.815991	6.451	3.61994	2.08467	1.44259	3.19316	1.55153	1.14212	0	2.51079	1.89413	1.34119	0.629851	0
1700008J07Rik	5.77256	9.30845	4.1236	5.07999	8.97591	4.30067	3.61994	2.08467	2.16388	3.19316	2.3273	2.85531	2.67839	1.67386	2.84119	4.69416	0.629851	1.28308
1700008O03Rik	0	0	0	1.27	2.44797	0	0	0	0	0	0.775767	0	1.3392	0.836929	0	0	0	0
1700009P17Rik	17.3177	0	24.7416	38.0999	17.1358	24.7288	22.6246	22.2365	15.1472	15.9658	19.3942	27.982	17.4096	20.0863	12.3118	24.812	14.4866	13.4724
1700010I14Rik	5.77256	9.30845	2.74907	3.80999	3.26397	15.0523	3.61994	1.38978	12.262	3.99145	5.43037	1.71318	5.35679	10.0432	0.947064	11.4001	2.5194	3.20771
1700011B04Rik	0	0	0	0	0	0	0	0	0	0	0	1.14212	0	0	1.89413	1.34119	1.2597	0
1700011H14Rik	1.15451	0	0	0	0	0	0.904985	2.77956	0	0	0.775767	0.571062	0	0	0.947064	0	0	0
1700011L22Rik	0	0	0	6.34999	0	0	3.61994	0	0	0	0	0	0	0	0	0	0	0
1700016P03Rik	0	0	0	0	0	0	0	0	0	0	0	0.571062	1.3392	0	3.78826	0	1.88955	7.05696
1700017B05Rik	38.0989	9.30845	28.8652	41.9099	47.3275	41.9315	38.0094	43.0832	64.9165	62.2667	48.8733	65.101	133.92	77.8344	125.96	105.283	213.52	196.312
1700018L02Rik	6.92707	0	16.4944	17.78	16.3198	10.7517	21.7196	13.2029	5.77036	3.19316	10.085	13.1344	1.3392	8.36929	0.947064	2.68238	5.66866	0
1700018M17Rik	1.15451	0	0	0	0	0	0	0	0	0	0	0	0	0	0	1.34119	0	1.28308
1700019G17Rik	3.46354	9.30845	382.12	16.51	3.26397	4.30067	4.52492	1.38978	4.32777	0.798291	5.43037	0	6.69599	5.02158	0	53.6475	3.77911	1.92463
1700020D05Rik	1.15451	0	0	0	0.815991	1.07517	0	2.08467	2.88518	0	0	2.85531	0	1.67386	3.78826	4.02356	0	0
1700020I14Rik	465.269	465.422	448.098	500.379	434.107	402.112	391.858	419.714	329.632	399.944	333.58	363.766	297.302	409.258	183.73	352.732	227.376	178.349
1700020L24Rik	0	0	0	0	0	2.15033	0	0	0.721294	0.798291	0	1.71318	0	0	0.947064	0	1.88955	1.92463
1700021F05Rik	61.1892	37.2338	83.8465	54.6099	64.4633	82.7878	40.7243	75.7431	56.261	40.7128	33.358	43.4007	41.5151	39.3357	32.2002	28.8355	37.7911	24.3786
1700021K19Rik	41.5624	65.1591	35.7379	58.4199	37.5356	31.1798	31.6745	46.5577	39.6712	28.7385	48.8733	29.6952	29.4623	30.9664	22.7295	38.8944	19.5254	19.2463
1700022N22Rik	2.30902	0	2.74907	1.27	3.26397	1.07517	0.904985	3.47445	3.60647	0.798291	0.775767	1.71318	2.67839	4.18465	0	0	0	3.84925
1700023H06Rik	0	0	0	2.53999	0	0	0.904985	0	0	0	0	0	0	0	3.78826	0	1.88955	3.84925
1700024P16Rik	23.0902	46.5422	5.49813	12.7	20.3998	22.5785	18.0997	21.5416	23.0814	19.9573	11.6365	20.5582	28.1231	12.5539	44.512	3.35297	31.4926	34.6433
1700025G04Rik	19.6267	27.9253	28.8652	40.6399	17.9518	15.0523	29.8645	37.5241	36.786	47.8975	40.3399	41.1164	73.6559	20.9232	66.2945	46.271	62.3553	82.1174
1700025N23Rik	0	0	4.1236	0	0	0	0	0	0	0	0.775767	0	1.3392	1.67386	3.78826	0	1.2597	1.92463
1700026D11Rik	0	0	0	0	0	0	0	0	0	0	3.10307	0.571062	0	0	0	0	0	0
1700026L06Rik	0	0	2.74907	3.80999	2.44797	1.07517	0.904985	0	0	3.99145	2.3273	3.42637	2.67839	5.02158	0.947064	2.01178	0.629851	1.92463
1700028B04Rik	60.0346	18.6169	35.7379	48.2599	86.4951	60.2093	58.824	43.7781	38.2286	38.318	52.7522	50.2534	41.5151	43.5203	36.9355	48.9533	25.194	52.6064
1700028E10Rik	0	0	2.74907	0	0	0	0	0	0	0	0	1.71318	0	0	0	0	2.5194	0
1700028J19Rik	0	0	0	0	0	0	0.904985	1.38978	0	0	0	0	2.67839	0	0	0	0	0.641542
1700028K03Rik	10.3906	121.01	16.4944	8.88998	5.71194	3.2255	3.61994	5.55912	7.93424	3.19316	8.53344	4.56849	2.67839	2.51079	1.89413	8.71772	5.66866	0
1700028N14Rik	2.30902	0	0	0	0	0	0	0	0.721294	0.798291	0.775767	2.28425	2.67839	0	4.73532	0.670594	0	1.28308
1700029I15Rik	6.92707	0	12.3708	0	2.44797	0	3.61994	4.16934	1.44259	1.59658	1.55153	2.85531	1.3392	3.34772	4.73532	5.36475	2.5194	2.56617
1700029J07Rik	3.46354	0	5.49813	19.05	9.7919	10.7517	11.7648	10.4234	2.88518	2.39487	3.10307	7.4238	10.7136	7.53236	2.84119	5.36475	7.55821	3.84925
1700030C10Rik	4.61805	0	0	0	0	0	1.80997	0	2.16388	0	0	0	1.3392	0	0	1.34119	0	1.28308
1700030J22Rik	0	0	1.37453	3.80999	4.89595	1.07517	2.71495	0	5.77036	2.39487	2.3273	3.99743	5.35679	0.836929	0	0	0.629851	1.28308
1700030K09Rik	8.08159	0	8.2472	8.88998	12.2399	3.2255	6.33489	11.8131	6.49165	5.58804	8.53344	10.2791	5.35679	10.0432	13.2589	5.36475	2.5194	1.92463
1700031P21Rik	0	0	0	2.53999	0	2.15033	1.80997	0	0	0	0	0	0	0	1.89413	0	1.2597	1.28308
1700034H15Rik	0	0	0	0	0	1.07517	0	0	0.721294	0	1.55153	2.28425	0	0.836929	0.947064	2.01178	3.14926	2.56617
1700034P13Rik	1.15451	0	0	0	0	0	0.904985	0	2.88518	0	2.3273	5.13955	0	0	0	1.34119	0	0
1700037C18Rik	0	0	0	5.07999	1.63198	1.07517	1.80997	0.69489	2.16388	3.99145	6.20614	3.42637	8.03518	8.36929	3.78826	5.36475	4.40896	2.56617
1700037H04Rik	2.30902	9.30845	5.49813	6.34999	4.07996	2.15033	6.33489	6.25401	5.77036	0.798291	1.55153	9.70805	2.67839	7.53236	3.78826	5.36475	6.92836	7.05696
1700040L02Rik	3.46354	0	0	2.53999	1.63198	0	5.42991	2.77956	0.721294	1.59658	3.10307	2.28425	1.3392	0	0.947064	0	0	0
1700041G16Rik	0	0	0	0	0	0	0	1.38978	0	0	1.55153	0	0	0	0	3.35297	0	0
1700042O10Rik	0	0	0	0	0	0	0	0	0	0	0	0	0	0	0	0	4.40896	0.641542
1700045H11Rik	2.30902	9.30845	0	0	4.89595	0	0	0	1.44259	2.39487	0	1.14212	0	0	0	2.01178	3.14926	0.641542
1700047M11Rik	1.15451	0	0	1.27	0.815991	0	4.52492	0.69489	0	0.798291	0	1.14212	1.3392	0	4.73532	0.670594	1.2597	0.641542
1700048O20Rik	20.7812	0	23.3671	16.51	6.52793	10.7517	24.4346	3.47445	5.04906	3.19316	4.6546	4.56849	2.67839	5.02158	1.89413	1.34119	4.40896	2.56617
1700049G17Rik	0	0	4.1236	3.80999	0.815991	3.2255	4.52492	4.86423	5.04906	3.99145	6.20614	1.14212	2.67839	2.51079	0	6.70594	1.88955	1.92463
1700051A21Rik	0	0	0	0	0	0	0	0	0	0	0	0.571062	0	0	0	6.70594	0	0
1700052K11Rik	3.46354	37.2338	4.1236	7.61998	12.2399	4.30067	11.7648	6.25401	8.65553	3.99145	11.6365	12.5634	4.01759	3.34772	6.62945	6.03534	3.77911	1.28308
1700052N19Rik	816.24	9960.04	999.286	1145.54	697.673	246.213	279.64	282.82	387.335	417.506	114.038	97.0805	144.633	208.395	31.2531	267.567	90.0687	76.3435
1700054M17Rik	0	0	0	1.27	0	0	2.71495	0	0.721294	0	0	0	0	0	0	2.68238	0	0.641542
1700055D18Rik	2.30902	0	2.74907	2.53999	5.71194	3.2255	2.71495	6.25401	0.721294	7.18462	2.3273	1.71318	6.69599	15.0647	0	5.36475	1.88955	3.84925
1700055N04Rik	0	9.30845	9.62173	24.1299	1.63198	10.7517	24.4346	29.8803	6.49165	4.78975	45.7703	27.411	5.35679	34.3141	38.8296	10.7295	30.8627	26.9448
1700056E22Rik	3.46354	0	1.37453	3.80999	5.71194	1.07517	5.42991	6.25401	1.44259	7.18462	2.3273	9.70805	5.35679	0.836929	3.78826	7.37653	3.77911	7.05696
1700056N10Rik	0	0	0	1.27	2.44797	0	1.80997	1.38978	1.44259	0.798291	0	1.14212	0	0	0.947064	0.670594	3.14926	0
1700061G19Rik	0	0	0	0	0	0	0	0	2.88518	0.798291	3.87884	4.56849	0	4.18465	2.84119	3.35297	1.2597	1.28308
1700061I17Rik	0	0	0	3.80999	0	1.07517	2.71495	0	0	3.99145	0.775767	1.14212	1.3392	0	0	0	2.5194	0.641542
1700065D16Rik	0	0	0	0	0	0	0	0	0	0	0	0	0	0	0.947064	1.34119	1.2597	2.56617
1700066B19Rik	0	0	0	1.27	0.815991	0	0	0	0	0.798291	0	0	1.3392	0	0	0.670594	0	3.84925
1700066M21Rik	13.8541	18.6169	10.9963	2.53999	10.6079	13.9772	2.71495	6.25401	3.60647	5.58804	5.43037	10.8502	2.67839	1.67386	3.78826	7.37653	1.2597	0.641542
1700067K01Rik	1.15451	9.30845	4.1236	8.88998	0	0	0.904985	2.08467	0.721294	0	0	3.42637	0	1.67386	5.68238	1.34119	1.2597	1.28308
1700080G11Rik	0	9.30845	20.618	13.97	8.97591	6.451	8.14486	9.03358	7.93424	4.78975	2.3273	8.56592	2.67839	3.34772	4.73532	2.01178	2.5194	4.49079
1700084C01Rik	0	0	0	0	0	0	0	0	0	0	1.55153	0	0	0	0	0	0.629851	0.641542
1700084C06Rik	0	0	0	0	0	0	0	0	0	0	0	0	0	1.67386	0	0.670594	0	0.641542
1700084E18Rik	5.77256	9.30845	2.74907	7.61998	0.815991	3.2255	0	10.4234	7.21294	2.39487	4.6546	1.71318	0	1.67386	0	2.68238	3.14926	5.13234
1700086O06Rik	5.77256	18.6169	8.2472	6.34999	9.7919	3.2255	14.4798	9.03358	7.21294	11.1761	13.9638	10.2791	16.0704	5.02158	12.3118	8.04713	4.40896	7.6985
1700086P04Rik	0	0	0	0	0.815991	0	0.904985	0.69489	0.721294	0.798291	0	0.571062	0	0	0	0.670594	0	1.28308
1700088E04Rik	0	0	0	0	0.815991	0	0	1.38978	0.721294	0	3.10307	2.28425	1.3392	2.51079	0	0.670594	0	0
1700092C10Rik	1.15451	0	0	5.07999	1.63198	2.15033	1.80997	2.08467	0	0	0.775767	0	0	0	0	0.670594	0.629851	0
1700092M07Rik	0	0	0	0	0	1.07517	0.904985	0	0	0	0	0	0	0	0	0	1.2597	0
1700095J07Rik	9.2361	0	8.2472	1.27	4.89595	5.37583	8.14486	2.77956	5.77036	2.39487	0	0	2.67839	0	6.62945	1.34119	3.77911	0.641542
1700096K18Rik	9.2361	0	2.74907	6.34999	12.2399	8.60133	4.52492	6.9489	2.16388	3.99145	5.43037	2.85531	1.3392	3.34772	8.52358	2.68238	2.5194	1.92463
1700097N02Rik	0	0	0	0	0	0	0	0	2.88518	2.39487	0	2.28425	2.67839	6.69543	0.947064	1.34119	3.14926	2.56617
1700101E01Rik	0	0	0	0	0	1.07517	0	0	0	0.798291	0	1.71318	0	1.67386	0.947064	0	0.629851	0
1700101I11Rik	0	0	0	0	0	0	0.904985	1.38978	0	0	0	0	2.67839	0	0	0	0	0
1700102P08Rik	0	0	0	0	0	0	0	0	0.721294	0	0	0	2.67839	0	1.89413	0	0	0
1700109H08Rik	3.46354	18.6169	4.1236	1.27	4.89595	0	5.42991	2.77956	3.60647	4.78975	1.55153	1.14212	2.67839	2.51079	23.6766	4.02356	13.8567	24.3786
1700112E06Rik	0	0	0	0	1.63198	0	0	4.16934	0	0	0	2.28425	2.67839	1.67386	2.84119	0.670594	0.629851	3.20771
1700112J16Rik	2.30902	0	0	0	0	1.07517	0.904985	2.77956	0	0	0	0.571062	0	0	0	2.01178	0	0
1700113A16Rik	1.15451	0	0	0	0.815991	4.30067	7.23988	1.38978	0.721294	0	0.775767	0	0	0	0	0.670594	0.629851	0
1700116B05Rik	0	0	0	0	0	0	0	0	0.721294	0	0	1.71318	0	0	0	0	0	0
1700119H24Rik	0	0	1.37453	0	0	2.15033	6.33489	1.38978	1.44259	0.798291	0.775767	1.71318	5.35679	3.34772	3.78826	2.68238	2.5194	1.28308
1700120B22Rik	2.30902	0	0	0	0	0	0	0	0	0	2.3273	0	0	0	0	0	0.629851	0
1700120C14Rik	1.15451	0	0	1.27	0.815991	1.07517	0.904985	1.38978	0	0.798291	0	0	1.3392	3.34772	0.947064	2.01178	1.88955	0.641542
1700122E12Rik	0	0	0	0	2.44797	1.07517	0	0	0	0	0	0	0	1.67386	0	0.670594	0	1.28308
1700123I01Rik	1.15451	0	0	0	0	0	0	0	0	0	0.775767	0.571062	1.3392	0	0	0	0	1.28308
1700123M08Rik	0	0	2.74907	0	0	0	0	0	1.44259	1.59658	0	0	0	0	2.84119	1.34119	0	0
1700123O20Rik	36.9444	37.2338	32.9888	13.97	31.0077	19.353	47.9642	28.4905	43.2777	33.5282	27.9276	32.5505	22.7664	28.4556	26.5178	30.8473	28.3433	25.6617
1700124L16Rik	0	0	0	0	0	0	0	0	0	0	2.3273	0	1.3392	0	12.3118	0.670594	0.629851	5.77388
1810007D17Rik	0	0	1.37453	0	0	0	0	0	0	0	0	0	0	0	0.947064	0	1.2597	0
1810008I18Rik	746.97	521.273	360.128	340.359	992.246	695.633	700.458	661.536	226.486	257.05	205.578	149.047	291.945	323.892	89.024	332.615	156.203	145.63
1810009A15Rik	0	0	0	0	0	0	0	0	0	0.798291	2.3273	0	0	0	0	0	0	0
1810010H24Rik	4.61805	9.30845	10.9963	26.6699	17.9518	4.30067	11.7648	22.9314	10.8194	11.1761	8.53344	18.845	21.4272	12.5539	12.3118	7.37653	10.0776	25.6617
1810011H11Rik	2.30902	0	9.62173	12.7	11.4239	13.9772	13.5748	19.4569	7.93424	15.9658	18.6184	15.4187	13.392	4.18465	0.947064	10.7295	3.77911	2.56617
1810011O10Rik	13.8541	46.5422	20.618	12.7	16.3198	8.60133	11.7648	13.2029	8.65553	15.1675	12.4123	11.9923	13.392	4.18465	35.0414	7.37653	43.4597	46.8326
1810013D15Rik	0	0	0	0	0.815991	0	0	0	0	0	0.775767	0	0	0	0	0.670594	0	1.28308
1810013L24Rik	25.3993	27.9253	24.7416	24.1299	41.6156	31.1798	29.8645	34.7445	34.6221	30.3351	29.4792	35.9769	48.2111	35.151	24.6237	38.2238	21.4149	30.794
1810014B01Rik	2.30902	0	0	8.88998	0.815991	3.2255	3.61994	0.69489	2.88518	0.798291	2.3273	3.42637	1.3392	0.836929	0	1.34119	1.2597	0
1810019D21Rik	6.92707	0	2.74907	8.88998	1.63198	3.2255	6.33489	1.38978	0	1.59658	0.775767	0.571062	0	0.836929	0.947064	0.670594	0	0.641542
1810021B22Rik	25.3993	0	27.4907	36.8299	32.6397	19.353	28.0545	24.3212	18.0324	18.3607	24.0488	29.1241	17.4096	21.7602	9.47064	8.04713	6.29851	8.98159
1810022K09Rik	240.139	158.244	175.94	247.649	191.758	239.762	172.852	173.723	193.307	179.615	200.148	166.75	196.862	162.364	182.783	195.143	194.624	166.159
1810024B03Rik	31.1718	9.30845	12.3708	7.61998	39.1676	44.0818	55.2041	37.5241	37.5073	27.9402	35.6853	35.4058	16.0704	20.9232	30.306	20.1178	12.597	14.7555
1810026B05Rik	3.46354	0	4.1236	1.27	0	3.2255	8.14486	0.69489	1.44259	6.38633	2.3273	2.28425	4.01759	2.51079	7.57651	4.02356	1.88955	5.13234
1810026J23Rik	72.7343	46.5422	41.236	39.3699	47.3275	49.4577	53.3941	48.6423	58.4249	30.3351	40.3399	43.9717	13.392	35.151	30.306	30.1767	28.3433	40.4171
1810030O07Rik	33.4809	18.6169	26.1161	27.9399	47.3275	47.3073	34.3894	47.2526	65.6378	43.1077	52.7522	56.5351	74.9951	35.151	67.2415	60.3534	68.6538	59.0219
1810032O08Rik	0	0	0	0	0	0	1.80997	0.69489	0.721294	3.19316	7.75767	1.71318	1.3392	1.67386	5.68238	2.01178	1.88955	5.77388
1810034E14Rik	47.335	46.5422	24.7416	73.6598	19.5838	36.5557	40.7243	18.762	35.3434	31.9316	43.443	37.119	12.0528	35.988	3.78826	16.0943	3.14926	7.6985
1810037I17Rik	18.4722	9.30845	34.3633	33.0199	14.6878	24.7288	19.9097	18.762	16.5898	15.9658	21.7215	23.4135	17.4096	16.7386	20.8354	14.0825	17.006	19.8878
1810041H14Rik	1.15451	0	4.1236	1.27	1.63198	1.07517	0.904985	2.08467	3.60647	1.59658	4.6546	0.571062	1.3392	1.67386	1.89413	0.670594	1.2597	0.641542
1810041L15Rik	0	0	0	2.53999	0.815991	2.15033	0	1.38978	0.721294	0.798291	0.775767	1.14212	0	1.67386	0	0	0	1.28308
1810043G02Rik	26.5538	37.2338	46.7341	38.0999	27.7437	45.157	26.2446	23.6263	19.475	37.5197	23.273	28.5531	36.1583	30.1295	12.3118	23.4708	22.0448	22.454
1810043H04Rik	369.444	186.169	380.746	414.019	362.3	442.969	364.709	319.65	309.435	245.075	262.209	281.533	246.412	304.642	240.554	283.661	265.167	263.032
1810044D09Rik	24.2448	18.6169	30.2397	30.4799	13.0559	21.5033	9.95483	25.7109	10.0981	11.1761	2.3273	11.9923	8.03518	9.20622	1.89413	14.0825	3.14926	10.2647
1810046K07Rik	3.46354	0	1.37453	7.61998	0	0	4.52492	3.47445	0	0.798291	0.775767	0.571062	0	0	0	0	0	0
1810053B23Rik	1.15451	0	0	2.53999	0	0	0	0	0	0	1.55153	3.99743	0	0	0	0	0	1.28308
1810055G02Rik	11.5451	65.1591	24.7416	8.88998	6.52793	19.353	4.52492	9.03358	25.2453	34.3265	18.6184	26.2688	37.4975	25.1079	38.8296	21.459	56.0568	65.4373
1810058I24Rik	451.414	390.955	493.457	557.529	471.643	362.331	576.475	444.035	657.821	539.645	557.777	659.576	488.807	718.085	702.721	536.475	634.89	697.998
1810059H22Rik	42.717	0	39.8615	29.2099	22.8478	24.7288	35.2944	27.7956	14.4259	15.1675	23.273	16.5608	5.35679	25.9448	4.73532	10.7295	3.77911	12.1893
1810062G17Rik	0	0	0	0	0	0	1.80997	1.38978	0	0	3.10307	0	4.01759	0.836929	0	2.68238	6.92836	4.49079
1810062O18Rik	0	0	0	0	0	0	0	2.08467	0	0	0	0.571062	2.67839	0.836929	3.78826	0	0	0
1810064F22Rik	13.8541	0	8.2472	2.53999	8.15991	29.0295	12.6698	8.33869	2.88518	7.18462	3.10307	2.85531	1.3392	11.717	7.57651	12.0707	1.2597	3.84925
2010001A14Rik	31.1718	27.9253	38.4869	49.5299	22.0318	33.3302	25.3396	27.7956	15.8685	19.159	21.7215	9.13699	8.03518	31.8033	1.89413	18.106	15.1164	5.13234
2010002M12Rik	0	0	0	1.27	0	0	0	0.69489	0	0.798291	0	2.28425	2.67839	4.18465	3.78826	2.68238	3.14926	4.49079
2010003K11Rik	16.1632	9.30845	21.9925	45.7199	22.0318	12.902	28.9595	31.2701	51.2119	65.4599	29.4792	53.6798	156.686	95.4099	44.512	173.684	43.4597	41.7002
2010005H15Rik	0	0	0	0	0	0	0	0	0	0.798291	0	0	2.67839	0	0	1.34119	1.2597	0
2010007H06Rik	0	0	0	0	0.815991	0	2.71495	0	0	0	0	1.71318	0	2.51079	0.947064	2.68238	1.2597	1.92463
2010012O05Rik	64.6527	111.701	54.9813	81.2798	54.6714	51.608	40.7243	76.438	49.7693	63.065	63.6129	77.0933	58.9247	46.0311	64.4004	59.0123	62.9851	78.9097
2010015M23Rik	0	0	0	0	0	0	0.904985	0	2.16388	0.798291	0	0.571062	2.67839	0	0	0.670594	0	0
2010016I18Rik	0	0	0	0	0.815991	0	0.904985	0	6.49165	6.38633	6.20614	6.28168	1.3392	4.18465	0	14.7531	7.55821	5.77388
2010107E04Rik	1197.23	744.676	1037.77	1494.79	1119.54	1346.11	983.718	954.78	908.11	1004.25	881.272	828.61	713.792	859.526	703.669	867.748	910.765	807.06
2010107G12Rik	0	0	0	0	0	0	0	2.77956	0	0	0	0	1.3392	0	0	0.670594	0.629851	0
2010107G23Rik	0	0	1.37453	3.80999	1.63198	3.2255	7.23988	4.86423	1.44259	2.39487	2.3273	1.14212	4.01759	3.34772	0.947064	1.34119	4.40896	6.41542
2010109A12Rik	1.15451	0	4.1236	0	1.63198	0	0.904985	0	1.44259	0	0	0	0	0	0.947064	0	0	0.641542
2010109I03Rik	0	0	0	0	1.63198	0	0	0	0	0	2.3273	0.571062	0	0	0	0	0	0
2010110K18Rik	0	0	0	0	0	0	0	0	0.721294	0	3.87884	0	2.67839	0	0	0	0	0
2010111I01Rik	10.3906	9.30845	35.7379	5.07999	13.0559	2.15033	19.0047	10.4234	12.262	17.5624	9.30921	15.9897	12.0528	18.4124	28.4119	26.1532	44.7194	37.851
2010204K13Rik	0	0	1.37453	3.80999	7.34392	3.2255	0	2.08467	1.44259	3.99145	0	0	0	0	0	2.68238	2.5194	2.56617
2010308F09Rik	0	9.30845	0	0	0	0	0	0	0	0	0	0	0	1.67386	0.947064	1.34119	1.2597	0
2010315B03Rik	20.7812	9.30845	21.9925	11.43	16.3198	15.0523	20.8146	15.2876	15.8685	7.98291	7.75767	13.1344	5.35679	3.34772	13.2589	19.4472	15.7463	6.41542
2010320M18Rik	30.0173	18.6169	53.6068	41.9099	35.9036	55.9087	41.6293	50.727	39.6712	39.9145	44.2187	46.256	45.5327	58.585	35.9884	54.9887	31.4926	30.794
2010320O07Rik	0	0	0	0	0	0	0	0	0	0	0	0	0	0	0	0	0.629851	1.92463
2200002D01Rik	125.842	297.87	120.959	111.76	219.502	138.697	193.667	126.47	165.898	158.86	97.7467	116.497	155.347	144.789	123.118	191.79	126.6	124.459
2210008F06Rik	0	0	0	0	0	1.07517	0	0	0	0	1.55153	0	0	0.836929	0	0	0	0
2210011C24Rik	1.15451	0	1.37453	1.27	0	1.07517	0	0	0	0	0	1.71318	1.3392	0	0	3.35297	0.629851	0.641542
2210013O21Rik	2.30902	46.5422	17.8689	21.59	11.4239	26.8792	21.7196	20.8467	16.5898	10.3778	27.9276	22.2714	22.7664	16.7386	11.3648	21.459	18.8955	28.2278
2210015D19Rik	103.906	83.776	63.2285	134.62	93.839	129.02	87.7835	50.0321	72.8507	85.4171	68.2675	69.6695	45.5327	59.422	52.0885	49.6239	40.9403	46.8326
2210016F16Rik	54.2621	55.8507	61.854	54.6099	62.8313	44.0818	69.6838	58.3708	41.8351	41.5111	71.3706	75.3801	44.1935	61.0958	60.6121	42.2474	40.9403	33.3602
2210016L21Rik	66.9617	121.01	81.0975	91.4398	48.9595	41.9315	72.3988	81.9971	70.6869	85.4171	96.1951	85.6592	109.814	94.573	63.4533	73.7653	45.9791	64.7957
2210017G18Rik	4.61805	0	4.1236	6.34999	9.7919	7.52617	10.8598	7.6438	10.0981	7.18462	8.53344	7.99486	2.67839	7.53236	3.78826	10.0589	8.18807	2.56617
2210018M11Rik	46.1805	18.6169	54.9813	57.1499	60.3834	45.157	38.0094	56.2861	63.4739	62.2667	45.7703	51.3955	48.2111	43.5203	51.1415	72.4241	44.0896	39.7756
2210404O09Rik	1.15451	0	6.87267	16.51	4.89595	6.451	0.904985	5.55912	5.77036	4.78975	7.75767	6.28168	12.0528	6.69543	1.89413	2.01178	3.14926	5.13234
2210406O10Rik	2.30902	0	15.1199	10.16	2.44797	5.37583	3.61994	4.16934	2.88518	7.18462	3.10307	2.28425	1.3392	7.53236	1.89413	1.34119	4.40896	3.84925
2210408F21Rik	42.717	37.2338	45.3596	29.2099	41.6156	26.8792	51.5841	40.9985	38.9499	29.5368	43.443	35.9769	48.2111	30.9664	32.2002	34.8709	16.3761	23.0955
2210408I21Rik	10.3906	0	9.62173	7.61998	13.0559	10.7517	6.33489	5.55912	2.88518	5.58804	8.53344	7.4238	5.35679	5.02158	1.89413	2.01178	5.03881	3.84925
2210417A02Rik	4.61805	0	0	2.53999	4.07996	3.2255	17.1947	5.55912	3.60647	4.78975	3.10307	3.42637	1.3392	1.67386	0	4.69416	1.88955	2.56617
2210418O10Rik	23.0902	37.2338	24.7416	19.05	11.4239	12.902	23.5296	25.7109	12.262	19.159	13.9638	13.7055	10.7136	17.5755	17.0472	16.0943	6.92836	9.62313
2300009A05Rik	79.6614	46.5422	119.584	101.6	76.7032	121.494	132.128	86.8613	72.1294	92.6017	69.8191	80.5197	44.1935	75.3236	73.871	50.2945	54.1672	78.9097
2310001H17Rik	40.4079	9.30845	42.6105	40.6399	47.3275	43.0067	51.5841	33.3547	25.9666	24.747	31.0307	33.1216	20.088	45.1942	25.5707	16.7648	16.3761	15.397
2310003H01Rik	51.9531	93.0845	53.6068	132.08	64.4633	84.9382	67.8739	72.2686	50.4906	52.6872	48.0976	54.2508	79.0126	65.2805	23.6766	83.1536	47.8687	36.5679
2310007B03Rik	0	0	0	0	0	1.07517	0	1.38978	0.721294	0	0	0.571062	0	0	0	0	0	0
2310009B15Rik	9.2361	0	13.7453	13.97	8.15991	9.6765	9.95483	17.3723	16.5898	4.78975	8.53344	14.8476	6.69599	7.53236	17.9942	14.7531	10.0776	8.98159
2310010J17Rik	34.6354	9.30845	30.2397	30.4799	29.3757	38.706	35.2944	38.219	21.6388	27.9402	21.7215	27.982	6.69599	24.2709	20.8354	16.7648	14.4866	17.3216
2310011J03Rik	70.4253	74.4676	76.9739	93.9798	52.2234	86.0133	40.7243	52.1168	66.3591	89.4086	87.6617	79.9486	93.7438	92.8991	74.8181	73.0947	74.3224	76.3435
2310014L17Rik	1.15451	0	0	1.27	0	0	0.904985	1.38978	0	0.798291	0.775767	2.28425	2.67839	1.67386	3.78826	12.7413	7.55821	8.34005
2310015A10Rik	6.92707	0	4.1236	17.78	4.89595	5.37583	16.2897	16.6774	8.65553	8.7812	6.20614	10.8502	24.1056	10.0432	10.4177	27.4943	9.44777	8.34005
2310015B20Rik	3.46354	0	0	0	0	0	0	0	0	0	0	1.14212	0	0	0	0	0	0
2310016G11Rik	0	0	1.37453	0	0	0	1.80997	0.69489	0.721294	0	0.775767	0	0	1.67386	0	2.68238	0	0
2310022A10Rik	5.77256	9.30845	8.2472	11.43	9.7919	5.37583	12.6698	8.33869	15.8685	11.1761	16.2911	14.2765	21.4272	7.53236	17.0472	16.0943	24.5642	10.2647
2310022B05Rik	11.5451	37.2338	21.9925	16.51	21.2158	13.9772	42.5343	20.1518	15.1472	18.3607	20.9457	25.6978	25.4448	20.0863	44.512	22.8002	54.1672	41.7002
2310026L22Rik	0	0	0	0	0	0	0	1.38978	0	0	0	0	1.3392	0	0	0	0	1.28308
2310030G06Rik	39.2534	9.30845	32.9888	43.1799	28.5597	18.2778	20.8146	22.2365	30.2944	24.747	37.2368	23.9846	33.4799	35.151	42.6179	28.1649	51.0179	36.5679
2310031A07Rik	2.30902	0	0	1.27	0	0	0	0.69489	5.77036	3.19316	6.20614	5.13955	6.69599	9.20622	12.3118	11.4001	15.7463	10.9062
2310033P09Rik	91.2065	148.935	116.835	154.94	141.982	132.246	130.318	183.451	152.193	189.195	134.208	114.212	119.189	171.57	104.177	133.448	92.5881	94.3067
2310034G01Rik	5.77256	0	0	5.07999	0.815991	3.2255	2.71495	2.08467	1.44259	0	0	1.14212	0	0.836929	0	1.34119	0	1.28308
2310034O05Rik	0	0	0	0	0	0	0	0	0	0.798291	0	0	0	0.836929	3.78826	2.68238	1.88955	4.49079
2310035C23Rik	34.6354	27.9253	49.4832	33.0199	31.8237	34.4053	38.9143	39.6088	33.1795	30.3351	35.6853	52.5377	22.7664	28.4556	51.1415	38.8944	52.9075	44.2664
2310036O22Rik	706.562	670.208	695.514	885.188	751.528	799.924	589.145	644.163	774.67	848.583	597.341	728.675	775.395	880.45	638.321	766.489	654.415	586.369
2310039H08Rik	293.246	260.637	272.158	331.469	269.277	312.874	197.287	245.296	165.176	154.868	116.365	160.468	129.902	236.851	119.33	187.766	114.633	97.5144
2310040G24Rik	5.77256	0	2.74907	6.34999	6.52793	4.30067	0.904985	6.25401	1.44259	7.98291	10.8607	3.99743	1.3392	0	4.73532	0.670594	3.14926	0.641542
2310043M15Rik	0	0	0	0	0	0	0.904985	5.55912	0	3.99145	0	3.42637	4.01759	0	0.947064	1.34119	0.629851	0
2310045N01Rik	114.297	139.627	126.457	128.27	83.2311	134.396	83.2586	77.1328	82.9489	96.5932	91.5405	82.8039	69.6383	86.2037	46.4061	71.0829	65.5045	62.2296
2310047M10Rik	84.2794	9.30845	54.9813	77.4698	95.471	98.9153	55.2041	92.4204	69.2443	79.8291	69.0433	84.5171	79.0126	86.2037	73.871	76.4477	106.445	119.968
2310057M21Rik	1.15451	0	2.74907	3.80999	8.15991	1.07517	8.14486	5.55912	5.04906	8.7812	3.10307	3.99743	1.3392	0.836929	4.73532	2.01178	1.88955	1.28308
2310058D17Rik	0	0	0	2.53999	0.815991	0	0	0	3.60647	0	0	0	0	7.53236	0.947064	0	0	4.49079
2310061I04Rik	124.687	74.4676	100.341	100.33	111.791	123.644	101.358	77.1328	79.3424	90.2069	80.6798	70.2406	56.2463	51.0527	33.1472	57.6711	24.5642	57.7388
2310061J03Rik	6.92707	18.6169	17.8689	25.3999	9.7919	6.451	14.4798	5.55912	7.21294	13.5709	8.53344	9.13699	4.01759	10.8801	10.4177	7.37653	3.77911	3.84925
2310067B10Rik	64.6527	18.6169	53.6068	83.8198	44.0635	62.3597	69.6838	70.1839	34.6221	51.8889	46.546	42.2586	30.8015	64.4436	32.2002	40.9062	30.2329	34.6433
2310068J16Rik	0	0	0	5.07999	0	0	0	4.16934	0	0	0	0	5.35679	0.836929	1.89413	2.01178	1.88955	0
2310069G16Rik	0	0	4.1236	0	0	2.15033	2.71495	0	0	0	0	0	0	0	0	0	0.629851	1.92463
2410002F23Rik	28.8628	18.6169	24.7416	46.9899	17.1358	33.3302	20.8146	13.8978	24.524	18.3607	17.0669	36.5479	48.2111	40.1726	65.3474	26.8238	64.8747	78.2681
2410003L11Rik	0	0	0	0	0	1.07517	0	0	0	0	0	0	1.3392	0	0.947064	0	0	0.641542
2410004B18Rik	8.08159	0	15.1199	10.16	19.5838	10.7517	9.95483	6.25401	15.1472	15.9658	23.273	11.4212	9.37438	14.2278	20.8354	21.459	22.0448	16.0385
2410004N09Rik	109.679	55.8507	123.708	185.42	97.103	118.268	70.5888	114.657	67.8017	79.8291	100.074	87.3724	148.651	108.801	108.912	116.683	129.749	141.781
2410004P03Rik	0	0	0	0	0	0	0	0	0	0	0.775767	0	0	1.67386	0	0.670594	0.629851	0
2410006H16Rik	35.7899	9.30845	37.1124	22.8599	35.9036	35.4805	52.4891	56.981	65.6378	35.9231	72.1464	69.6695	93.7438	42.6834	135.43	83.1536	123.451	152.687
2410015M20Rik	564.557	977.387	507.203	835.658	470.827	581.665	371.949	424.578	416.908	451.034	322.719	347.776	234.36	368.249	232.978	375.533	288.472	232.88
2410016O06Rik	45.026	27.9253	57.7304	52.0699	52.2234	56.9838	50.6791	72.9635	79.3424	79.8291	66.716	73.0959	79.0126	61.0958	114.595	71.7535	103.296	99.439
2410019O14Rik	0	0	0	0	0	0	0	0	0	0	0	2.28425	0	0	0	0	0	0
2410022M11Rik	24.2448	37.2338	41.236	49.5299	23.6637	23.6537	22.6246	27.7956	28.8518	10.3778	28.7034	34.8348	24.1056	19.2494	21.7825	28.1649	37.1612	32.7186
2410080I02Rik	2.30902	18.6169	8.2472	6.34999	0	1.07517	3.61994	2.77956	0	0	0.775767	1.14212	0	1.67386	0	2.01178	0	0.641542
2410089E03Rik	10.3906	9.30845	10.9963	10.16	8.97591	18.2778	14.4798	14.5927	12.9833	18.3607	18.6184	9.13699	16.0704	10.8801	14.206	31.5179	15.1164	19.2463
2410127L17Rik	11.5451	27.9253	12.3708	8.88998	13.8719	8.60133	12.6698	27.1007	11.5407	9.57949	23.273	10.8502	5.35679	9.20622	6.62945	6.70594	8.18807	3.20771
2410131K14Rik	30.0173	27.9253	20.618	50.7999	38.3516	20.4282	20.8146	31.2701	25.2453	26.3436	27.9276	34.8348	44.1935	37.6618	49.2473	18.7766	51.6478	56.4557
2500002B13Rik	2.30902	0	0	0	0	0	2.71495	2.77956	5.04906	1.59658	1.55153	6.28168	4.01759	0	6.62945	4.69416	3.14926	5.13234
2500004C02Rik	10.3906	9.30845	1.37453	5.07999	4.07996	11.8268	10.8598	9.72847	1.44259	5.58804	4.6546	5.71062	6.69599	8.36929	6.62945	4.02356	2.5194	4.49079
2510002D24Rik	181.258	158.244	233.671	243.839	168.094	158.05	133.938	150.791	142.816	137.306	114.814	127.347	109.814	119.681	65.3474	111.319	63.615	69.2865
2510003E04Rik	16.1632	0	15.1199	12.7	17.9518	22.5785	23.5296	16.6774	21.6388	14.3692	27.9276	16.5608	38.8367	21.7602	17.0472	25.4826	17.6358	10.9062
2510009E07Rik	5.77256	18.6169	19.2435	10.16	23.6637	16.1275	31.6745	36.1343	35.3434	35.1248	43.443	42.8296	40.1759	20.0863	45.4591	28.8355	46.609	48.7572
2510016G02Rik	0	0	4.1236	11.43	0.815991	8.60133	2.71495	4.16934	1.44259	2.39487	3.87884	0.571062	0	5.02158	3.78826	0	0.629851	1.92463
2510039O18Rik	30.0173	27.9253	19.2435	15.24	39.9836	33.3302	53.3941	42.3883	31.737	31.9316	34.9095	55.393	54.9071	37.6618	81.4475	49.6239	49.1284	61.588
2510046G10Rik	1.15451	0	0	6.34999	3.26397	1.07517	3.61994	4.16934	0	1.59658	0	3.42637	1.3392	1.67386	0.947064	3.35297	0.629851	0.641542
2610001J05Rik	20.7812	37.2338	16.4944	22.8599	18.7678	19.353	22.6246	19.4569	21.6388	19.159	33.358	21.1293	38.8367	22.5971	41.6708	23.4708	39.6806	30.1525
2610002J02Rik	53.1076	74.4676	56.3559	99.0598	101.999	133.321	101.358	98.6745	131.997	88.6103	103.177	94.7962	133.92	123.029	94.7064	128.083	74.3224	71.8527
2610002M06Rik	35.7899	46.5422	30.2397	34.2899	33.4556	36.5557	28.9595	24.3212	34.6221	23.9487	36.4611	44.5428	41.5151	56.0743	38.8296	47.6122	32.7523	32.7186
2610005L07Rik	0	0	0	3.80999	0	0	0	0	0.721294	0	0	0	0	0	0	0	0	1.28308
2610008E11Rik	24.2448	18.6169	20.618	25.3999	17.9518	30.1047	18.0997	13.8978	16.5898	24.747	11.6365	23.4135	17.4096	22.5971	10.4177	17.4354	10.7075	14.1139
2610015P09Rik	34.6354	18.6169	38.4869	36.8299	29.3757	27.9543	31.6745	34.0496	31.737	35.1248	29.4792	42.8296	37.4975	34.3141	21.7825	35.5415	28.9732	12.1893
2610020C07Rik	0	0	0	0	0	0	2.71495	0	0.721294	0	0	1.71318	1.3392	3.34772	0	2.01178	0	0
2610020H08Rik	4.61805	9.30845	1.37453	5.07999	2.44797	1.07517	4.52492	2.08467	1.44259	4.78975	4.6546	3.99743	8.03518	0.836929	0.947064	2.01178	3.77911	1.92463
2610021A01Rik	1.15451	0	1.37453	0	1.63198	1.07517	3.61994	0	0	2.39487	0	0	0	3.34772	0	0	2.5194	0.641542
2610034B18Rik	0	0	1.37453	3.80999	5.71194	2.15033	6.33489	7.6438	2.88518	3.99145	3.10307	3.99743	4.01759	6.69543	0.947064	2.68238	3.77911	0
2610035D17Rik	1.15451	0	0	1.27	0	1.07517	0	0	0.721294	1.59658	0.775767	2.28425	1.3392	0	0	1.34119	0.629851	2.56617
2610037D02Rik	8.08159	27.9253	12.3708	10.16	12.2399	7.52617	19.0047	11.1182	8.65553	5.58804	6.98191	8.56592	6.69599	15.0647	4.73532	19.4472	18.2657	11.5478
2610044O15Rik8	6.92707	9.30845	8.2472	8.88998	5.71194	4.30067	8.14486	7.6438	3.60647	2.39487	4.6546	1.71318	4.01759	1.67386	0	3.35297	0	1.28308
2610203C20Rik	1.15451	0	2.74907	5.07999	9.7919	12.902	7.23988	2.08467	0	0	3.87884	1.71318	1.3392	2.51079	0.947064	5.36475	3.77911	2.56617
2610203C22Rik	0	0	2.74907	2.53999	0	0	1.80997	2.08467	3.60647	2.39487	4.6546	1.14212	0	2.51079	0	7.37653	0.629851	0.641542
2610301B20Rik	11.5451	27.9253	9.62173	6.34999	13.8719	10.7517	7.23988	11.1182	13.7046	10.3778	14.7396	13.1344	6.69599	7.53236	16.1001	12.0707	8.18807	9.62313
2610305D13Rik	0	0	0	0	0	0	0.904985	1.38978	0	0	0.775767	2.28425	0	0	0	0	0.629851	0
2610306M01Rik	5.77256	18.6169	5.49813	12.7	2.44797	3.2255	1.80997	4.86423	2.88518	0.798291	5.43037	3.99743	5.35679	3.34772	1.89413	7.37653	1.88955	3.84925
2610307P16Rik	0	0	0	0	1.63198	0	0	0	0.721294	0.798291	0.775767	0	2.67839	0	0	0	0	0
2610318N02Rik	0	0	0	1.27	0	1.07517	0	0	5.04906	0	1.55153	7.99486	2.67839	3.34772	9.47064	0.670594	2.5194	2.56617
2610507B11Rik	260.92	167.552	182.813	107.95	271.725	194.605	213.576	185.536	180.324	201.968	174.548	150.189	145.973	168.223	134.483	169.66	137.308	159.102
2610507I01Rik	13.8541	9.30845	0	15.24	19.5838	15.0523	19.0047	40.3036	25.2453	17.5624	5.43037	0	0	36.8249	0	32.8591	6.29851	6.41542
2610524H06Rik	0	0	1.37453	3.80999	0	0	1.80997	0.69489	13.7046	11.1761	3.87884	10.2791	16.0704	17.5755	14.206	8.71772	18.8955	4.49079
2610528A11Rik	0	0	0	0	0	0	0.904985	0	0	0	0	0.571062	2.67839	0	0.947064	1.34119	0.629851	0
2610528J11Rik	4.61805	9.30845	4.1236	2.53999	7.34392	9.6765	13.5748	2.08467	0	3.19316	2.3273	5.71062	4.01759	4.18465	1.89413	2.01178	3.77911	0
2700012I20Rik	0	0	5.49813	7.61998	3.26397	0	1.80997	2.08467	0.721294	0	3.10307	0.571062	0	2.51079	0	2.68238	0	0
2700016F22Rik	0	0	1.37453	0	2.44797	4.30067	0.904985	1.38978	0.721294	0	0	0	2.67839	4.18465	0	0	0	0.641542
2700029M09Rik	9.2361	9.30845	4.1236	2.53999	8.15991	2.15033	5.42991	15.2876	4.32777	6.38633	6.98191	11.4212	9.37438	4.18465	11.3648	7.37653	12.597	13.4724
2700033N17Rik	2.30902	0	1.37453	6.34999	0.815991	3.2255	1.80997	2.77956	0.721294	2.39487	1.55153	1.14212	2.67839	4.18465	1.89413	2.01178	3.14926	1.28308
2700038G22Rik	0	0	0	0	0	1.07517	2.71495	0	4.32777	1.59658	0.775767	0	1.3392	2.51079	1.89413	1.34119	3.77911	1.28308
2700046G09Rik	2.30902	18.6169	9.62173	10.16	1.63198	13.9772	3.61994	6.25401	9.37683	3.19316	6.98191	7.4238	8.03518	7.53236	3.78826	13.4119	6.29851	2.56617
2700049A03Rik	5.77256	18.6169	4.1236	5.07999	7.34392	3.2255	9.04985	8.33869	4.32777	9.57949	13.188	6.85274	6.69599	14.2278	6.62945	6.03534	8.81792	5.77388
2700060E02Rik	71.5798	27.9253	64.6031	49.5299	83.2311	67.7355	99.5483	81.9971	65.6378	63.8633	89.989	96.5094	108.475	69.4651	84.2887	65.7182	90.6986	83.4005
2700062C07Rik	28.8628	9.30845	35.7379	29.2099	22.8478	35.4805	23.5296	29.1854	28.8518	30.3351	26.3761	30.2663	34.8191	45.1942	35.0414	28.1649	34.6418	28.8694
2700081O15Rik	9.2361	0	9.62173	6.34999	10.6079	4.30067	9.95483	5.55912	5.77036	11.1761	5.43037	9.13699	12.0528	10.0432	3.78826	4.69416	2.5194	3.84925
2700089E24Rik	151.241	232.711	175.94	129.54	159.934	101.066	147.513	129.945	131.276	93.4	95.4194	89.0856	64.2815	76.9975	62.5062	103.942	66.1344	68.0034
2700094K13Rik	30.0173	55.8507	20.618	38.0999	25.2957	27.9543	36.1994	54.2015	56.261	52.6872	78.3525	81.6618	66.9599	46.868	60.6121	38.8944	69.9135	76.985
2700097O09Rik	31.1718	0	23.3671	19.05	26.1117	22.5785	33.4844	29.1854	18.0324	26.3436	25.6003	22.2714	30.8015	35.151	32.2002	29.5061	23.3045	17.9632
2700099C18Rik	0	9.30845	0	2.53999	4.89595	0	3.61994	6.25401	8.65553	7.18462	6.98191	21.1293	5.35679	4.18465	18.9413	7.37653	10.7075	7.05696
2810001G20Rik	8.08159	0	5.49813	6.34999	5.71194	7.52617	4.52492	8.33869	10.8194	14.3692	3.87884	2.85531	4.01759	2.51079	1.89413	21.459	4.40896	5.13234
2810002D19Rik	3.46354	0	6.87267	8.88998	4.07996	3.2255	10.8598	10.4234	5.77036	2.39487	3.10307	5.13955	12.0528	7.53236	7.57651	4.02356	0.629851	1.28308
2810004N23Rik	461.805	428.189	445.349	570.229	439.003	527.907	378.284	446.815	370.745	351.248	286.258	288.386	245.073	333.098	199.83	297.744	255.72	226.464
2810006K23Rik	28.8628	18.6169	49.4832	29.2099	36.7196	30.1047	45.2492	44.473	30.2944	22.3521	33.358	41.6875	28.1231	32.6402	13.2589	14.7531	15.1164	13.4724
2810007J24Rik	386.762	269.945	399.989	146.05	338.636	174.177	157.467	139.673	162.291	132.516	51.2006	35.9769	38.8367	76.9975	18.9413	61.6946	20.1552	30.794
2810008D09Rik	35.7899	18.6169	45.3596	46.9899	39.1676	51.608	38.9143	48.6423	58.4249	35.9231	42.6672	49.1113	28.1231	58.585	50.1944	71.7535	56.6866	57.7388
2810013P06Rik	26.5538	9.30845	15.1199	22.8599	26.1117	21.5033	45.2492	23.6263	25.2453	18.3607	15.5153	18.845	16.0704	11.717	6.62945	15.4237	13.8567	10.9062
2810021J22Rik	8.08159	0	2.74907	5.07999	0.815991	3.2255	4.52492	5.55912	2.16388	11.9744	3.10307	7.99486	4.01759	10.8801	11.3648	4.69416	7.55821	10.2647
2810025M15Rik	11.5451	18.6169	26.1161	31.7499	21.2158	20.4282	38.9143	36.1343	27.4092	34.3265	44.2187	29.6952	28.1231	22.5971	34.0943	19.4472	17.006	28.2278
2810029C07Rik	0	0	0	0	0	1.07517	0	0	0	0	0	1.14212	1.3392	0	0.947064	0.670594	3.14926	0
2810030D12Rik	3.46354	0	13.7453	3.80999	1.63198	1.07517	1.80997	5.55912	5.04906	2.39487	3.87884	1.14212	0	1.67386	0.947064	3.35297	0	0.641542
2810039B14Rik	0	9.30845	1.37453	1.27	2.44797	0	0.904985	0	0	2.39487	0.775767	0.571062	0	0.836929	0.947064	2.01178	1.88955	0.641542
2810402E24Rik	23.0902	18.6169	16.4944	10.16	22.0318	22.5785	22.6246	25.0161	19.475	6.38633	28.7034	18.845	16.0704	24.2709	17.0472	24.1414	10.7075	12.8308
2810403A07Rik	20.7812	9.30845	10.9963	11.43	26.9277	20.4282	16.2897	31.2701	7.93424	18.3607	11.6365	21.1293	13.392	10.0432	25.5707	25.4826	14.4866	16.0385
2810403D21Rik	0	0	10.9963	1.27	10.6079	6.451	7.23988	4.86423	7.93424	8.7812	10.085	8.56592	2.67839	12.5539	6.62945	3.35297	3.14926	2.56617
2810405F17Rik	2.30902	0	0	0	0	3.2255	0	0	2.88518	0	2.3273	1.14212	5.35679	5.8585	0.947064	3.35297	2.5194	3.20771
2810408A11Rik	0	0	0	0	0	0	0	0.69489	0	1.59658	0	0	1.3392	0	0	0	0	0
2810408I11Rik	47.335	549.198	64.6031	153.67	49.7755	65.5852	39.8193	23.6263	27.4092	34.3265	38.0126	41.1164	25.4448	37.6618	22.7295	18.106	22.6746	22.454
2810408M09Rik	53.1076	37.2338	70.1012	59.6899	62.0153	55.9087	49.7742	56.2861	51.2119	39.1163	47.3218	47.3981	57.5855	68.6282	45.4591	71.0829	57.9463	51.3234
2810410L24Rik	10.3906	9.30845	13.7453	11.43	2.44797	2.15033	7.23988	3.47445	1.44259	7.18462	1.55153	5.13955	0	8.36929	0.947064	3.35297	0	0
2810414N06Rik	5.77256	9.30845	2.74907	5.07999	3.26397	4.30067	5.42991	7.6438	5.77036	3.99145	3.87884	7.4238	1.3392	2.51079	0	7.37653	0	3.20771
2810417H13Rik	9.2361	9.30845	16.4944	6.34999	4.07996	22.5785	14.4798	17.3723	93.047	96.5932	124.899	135.913	133.92	97.9207	149.636	70.4123	100.776	97.5144
2810425M01Rik	2.30902	9.30845	2.74907	5.07999	4.89595	1.07517	0	6.25401	0.721294	0	0.775767	1.71318	4.01759	0	0	3.35297	0.629851	0
2810428I15Rik	70.4253	18.6169	89.3447	85.0898	99.5509	108.592	82.3536	104.234	88.7192	63.065	72.1464	99.3647	62.9423	87.0406	74.8181	65.7182	79.9911	70.5696
2810454H06Rik	4.61805	9.30845	4.1236	0	2.44797	2.15033	7.23988	3.47445	2.88518	0.798291	8.53344	5.71062	13.392	3.34772	8.52358	2.68238	5.66866	5.77388
2810459M11Rik	326.727	614.358	446.723	458.469	363.932	309.648	306.79	310.616	282.026	303.351	208.681	245.556	154.008	341.467	75.7651	239.402	95.7374	79.5512
2810468N07Rik	1.15451	0	0	0	0	0	0	0.69489	0	0	0	0	0	0	1.89413	2.01178	0	0
2810474O19Rik	175.486	139.627	219.925	105.41	228.478	137.621	200.907	234.873	225.044	217.933	223.421	226.711	329.443	304.642	353.255	297.744	371.612	401.605
2900005J15Rik	6.92707	18.6169	13.7453	11.43	12.2399	13.9772	18.0997	24.3212	13.7046	14.3692	11.6365	9.13699	13.392	11.717	6.62945	14.0825	1.88955	7.05696
2900009J06Rik	2.30902	0	0	1.27	0.815991	13.9772	2.71495	0.69489	2.88518	0	3.87884	3.42637	2.67839	2.51079	0	3.35297	2.5194	0.641542
2900011O08Rik	0	0	0	0	0	0	0	0	0	1.59658	0	0	0	5.02158	0	0	0	0
2900026A02Rik	166.25	167.552	177.315	158.75	174.622	248.364	163.802	181.366	150.029	154.07	153.602	139.339	164.721	167.386	178.995	193.131	366.573	307.299
2900052L18Rik	2.30902	0	0	1.27	4.07996	3.2255	5.42991	4.86423	4.32777	3.99145	9.30921	1.14212	1.3392	3.34772	1.89413	2.01178	1.2597	1.28308
2900055J20Rik	16.1632	130.318	30.2397	50.7999	13.8719	17.2027	14.4798	11.1182	11.5407	15.1675	8.53344	11.9923	9.37438	18.4124	5.68238	4.02356	15.1164	7.6985
2900076A07Rik	1.15451	0	6.87267	0	4.07996	3.2255	3.61994	0.69489	2.88518	2.39487	3.87884	2.85531	9.37438	3.34772	5.68238	2.68238	8.18807	1.92463
2900089D17Rik	0	0	0	0	0	0	0.904985	0.69489	0	0.798291	0.775767	1.14212	0	0	0	2.68238	0	0
2900093K20Rik	4.61805	9.30845	12.3708	16.51	17.1358	17.2027	8.14486	6.9489	8.65553	5.58804	10.085	10.8502	1.3392	11.717	11.3648	5.36475	5.03881	6.41542
3000002C10Rik	2.30902	0	2.74907	3.80999	5.71194	6.451	0.904985	3.47445	3.60647	1.59658	2.3273	1.14212	1.3392	7.53236	0	0.670594	0	1.28308
3010003L21Rik	6.92707	9.30845	9.62173	7.61998	8.15991	11.8268	5.42991	6.25401	12.262	15.1675	8.53344	4.56849	20.088	11.717	8.52358	6.70594	25.8239	24.3786
3010026O09Rik	24.2448	46.5422	37.1124	76.1998	33.4556	43.0067	36.1994	47.9474	20.1962	31.9316	32.5822	40.5454	10.7136	38.4987	11.3648	17.4354	10.7075	14.7555
3100002H09Rik	0	9.30845	0	1.27	0	1.07517	0	0	0	0	0	0	0	0	0	0.670594	0	0
3110001I22Rik	1.15451	9.30845	4.1236	0	8.15991	7.52617	8.14486	11.1182	5.77036	2.39487	3.87884	1.71318	17.4096	2.51079	7.57651	8.04713	7.55821	1.92463
3110002H16Rik	3.46354	18.6169	0	3.80999	0.815991	1.07517	1.80997	2.08467	2.88518	0.798291	4.6546	3.42637	5.35679	0	0	0	0.629851	0.641542
3110009E18Rik	0	0	1.37453	5.07999	1.63198	1.07517	1.80997	4.16934	1.44259	0	0	2.28425	0	0.836929	2.84119	2.68238	0	1.28308
3110021A11Rik	9.2361	74.4676	5.49813	19.05	4.07996	10.7517	2.71495	6.9489	6.49165	9.57949	2.3273	4.56849	1.3392	8.36929	6.62945	8.04713	5.66866	6.41542
3110021N24Rik	1.15451	0	2.74907	0	0.815991	0	0.904985	2.08467	2.16388	0	0	0.571062	0	0	0	0	0	0
3110035E14Rik	0	0	0	0	0	1.07517	0	0	0	0	0	0.571062	2.67839	2.51079	0.947064	0	0	3.20771
3110040N11Rik	20.7812	9.30845	10.9963	12.7	15.5038	15.0523	12.6698	20.1518	12.262	19.9573	17.8426	13.1344	14.7312	10.0432	6.62945	14.7531	14.4866	6.41542
3110043O21Rik	11.5451	37.2338	6.87267	7.61998	20.3998	8.60133	17.1947	22.9314	20.9175	22.3521	28.7034	15.4187	84.3694	30.1295	33.1472	37.5533	58.5762	70.5696
3110045C21Rik	2.30902	0	2.74907	1.27	1.63198	6.451	3.61994	4.16934	2.16388	2.39487	3.10307	2.28425	1.3392	3.34772	0.947064	1.34119	0	0
3110052M02Rik	4.61805	0	0	0	1.63198	1.07517	2.71495	2.08467	3.60647	0	0	0	0	0	0	1.34119	0	0
3110053B16Rik	0	0	0	0	0	1.07517	0	0.69489	0	0	0	0	0	0	0	3.35297	0	0
3110056K07Rik	0	0	1.37453	0	0	0	0	2.77956	0	0.798291	0	1.14212	0	1.67386	0	1.34119	0	0
3110057O12Rik	20.7812	9.30845	27.4907	11.43	38.3516	31.1798	32.5794	20.8467	24.524	15.1675	13.188	19.4161	24.1056	17.5755	22.7295	20.1178	17.6358	29.5109
3110062M04Rik	12.6996	46.5422	52.2323	95.2498	26.1117	56.9838	42.5343	29.8803	23.8027	25.5453	34.1338	35.4058	28.1231	56.0743	11.3648	38.2238	28.9732	34.0017
3110070M22Rik	1.15451	0	6.87267	6.34999	1.63198	5.37583	0	2.77956	0.721294	0.798291	0.775767	5.71062	0	1.67386	0.947064	7.37653	1.88955	5.13234
3110082I17Rik	13.8541	55.8507	5.49813	3.80999	7.34392	3.2255	1.80997	11.8131	7.21294	15.9658	9.30921	14.2765	8.03518	5.02158	14.206	4.69416	6.92836	10.9062
3110083C13Rik	0	0	0	0	0	0	0.904985	0	1.44259	0	0	1.71318	0	0.836929	1.89413	1.34119	0	0
3222401L13Rik	4.61805	18.6169	5.49813	6.34999	2.44797	7.52617	6.33489	15.2876	2.16388	0	4.6546	5.71062	4.01759	4.18465	0	3.35297	0.629851	1.92463
3300002I08Rik	2.30902	0	1.37453	0	0	1.07517	0	0.69489	1.44259	3.99145	0.775767	0.571062	1.3392	0	2.84119	0	0	0
3300005D01Rik	0	0	0	0	0	0	0	0	5.04906	4.78975	0.775767	2.28425	1.3392	0.836929	4.73532	0	1.2597	3.20771
3632451O06Rik	2.30902	0	0	0	0	0	0.904985	0	0	3.19316	0	0	1.3392	0	0	0	3.14926	0
3830403N18Rik	0	0	0	3.80999	0	0	0	0	2.16388	1.59658	1.55153	1.14212	0	2.51079	0	0	0	5.13234
3830406C13Rik	28.8628	37.2338	50.8577	62.2299	41.6156	32.255	51.5841	47.2526	39.6712	39.9145	51.2006	47.3981	36.1583	57.7481	35.0414	39.565	23.3045	30.1525
3830408C21Rik	0	0	0	0	0	0	0	0.69489	0	0	0.775767	0	1.3392	0	0	0	0	0.641542
3930402G23Rik	0	0	4.1236	10.16	8.15991	12.902	0	2.08467	6.49165	3.19316	3.10307	0.571062	92.4046	6.69543	25.5707	90.5302	23.3045	22.454
4430402I18Rik	9.2361	0	5.49813	5.07999	4.07996	7.52617	6.33489	2.77956	2.16388	1.59658	0.775767	2.85531	4.01759	6.69543	0.947064	4.02356	0.629851	5.77388
4632404H12Rik	0	0	1.37453	1.27	1.63198	0	0	0	1.44259	1.59658	2.3273	1.71318	1.3392	7.53236	0	0.670594	1.88955	0
4632411P08Rik	0	0	0	0	0.815991	0	0.904985	0	2.16388	0	0	0.571062	1.3392	0	1.89413	0.670594	0	0
4632415L05Rik	9.2361	0	17.8689	5.07999	13.0559	13.9772	23.5296	9.72847	15.1472	11.9744	18.6184	7.99486	8.03518	2.51079	11.3648	10.0589	8.18807	7.05696
4632427E13Rik	27.7083	46.5422	75.5993	54.6099	29.3757	12.902	47.9642	49.3372	45.4416	53.4855	39.5641	33.1216	34.8191	56.9112	16.1001	46.9416	27.7135	37.851
4632428C04Rik	0	0	0	0	2.44797	0	0	2.77956	4.32777	0	0	1.14212	0	0.836929	0	0	2.5194	1.92463
4632428N05Rik	38.0989	0	54.9813	68.5798	43.2475	43.0067	89.5935	56.981	119.014	123.735	151.275	189.592	259.804	182.451	171.419	155.578	169.43	186.689
4732419C18Rik	12.6996	9.30845	2.74907	3.80999	7.34392	4.30067	9.95483	3.47445	2.88518	1.59658	3.87884	1.14212	2.67839	2.51079	5.68238	4.02356	7.55821	12.8308
4732440D04Rik	0	0	5.49813	0	3.26397	0	6.33489	0.69489	0	0.798291	0	0.571062	2.67839	0	0	1.34119	0.629851	0
4732463B04Rik	0	0	2.74907	5.07999	0	5.37583	2.71495	2.77956	0	0	0	1.14212	0	1.67386	0	0.670594	0	0
4732465J04Rik	163.941	167.552	327.139	276.859	212.974	202.131	141.178	178.587	102.424	94.1983	56.631	62.8168	52.2287	96.2469	28.4119	98.5773	24.5642	41.0587
4732491K20Rik	4.61805	0	5.49813	3.80999	4.89595	8.60133	7.23988	9.03358	2.16388	5.58804	2.3273	6.28168	5.35679	7.53236	8.52358	3.35297	5.66866	3.20771
4831440E17Rik	4.61805	0	0	0	0	2.15033	1.80997	0	2.16388	0.798291	0.775767	0.571062	0	4.18465	0	0.670594	0	1.92463
4833407H14Rik	0	0	0	1.27	0	1.07517	2.71495	0	10.0981	0	0	2.28425	5.35679	5.8585	0	10.0589	6.92836	0.641542
4833417C18Rik	0	0	4.1236	1.27	4.89595	6.451	4.52492	2.77956	2.16388	0.798291	0.775767	1.71318	0	1.67386	0.947064	0.670594	4.40896	0
4833418N02Rik	8.08159	0	6.87267	10.16	0.815991	4.30067	10.8598	3.47445	9.37683	5.58804	3.10307	2.85531	21.4272	4.18465	1.89413	4.69416	1.2597	0.641542
4833420G17Rik	32.3263	9.30845	28.8652	36.8299	38.3516	24.7288	46.1542	49.3372	42.5564	30.3351	33.358	34.8348	36.1583	25.1079	57.7709	48.2828	51.6478	39.7756
4833422C13Rik	10.3906	9.30845	19.2435	26.6699	6.52793	6.451	12.6698	7.6438	15.1472	4.78975	7.75767	17.1318	14.7312	20.0863	6.62945	19.4472	12.597	16.6801
4833439L19Rik	10.3906	18.6169	4.1236	0	3.26397	5.37583	9.04985	5.55912	2.16388	11.1761	3.87884	3.42637	10.7136	6.69543	4.73532	2.68238	8.18807	3.84925
4921524J17Rik	38.0989	55.8507	15.1199	15.24	34.2716	18.2778	15.3847	25.7109	36.786	45.5026	24.0488	23.9846	37.4975	30.1295	31.2531	24.1414	35.2717	44.9079
4921531C22Rik	10.3906	0	15.1199	12.7	12.2399	20.4282	13.5748	13.2029	9.37683	15.9658	14.7396	16.5608	16.0704	11.717	0.947064	6.70594	7.55821	6.41542
4930402H24Rik	95.8245	93.0845	109.963	110.49	56.3034	69.8858	84.1636	42.3883	47.6054	50.2923	51.2006	53.6798	74.9951	74.4867	59.665	83.8242	42.2	57.0972
4930403O15Rik	3.46354	0	1.37453	5.07999	2.44797	2.15033	1.80997	1.38978	0	0	2.3273	0	1.3392	2.51079	1.89413	0.670594	0	0.641542
4930405A21Rik	0	0	0	0	0.815991	0	0.904985	0	0	0	0	0	5.35679	0	0	1.34119	0	1.92463
4930412C18Rik	5.77256	0	9.62173	8.88998	4.07996	11.8268	5.42991	6.9489	7.93424	5.58804	5.43037	1.14212	2.67839	4.18465	0	0.670594	0	1.92463
4930412F09Rik	1.15451	0	0	0	0	6.451	0	0	0	0	0.775767	0	0	0	0	0	0	0
4930412M03Rik	3.46354	0	0	0	1.63198	0	0.904985	2.08467	1.44259	1.59658	0.775767	2.28425	4.01759	5.02158	0	6.03534	0.629851	3.20771
4930415F15Rik	0	0	0	0	0	0	0	0	1.44259	0	0	0	0	0	0	0	0.629851	1.28308
4930426L09Rik	1.15451	0	0	0	0	0	0	0	0.721294	0.798291	0.775767	0	0	0	0	0.670594	3.14926	0
4930427A07Rik	0	0	0	0	0	3.2255	0	4.16934	2.16388	6.38633	12.4123	7.4238	5.35679	5.02158	1.89413	4.02356	6.92836	2.56617
4930429F24Rik	1.15451	0	0	0	0	0	0	0.69489	0	0	0	1.14212	0	1.67386	0	4.02356	0	0
4930430E12Rik	0	0	0	0	0	0	0	0	0	0	0	0.571062	0	0	0	1.34119	0	0.641542
4930430F08Rik	2.30902	0	1.37453	0	1.63198	2.15033	2.71495	1.38978	2.16388	3.99145	1.55153	2.85531	0	3.34772	6.62945	5.36475	4.40896	6.41542
4930431P03Rik	1.15451	0	0	0	0	0	0.904985	0	0	0	0.775767	0	1.3392	4.18465	0	0	0	3.84925
4930432K21Rik	0	0	0	2.53999	0	2.15033	0	0	4.32777	0	0	4.56849	5.35679	1.67386	0	0.670594	0	1.92463
4930432L08Rik	4.61805	0	0	0	0	0	0	0	0	0	0	0	0	0	0	0	0	0
4930439D14Rik	0	0	0	1.27	0	0	0.904985	0	0	0	0	0.571062	0	0	0	4.02356	2.5194	0
4930449A18Rik	2.30902	27.9253	9.62173	11.43	7.34392	1.07517	1.80997	9.72847	5.77036	0.798291	2.3273	2.85531	8.03518	2.51079	2.84119	2.68238	2.5194	3.20771
4930451G09Rik	0	9.30845	1.37453	0	0	0	2.71495	2.77956	0	0.798291	0	1.71318	0	1.67386	0	0	0	0
4930452B06Rik	4.61805	0	2.74907	5.07999	3.26397	2.15033	5.42991	0	1.44259	0	1.55153	0	0	0.836929	1.89413	0	0.629851	0
4930452N14Rik	0	0	1.37453	1.27	0	0	0.904985	0.69489	0	0.798291	0	0.571062	0	0.836929	0	0.670594	0.629851	0.641542
4930453N24Rik	54.2621	27.9253	50.8577	46.9899	51.4075	55.9087	57.919	45.8628	51.2119	87.812	50.4249	87.9435	65.6207	46.0311	63.4533	46.9416	63.615	57.0972
4930455G09Rik	0	0	1.37453	1.27	1.63198	0	0	6.25401	9.37683	6.38633	8.53344	3.99743	8.03518	10.8801	11.3648	5.36475	11.9672	7.05696
4930455H04Rik	2.30902	0	0	0	0	0	0	2.77956	0	0	0	0	0	0	0	0	0	0
4930458D05Rik	1.15451	0	12.3708	21.59	4.89595	0	8.14486	2.08467	3.60647	2.39487	7.75767	0.571062	6.69599	7.53236	9.47064	3.35297	5.03881	1.92463
4930463O16Rik	0	0	4.1236	0	0	0	2.71495	0	0.721294	0	0	1.71318	0	0	0	0	0	0
4930470G03Rik	1.15451	9.30845	2.74907	2.53999	1.63198	0	0	1.38978	0	4.78975	3.87884	0.571062	0	3.34772	2.84119	3.35297	4.40896	3.84925
4930480G23Rik	2.30902	18.6169	4.1236	1.27	2.44797	2.15033	9.04985	4.86423	0.721294	0	0	0.571062	0	5.8585	1.89413	1.34119	3.14926	1.92463
4930480K23Rik	1.15451	0	8.2472	10.16	8.97591	1.07517	7.23988	3.47445	7.21294	0	6.98191	5.71062	0	2.51079	0	2.01178	0.629851	0
4930481A15Rik	17.3177	0	12.3708	8.88998	13.8719	10.7517	8.14486	12.508	5.77036	9.57949	6.20614	5.13955	0	4.18465	5.68238	4.02356	4.40896	1.92463
4930481B07Rik	0	0	4.1236	2.53999	0	0	0	2.77956	1.44259	1.59658	0.775767	0	0	0.836929	0	0	0.629851	0
4930483J18Rik	2.30902	0	0	0	0	0	0	2.77956	0	0	0.775767	0.571062	0	0	0	0	0	0
4930486L24Rik	1.15451	0	0	2.53999	0	0	1.80997	0.69489	3.60647	5.58804	3.87884	3.99743	6.69599	2.51079	0	3.35297	6.92836	3.84925
4930500F10Rik	0	0	0	0	0	0	0	0	2.16388	0	0	0	0	1.67386	0	0	6.29851	0
4930503L19Rik	2.30902	9.30845	10.9963	2.53999	3.26397	0	3.61994	12.508	4.32777	9.57949	8.53344	9.13699	16.0704	12.5539	25.5707	26.8238	21.4149	20.5293
4930505N22Rik	0	0	0	0	0	0	0	0	0	0	0	1.14212	0	0	2.84119	0	1.2597	0
4930506M07Rik	57.7256	102.393	59.1049	64.7699	44.0635	62.3597	45.2492	60.4555	56.261	64.6616	79.1283	66.8142	133.92	60.2589	72.9239	87.8478	71.803	77.6266
4930509G22Rik	0	0	0	0	0	0	0	0	0	0	1.55153	0	0	1.67386	0	0.670594	0.629851	0
4930513N10Rik	0	9.30845	0	1.27	0	5.37583	0	4.16934	0	1.59658	3.10307	2.85531	0	5.02158	4.73532	0.670594	3.14926	4.49079
4930515G01Rik	0	0	0	0	0	1.07517	0	0	0	1.59658	0	0.571062	0	0	0	0	0	0
4930517O19Rik	1.15451	0	1.37453	0	0	0	0.904985	0	0	0	0	2.28425	0	0	0	0	0	0
4930518I15Rik	3.46354	0	5.49813	6.34999	1.63198	2.15033	4.52492	0.69489	12.262	2.39487	13.188	4.56849	4.01759	6.69543	5.68238	4.69416	1.88955	7.6985
4930522L14Rik	0	0	0	2.53999	0	0	0	0.69489	0	0	0.775767	0	0	5.02158	0	0	0	0
4930523C07Rik	58.8801	139.627	82.472	76.1998	58.7514	49.4577	92.3084	78.5226	55.5397	52.6872	93.8678	55.393	64.2815	60.2589	91.8652	45.6004	70.5433	84.6835
4930524J08Rik	1.15451	0	2.74907	0	0	3.2255	1.80997	0	1.44259	5.58804	4.6546	6.28168	1.3392	7.53236	4.73532	3.35297	4.40896	6.41542
4930524O07Rik	1.15451	0	6.87267	3.80999	0	10.7517	9.95483	2.77956	2.16388	0	3.87884	0	1.3392	6.69543	2.84119	0	2.5194	3.20771
4930525G20Rik	3.46354	0	0	0	0.815991	0	1.80997	0	1.44259	4.78975	0.775767	0	0	1.67386	0.947064	0.670594	0	0
4930526A20Rik	0	0	0	0	0	0	0	0.69489	0	0	0	0	0	0.836929	0	0.670594	0	1.28308
4930532G15Rik	0	0	0	0	0	0	0	0.69489	1.44259	0.798291	1.55153	0	0	0	0	0	1.2597	0
4930539E08Rik	0	0	0	0	0	1.07517	0	2.77956	1.44259	1.59658	0	1.71318	1.3392	0	0.947064	4.02356	1.88955	1.28308
4930547M16Rik	0	0	0	1.27	0	0	0	2.08467	0	0	0	0.571062	0	0	0	3.35297	0	0
4930550C14Rik	1.15451	0	0	0	0	0	0	1.38978	2.88518	0	0	0.571062	0	1.67386	0.947064	0.670594	0	1.28308
4930556M19Rik	45.026	18.6169	37.1124	50.7999	44.8795	36.5557	59.729	31.2701	25.2453	30.3351	18.6184	25.1267	18.7488	30.9664	10.4177	33.5297	5.66866	6.41542
4930558J18Rik	0	0	0	0	0	0	0.904985	0	0	0	0.775767	1.14212	0	0	0.947064	0	0	0
4930563E22Rik	1.15451	0	0	0	0.815991	0	0	1.38978	2.16388	0	0.775767	0	0	0	0	2.68238	0.629851	0
4930570N18Rik	0	0	0	0	0	1.07517	0	0	0	0	3.10307	0.571062	4.01759	0	0	2.01178	0.629851	0
4930570N19Rik	0	0	0	0	0	0	0	0	1.44259	3.19316	0	0	0	0	0	0	0.629851	0
4930577N17Rik	0	0	0	2.53999	0	0	0	0	0	0	0.775767	0	0	0	0	0	0.629851	0.641542
4930578C19Rik	0	0	0	1.27	0	0	0	2.08467	0	0	0	0.571062	0	0	0	0	0	0
4930578M01Rik	0	18.6169	0	0	0.815991	0	0	0	0.721294	0.798291	0	0	2.67839	0	0.947064	2.01178	2.5194	0
4930579C12Rik	0	0	0	0	0	0	0	0	0.721294	0	0	0	0	0	0	0	0	1.92463
4930579G24Rik	0	0	0	0	0	0	0	0.69489	0	1.59658	0.775767	2.85531	2.67839	2.51079	0.947064	0.670594	0.629851	0
4930581F22Rik	91.2065	186.169	207.555	234.949	57.9354	93.5395	144.798	159.825	97.3748	86.2154	68.2675	81.6618	136.598	178.266	64.4004	168.319	83.7702	82.1174
4930589L23Rik	9.2361	102.393	10.9963	25.3999	0.815991	6.451	5.42991	2.77956	9.37683	5.58804	5.43037	4.56849	2.67839	4.18465	2.84119	6.03534	3.77911	2.56617
4930593A02Rik	0	0	0	0	0	0	0	0	0	0	0	2.28425	0	0	0	0	0	0
4930594C11Rik	0	0	1.37453	0	0	0	0	0	0	0	1.55153	0	0	0	0	0	0.629851	3.20771
4930594M22Rik	5.77256	9.30845	19.2435	7.61998	13.8719	20.4282	11.7648	9.03358	8.65553	1.59658	5.43037	7.4238	2.67839	0	3.78826	6.03534	0.629851	0.641542
4930597O21Rik	0	0	0	0	0.815991	0	0	0	0	0	0	4.56849	0	0	0	0	0	0
4930599N23Rik	9.2361	37.2338	10.9963	21.59	8.97591	12.902	31.6745	31.2701	54.0971	38.318	20.9457	29.6952	17.4096	46.0311	23.6766	67.0594	32.7523	31.4356
4931406C07Rik	520.685	484.039	409.611	304.799	480.619	409.639	369.234	393.308	291.403	337.677	248.246	173.032	195.523	254.426	207.407	222.637	271.466	243.786
4931406P16Rik	55.4166	148.935	76.9739	50.7999	62.8313	44.0818	51.5841	61.1504	82.9489	54.2838	63.6129	73.6669	74.9951	80.3452	89.9711	84.4948	97.6269	119.327
4931414P19Rik	10.3906	0	1.37453	5.07999	3.26397	5.37583	6.33489	5.55912	4.32777	5.58804	7.75767	4.56849	4.01759	3.34772	0.947064	2.01178	0	0
4931415C17Rik	1.15451	0	0	0	0	0	0	0.69489	0.721294	0	0	0	0	0	0	0	1.2597	0
4931428F04Rik	6.92707	0	1.37453	11.43	4.07996	7.52617	3.61994	8.33869	2.88518	2.39487	1.55153	2.28425	38.8367	14.2278	14.206	22.1296	20.1552	10.2647
4931440P22Rik	1.15451	0	0	1.27	2.44797	1.07517	1.80997	0.69489	2.16388	0	2.3273	0	2.67839	0	3.78826	1.34119	1.2597	3.84925
4932438A13Rik	383.298	632.974	401.364	317.499	332.108	323.625	298.645	269.618	289.239	324.106	242.815	232.422	259.804	310.501	249.078	260.861	291.621	309.865
4932438H23Rik	0	0	0	0	0	0	0	0	0	0	0	0.571062	1.3392	0	0	0	0	1.28308
4932441J04Rik	0	0	0	0	0	0	0	0	0.721294	0	0	1.14212	0	0	0	1.34119	0	0
4933404O12Rik	15.0087	0	13.7453	3.80999	7.34392	12.902	9.04985	7.6438	7.93424	5.58804	10.8607	14.8476	12.0528	8.36929	3.78826	4.02356	0.629851	5.13234
4933405D12Rik	5.77256	0	0	0	0	2.15033	1.80997	0	1.44259	0	0	1.14212	0	0	0	0	0	0
4933406I18Rik	0	0	0	0	0.815991	2.15033	0.904985	0	0	0	0	0	0	0	0	0	0	0
4933406P04Rik	1.15451	0	1.37453	2.53999	0.815991	1.07517	0	0	0	0	0	0	0	0	0.947064	2.01178	1.2597	0
4933407K13Rik	1.15451	0	1.37453	0	0.815991	0	1.80997	0	1.44259	0	2.3273	4.56849	1.3392	2.51079	2.84119	3.35297	0	0
4933408B17Rik	0	0	0	0	0	2.15033	0	0.69489	1.44259	0	2.3273	0.571062	1.3392	2.51079	0	0	0	0.641542
4933411K16Rik	2.30902	0	1.37453	3.80999	1.63198	0	1.80997	0.69489	0.721294	4.78975	0	0.571062	1.3392	2.51079	0	0	0	0
4933413C19Rik	0	0	0	0	0	0	0	0	0	0	0	0	0	0	0	0	0	3.20771
4933415A04Rik	0	0	0	0	0	2.15033	0	2.08467	0	1.59658	0	0.571062	2.67839	1.67386	6.62945	0.670594	3.77911	2.56617
4933417D19Rik	1.15451	0	2.74907	1.27	2.44797	2.15033	0.904985	0	2.16388	3.19316	3.87884	0	0	1.67386	0.947064	0.670594	0	1.28308
4933421A08Rik	0	0	0	1.27	0	0	0.904985	0.69489	0	0	0	0	0	0	0	0.670594	1.2597	0
4933421O10Rik	4.61805	18.6169	5.49813	3.80999	5.71194	5.37583	6.33489	2.77956	3.60647	3.19316	3.87884	5.71062	2.67839	4.18465	1.89413	7.37653	8.18807	6.41542
4933422H20Rik	9.2361	18.6169	12.3708	27.9399	7.34392	10.7517	8.14486	14.5927	10.8194	0.798291	6.20614	9.13699	2.67839	5.02158	4.73532	1.34119	3.77911	2.56617
4933424M12Rik	0	0	0	0	0	0	0	0	0	0	0	0	0	3.34772	0	0	3.14926	0
4933426M11Rik	5.77256	27.9253	4.1236	10.16	4.07996	7.52617	5.42991	11.8131	10.8194	7.98291	3.87884	14.2765	18.7488	10.0432	21.7825	15.4237	34.012	33.3602
4933427D14Rik	6.92707	0	13.7453	0	4.07996	9.6765	17.1947	6.9489	4.32777	9.57949	15.5153	2.85531	13.392	13.3909	6.62945	5.36475	4.40896	10.9062
4933429H19Rik	0	0	0	0	0	0	0	0.69489	0	0.798291	1.55153	0	0	0	0	0	0.629851	0
4933430I17Rik	0	0	0	0	0	0	0.904985	0	0	0.798291	0.775767	0	0	0.836929	0.947064	0	0	0
4933431E20Rik	13.8541	9.30845	2.74907	10.16	1.63198	7.52617	4.52492	9.03358	5.77036	7.98291	13.9638	5.71062	8.03518	9.20622	4.73532	13.4119	4.40896	0.641542
4933431K23Rik	0	0	1.37453	0	0	0	0	0	0	0	1.55153	2.28425	0	0	0.947064	2.01178	0	1.28308
4933433G15Rik	0	0	0	0	1.63198	0	0	0.69489	0	0	0.775767	1.71318	1.3392	0	1.89413	0	0	5.77388
4933434E20Rik	88.8975	102.393	123.708	120.65	110.159	110.742	109.503	107.013	95.9322	116.55	105.504	113.07	109.814	125.539	108.912	108.636	91.3284	105.854
4933435F18Rik	1.15451	0	2.74907	0	0	0	0	0	0	0.798291	0	0	0	1.67386	0	0	0	0.641542
4933439C10Rik	20.7812	18.6169	13.7453	12.7	3.26397	2.15033	21.7196	2.08467	8.65553	3.99145	6.20614	13.1344	5.35679	1.67386	2.84119	2.68238	3.77911	6.41542
4933439K11Rik	0	0	0	0	0	0	0	0	0.721294	0	0	1.71318	0	0	0	2.68238	0.629851	0
4933440J02Rik	0	0	0	0	0	0	0	0	2.88518	0	0.775767	0	0	0	0	0	0	0
5031414D18Rik	0	0	2.74907	0	0.815991	0	1.80997	0	1.44259	2.39487	10.085	6.28168	14.7312	20.9232	7.57651	16.7648	8.81792	14.1139
5031420N21Rik	51.9531	27.9253	48.1087	55.8799	50.5915	29.0295	58.824	38.219	43.2777	22.3521	52.7522	46.827	26.7839	31.8033	28.4119	42.2474	33.3821	37.851
5031425E22Rik	11.5451	0	6.87267	3.80999	7.34392	18.2778	13.5748	26.4058	10.0981	16.7641	9.30921	9.70805	17.4096	9.20622	1.89413	11.4001	5.03881	13.4724
5031425F14Rik	0	0	0	1.27	0.815991	0	3.61994	2.77956	2.16388	1.59658	4.6546	2.28425	1.3392	1.67386	0	0	0	0.641542
5031434O11Rik	1.15451	0	0	0	0	0	1.80997	0.69489	1.44259	1.59658	0	1.71318	0	0	2.84119	1.34119	0	1.92463
5031439G07Rik	110.833	37.2338	115.461	157.48	79.9672	113.968	130.318	135.504	165.898	152.474	176.875	186.166	247.752	215.091	212.142	165.637	234.305	202.727
5033403F01Rik	0	9.30845	0	0	0	1.07517	0	2.08467	0	0	0.775767	0	0	0.836929	0	2.01178	0	0.641542
5033417F24Rik	0	0	0	0	0	5.37583	3.61994	0	0.721294	0	0	1.14212	0	0.836929	0	0	0	0
5033428I22Rik	0	0	0	0	0.815991	1.07517	0	0	0	0	1.55153	0	2.67839	0.836929	0.947064	2.68238	0	0
5033430I15Rik	1.15451	0	1.37453	1.27	1.63198	0	0	2.77956	0.721294	0.798291	0	0	0	0	1.89413	0	1.2597	1.28308
5330411J11Rik	0	0	0	0	0	0	0	0	0.721294	0	4.6546	2.28425	1.3392	0	3.78826	0.670594	0	0
5330417C22Rik	1.15451	9.30845	1.37453	3.80999	2.44797	5.37583	6.33489	4.86423	0	0	0	0	2.67839	0	0	0.670594	0.629851	5.13234
5330426P16Rik	12.6996	18.6169	4.1236	16.51	4.89595	9.6765	9.95483	12.508	29.5731	21.5539	15.5153	25.6978	41.5151	31.8033	33.1472	42.918	36.5314	32.0771
5330438D12Rik	0	0	1.37453	2.53999	3.26397	3.2255	2.71495	9.03358	1.44259	1.59658	3.87884	0.571062	1.3392	1.67386	4.73532	4.02356	0.629851	0
5330439K02Rik	1.15451	0	0	0	0	0	0	0	0.721294	0	0	0	0	0	0	0	0	3.84925
5430400D12Rik	0	0	1.37453	0	0.815991	2.15033	4.52492	2.77956	1.44259	2.39487	1.55153	0.571062	2.67839	0	1.89413	3.35297	2.5194	0.641542
5430402O13Rik	4.61805	0	4.1236	8.88998	4.89595	4.30067	2.71495	4.86423	2.16388	7.98291	0.775767	3.99743	2.67839	5.8585	0	2.68238	0.629851	1.92463
5430403G16Rik	3.46354	0	1.37453	0	2.44797	1.07517	5.42991	5.55912	6.49165	6.38633	2.3273	3.99743	1.3392	1.67386	0.947064	6.70594	1.2597	0
5430405H02Rik	34.6354	18.6169	37.1124	30.4799	17.9518	27.9543	44.3443	46.5577	27.4092	34.3265	21.7215	19.4161	40.1759	36.8249	20.8354	30.1767	15.1164	28.2278
5430416N02Rik	6.92707	0	6.87267	0	3.26397	9.6765	6.33489	4.86423	10.8194	3.19316	5.43037	0.571062	2.67839	5.02158	6.62945	2.01178	1.88955	1.92463
5430416O09Rik	0	9.30845	0	1.27	0	0	0	0	0	0.798291	0	1.71318	0	0	0	0	0.629851	0
5430427O19Rik	1.15451	0	0	0	2.44797	0	0	0	2.16388	0	2.3273	5.13955	4.01759	4.18465	0	0.670594	4.40896	8.34005
5430435G22Rik	10.3906	65.1591	19.2435	17.78	20.3998	19.353	16.2897	29.1854	118.292	90.2069	115.589	114.212	334.799	200.026	171.419	240.073	217.929	217.483
5530601H04Rik	5.77256	0	10.9963	5.07999	1.63198	10.7517	18.0997	15.9825	1.44259	1.59658	6.20614	2.85531	2.67839	2.51079	0.947064	19.4472	10.7075	5.77388
5730405O15Rik	0	0	1.37453	6.34999	0.815991	3.2255	6.33489	0	0.721294	2.39487	4.6546	0.571062	0	0.836929	0	0.670594	2.5194	0
5730409E04Rik	25.3993	18.6169	59.1049	50.7999	31.8237	39.7812	45.2492	56.981	36.0647	41.5111	46.546	29.1241	33.4799	41.8465	33.1472	48.2828	13.8567	32.7186
5730412P04Rik	1.15451	9.30845	1.37453	1.27	2.44797	2.15033	0	1.38978	0.721294	0.798291	0.775767	0.571062	1.3392	3.34772	0.947064	0	0	0.641542
5730422E09Rik	0	0	1.37453	1.27	0	1.07517	0	0.69489	0	0	0.775767	0.571062	1.3392	0	1.89413	0	0	0.641542
5730435O14Rik	6.92707	9.30845	10.9963	26.6699	7.34392	3.2255	2.71495	7.6438	14.4259	0.798291	3.87884	5.71062	1.3392	3.34772	0	1.34119	0	0.641542
5730455P16Rik	85.4339	46.5422	81.0975	87.6298	75.0712	74.1865	72.3988	62.5401	66.3591	63.065	53.5279	53.6798	34.8191	46.868	42.6179	39.565	45.3493	46.191
5730508B09Rik	6.92707	9.30845	8.2472	19.05	13.8719	5.37583	10.8598	2.77956	24.524	22.3521	14.7396	17.7029	29.4623	22.5971	30.306	16.7648	48.4985	25.6617
5730522E02Rik	4.61805	0	6.87267	0	0.815991	0	2.71495	0	0	0	0	1.14212	0	0	0	0	0.629851	1.28308
5730559C18Rik	0	0	4.1236	2.53999	0	3.2255	0	0	0	0	0	2.28425	4.01759	0	0	2.01178	0	1.92463
5830415F09Rik	1.15451	0	0	0	0	1.07517	1.80997	0	0	2.39487	0	0	1.3392	0.836929	2.84119	2.01178	1.88955	1.28308
5830416P10Rik	1.15451	0	1.37453	2.53999	5.71194	2.15033	2.71495	2.77956	8.65553	18.3607	18.6184	11.4212	26.7839	5.02158	17.9942	19.4472	19.5254	25.6617
5830417I10Rik	0	0	0	1.27	0	4.30067	6.33489	0	0	5.58804	10.085	2.28425	1.3392	1.67386	1.89413	2.01178	2.5194	0
5830418P13Rik	0	0	0	0	0	0	0	0	0	0	0.775767	0	2.67839	0	0	0	0	1.28308
5830428H23Rik	116.606	65.1591	97.5919	93.9798	138.719	93.5395	154.752	112.572	101.703	71.8462	117.141	109.644	46.8719	89.5514	56.8238	97.2361	56.6866	41.0587
5830432E09Rik	1.15451	0	0	0	0	0	0	0	3.60647	1.59658	1.55153	0.571062	0	10.8801	2.84119	5.36475	4.40896	0
5830444B04Rik	0	0	0	1.27	0	4.30067	0	0.69489	2.88518	0.798291	0.775767	6.85274	0	5.02158	4.73532	0	0	0
5830454E08Rik	2.30902	0	0	1.27	2.44797	3.2255	0	0	0	6.38633	0	0	0	0	0	1.34119	0.629851	0
5830462I19Rik	0	0	0	0	3.26397	0	0	0	0	0	0	0	0	0	0	0	0	0
5830468F06Rik	0	0	0	0	0	0	0	1.38978	0	0	0	0.571062	0	0	0	0.670594	0	0
5830473C10Rik	110.833	83.776	167.693	190.5	174.622	297.821	146.608	148.012	41.1138	58.2752	60.5098	46.256	115.171	113.822	73.871	86.5066	47.8687	57.0972
5930403N24Rik	0	0	1.37453	1.27	0	0	0	0	1.44259	0	1.55153	0	2.67839	0	0	0.670594	2.5194	0
5930422O12Rik	0	0	0	0	0	1.07517	0	0	0	0	0	0	0	0	0	2.01178	0.629851	0
6030407O03Rik	4.61805	0	1.37453	1.27	2.44797	0	0	3.47445	0	1.59658	3.10307	1.71318	0	0	0	0	0.629851	0
6030442K20Rik	0	0	0	0	0.815991	5.37583	8.14486	2.08467	0	0	1.55153	1.71318	1.3392	4.18465	0	0	0	0
6030443J06Rik	3.46354	0	1.37453	0	1.63198	1.07517	0.904985	4.86423	0.721294	3.99145	2.3273	3.42637	0	4.18465	2.84119	1.34119	1.88955	3.20771
6030445D17Rik	1.15451	0	0	1.27	0	0	1.80997	0.69489	0	0.798291	0	1.71318	2.67839	0	2.84119	0	4.40896	0
6030458C11Rik	12.6996	0	12.3708	13.97	13.8719	7.52617	9.95483	16.6774	15.8685	22.3521	15.5153	13.1344	16.0704	13.3909	24.6237	20.1178	13.8567	5.13234
6030468B19Rik	0	9.30845	0	0	0	0	0	0	0	0	0	3.99743	0	0	0	0	0	0
6230400D17Rik	4.61805	0	0	0	0.815991	0	6.33489	0.69489	0	0.798291	0	0	1.3392	1.67386	2.84119	3.35297	0.629851	1.92463
6230415J03Rik	16.1632	9.30845	9.62173	6.34999	7.34392	19.353	21.7196	14.5927	25.9666	7.18462	10.085	14.2765	5.35679	12.5539	0.947064	5.36475	1.88955	8.34005
6330403A02Rik	3.46354	27.9253	5.49813	0	0	1.07517	0.904985	0.69489	0	0	0	0	0	0	0	0	0	0
6330403L08Rik	0	0	2.74907	1.27	8.97591	2.15033	7.23988	0.69489	0	3.19316	2.3273	2.85531	1.3392	3.34772	7.57651	2.01178	5.03881	12.1893
6330408A02Rik	13.8541	0	15.1199	15.24	15.5038	7.52617	14.4798	15.9825	18.0324	2.39487	17.0669	18.274	18.7488	11.717	2.84119	13.4119	11.3373	5.13234
6330416G13Rik	50.7985	130.318	54.9813	99.0598	20.3998	35.4805	55.2041	47.2526	120.456	121.34	145.844	118.21	99.1006	80.3452	90.9181	75.1065	104.555	110.987
6330418K02Rik	16.1632	18.6169	39.8615	46.9899	13.8719	19.353	23.5296	22.9314	35.3434	17.5624	27.1519	14.2765	8.03518	52.7265	10.4177	23.4708	6.29851	7.6985
6330419J24Rik	0	0	0	0	0.815991	0	0	4.16934	0	0	0.775767	1.14212	0	0	0	2.01178	0	0
6330549D23Rik	0	0	1.37453	0	0	1.07517	1.80997	0.69489	4.32777	0	0	1.14212	0	0	0	0.670594	3.14926	0.641542
6330562C20Rik	3.46354	0	2.74907	0	4.89595	5.37583	5.42991	6.25401	5.77036	3.19316	10.8607	11.4212	10.7136	12.5539	4.73532	14.7531	7.55821	7.05696
6430531B16Rik	0	0	0	0	0	0	0	0	0	0	2.3273	1.71318	2.67839	0	0.947064	0.670594	0	1.28308
6430548M08Rik	41.5624	27.9253	31.6143	31.7499	52.2234	32.255	52.4891	31.965	75.7359	69.4513	70.5948	50.2534	64.2815	39.3357	24.6237	50.9651	47.8687	27.5863
6430550D23Rik	0	0	0	0	0	0	1.80997	0	1.44259	0.798291	3.87884	0	0	0	0.947064	2.01178	0	0
6430562O15Rik	0	0	0	0	0	0	0.904985	0	0	0.798291	0	1.14212	2.67839	1.67386	0	5.36475	0	1.28308
6430571L13Rik	3.46354	0	2.74907	5.07999	0	3.2255	1.80997	3.47445	4.32777	4.78975	2.3273	0.571062	0	0.836929	4.73532	2.68238	3.14926	3.20771
6430573F11Rik	30.0173	18.6169	41.236	50.7999	39.9836	11.8268	41.6293	36.1343	9.37683	9.57949	10.085	4.56849	2.67839	7.53236	17.0472	17.4354	14.4866	9.62313
6430590A07Rik	17.3177	74.4676	13.7453	21.59	16.3198	19.353	20.8146	17.3723	10.0981	11.1761	10.8607	8.56592	10.7136	8.36929	2.84119	7.37653	10.0776	3.84925
6530402F18Rik	0	0	0	1.27	2.44797	0	1.80997	0.69489	0	0.798291	2.3273	1.71318	0	0	2.84119	2.01178	0	1.92463
6530409C15Rik	0	0	0	0	0	0	0	0	0	0	0	0	0	0	6.62945	0	0.629851	1.28308
6720427I07Rik	9.2361	18.6169	34.3633	24.1299	9.7919	19.353	33.4844	28.4905	32.4583	13.5709	22.4972	20.5582	13.392	11.717	8.52358	24.812	11.9672	15.397
6720489N17Rik	0	0	0	0	0	0	0	2.77956	0	0	0	0	0	0	0	0	0	0
6820408C15Rik	0	0	0	0	0.815991	0	0	3.47445	2.16388	0	0.775767	0	0	0	0	2.01178	0	0
6820431F20Rik	0	0	2.74907	2.53999	0	0	0.904985	2.08467	2.16388	2.39487	0	2.85531	1.3392	4.18465	1.89413	3.35297	2.5194	6.41542
8030453O22Rik	0	0	0	0	0	0	0	0	0	1.59658	2.3273	0	0	0	0	4.69416	0	0
8030462N17Rik	8.08159	0	0	2.53999	4.07996	6.451	0	2.08467	10.8194	0.798291	3.10307	8.56592	8.03518	5.02158	1.89413	4.69416	8.81792	1.92463
8430408G22Rik	618.819	316.487	387.618	441.959	562.218	263.416	255.206	473.22	124.063	71.0479	289.361	215.29	487.468	311.338	644.951	244.767	863.526	764.718
8430419L09Rik	88.8975	46.5422	109.963	161.29	57.1194	78.4872	87.7835	78.5226	58.4249	102.181	73.6979	87.9435	41.5151	70.3021	51.1415	48.2828	56.0568	42.3418
8430429K09Rik	10.3906	0	5.49813	30.4799	17.1358	25.804	14.4798	18.0672	18.0324	12.7727	13.9638	16.5608	28.1231	13.3909	9.47064	10.0589	11.3373	14.1139
8430432A02Rik	0	0	0	0	0	1.07517	0	0	0	1.59658	0.775767	0	0	0	0	0	0	0
9030407P20Rik	1.15451	0	0	1.27	0	6.451	0.904985	2.08467	2.16388	0	2.3273	2.85531	1.3392	0.836929	0	0	4.40896	0.641542
9030616G12Rik	39.2534	55.8507	32.9888	72.3898	46.5115	117.193	41.6293	34.7445	10.8194	16.7641	6.98191	6.85274	9.37438	8.36929	4.73532	47.6122	3.77911	12.8308
9030617O03Rik	90.052	74.4676	96.2173	81.2798	71.8072	73.1113	77.8287	90.3358	81.5063	74.2411	74.4737	87.9435	40.1759	74.4867	67.2415	46.9416	74.3224	62.2296
9030619P08Rik	78.5068	65.1591	438.476	499.109	57.9354	18.2778	333.034	291.854	80.785	173.229	336.683	311.229	46.8719	168.223	94.7064	84.4948	125.97	109.062
9030622O22Rik	8.08159	0	12.3708	12.7	6.52793	5.37583	15.3847	11.8131	6.49165	3.99145	1.55153	2.85531	1.3392	0	1.89413	2.01178	2.5194	0.641542
9030624J02Rik	25.3993	37.2338	16.4944	13.97	20.3998	18.2778	18.0997	20.1518	10.8194	15.1675	27.1519	17.7029	24.1056	22.5971	21.7825	16.0943	25.194	30.794
9130008F23Rik	0	0	0	2.53999	0	0	0	1.38978	0	0	0	0	2.67839	0	0	0	0	0.641542
9130011E15Rik	6.92707	0	5.49813	6.34999	4.89595	2.15033	1.80997	6.9489	4.32777	8.7812	6.20614	0.571062	5.35679	8.36929	10.4177	2.68238	1.2597	7.6985
9130017K11Rik	0	0	0	0	0	2.15033	0.904985	2.77956	0	0	3.87884	0	0	0	0	2.01178	1.2597	0
9130019O22Rik	1.15451	9.30845	2.74907	6.34999	0.815991	1.07517	3.61994	6.25401	5.77036	3.99145	3.87884	5.71062	0	3.34772	4.73532	8.71772	1.88955	7.6985
9130020K20Rik	6.92707	37.2338	17.8689	33.0199	13.0559	10.7517	18.0997	13.2029	16.5898	11.9744	16.2911	9.70805	6.69599	19.2494	3.78826	9.38831	5.03881	15.397
9130023H24Rik	4.61805	9.30845	4.1236	2.53999	1.63198	2.15033	2.71495	1.38978	0	3.99145	2.3273	1.14212	6.69599	10.8801	1.89413	3.35297	1.2597	0
9130208D14Rik	0	0	0	0	0	0	0	0	1.44259	0.798291	0	0.571062	1.3392	3.34772	0	0.670594	1.2597	1.28308
9130221H12Rik	4.61805	0	6.87267	5.07999	9.7919	6.451	10.8598	9.72847	9.37683	6.38633	6.98191	6.85274	9.37438	4.18465	10.4177	3.35297	4.40896	7.05696
9130230L23Rik	0	0	0	0	0	0	0	0.69489	0.721294	0.798291	0	0	0	0	2.84119	1.34119	2.5194	0
9130230N09Rik	0	0	0	2.53999	0	0	1.80997	0.69489	0	0	0.775767	0	1.3392	0	0.947064	1.34119	0	0
9130401M01Rik	47.335	37.2338	60.4795	34.2899	44.8795	43.0067	42.5343	34.7445	36.786	39.1163	34.1338	58.2483	42.8543	59.422	60.6121	63.7064	52.9075	44.9079
9130409I23Rik	1.15451	9.30845	0	5.07999	5.71194	0	0.904985	0.69489	2.88518	3.99145	3.87884	2.28425	1.3392	3.34772	0	0.670594	0.629851	1.28308
9230111E07Rik	1.15451	0	0	5.07999	2.44797	6.451	2.71495	3.47445	1.44259	0.798291	6.98191	2.85531	4.01759	2.51079	5.68238	0.670594	1.88955	0.641542
9230112E08Rik	2.30902	0	4.1236	7.61998	0	3.2255	0	2.77956	5.77036	7.98291	2.3273	3.42637	2.67839	0.836929	2.84119	8.04713	4.40896	5.13234
9230114K14Rik	12.6996	55.8507	19.2435	11.43	17.9518	6.451	10.8598	18.762	14.4259	14.3692	17.0669	13.1344	5.35679	9.20622	6.62945	8.04713	5.03881	5.13234
9230116N13Rik	1.15451	0	1.37453	1.27	0	0	1.80997	0	0	0.798291	2.3273	2.85531	2.67839	0	0	0	2.5194	5.13234
9330020H09Rik	1.15451	0	6.87267	1.27	1.63198	2.15033	2.71495	4.16934	3.60647	1.59658	5.43037	1.14212	2.67839	2.51079	2.84119	2.68238	3.77911	1.28308
9330111N05Rik	0	0	0	0	0	0	0	0	0	0	0	0	4.01759	0	0	0	1.2597	0
9330151L19Rik	1.15451	0	13.7453	5.07999	1.63198	1.07517	5.42991	13.8978	7.21294	2.39487	3.10307	2.28425	1.3392	1.67386	0.947064	1.34119	2.5194	5.13234
9330159M07Rik	10.3906	9.30845	8.2472	0	4.07996	5.37583	9.95483	2.08467	4.32777	4.78975	6.20614	9.70805	5.35679	0	2.84119	4.69416	1.2597	1.28308
9330159N05Rik	9.2361	9.30845	12.3708	5.07999	8.97591	3.2255	12.6698	6.9489	11.5407	5.58804	13.188	6.85274	1.3392	7.53236	0.947064	9.38831	0.629851	7.6985
9330160F10Rik	1.15451	0	2.74907	0	4.07996	0	6.33489	3.47445	2.88518	1.59658	2.3273	2.28425	8.03518	2.51079	0	0.670594	0.629851	1.92463
9330162012Rik	15.0087	46.5422	21.9925	21.59	4.89595	20.4282	23.5296	8.33869	17.3111	23.1504	15.5153	18.274	1.3392	18.4124	8.52358	6.03534	9.44777	6.41542
9330175E14Rik	2.30902	9.30845	2.74907	0	1.63198	1.07517	2.71495	3.47445	7.93424	8.7812	10.085	4.56849	13.392	10.8801	5.68238	8.04713	23.3045	17.3216
9330182L06Rik	0	0	4.1236	0	1.63198	3.2255	0	0.69489	0	2.39487	0.775767	2.28425	5.35679	4.18465	1.89413	0	4.40896	0.641542
9430002A10Rik	9.2361	0	1.37453	8.88998	3.26397	7.52617	3.61994	2.08467	5.77036	4.78975	3.10307	7.99486	9.37438	7.53236	9.47064	10.7295	5.03881	5.13234
9430008C03Rik	19.6267	0	17.8689	8.88998	14.6878	7.52617	28.0545	25.0161	23.0814	12.7727	21.7215	15.9897	17.4096	41.8465	29.359	32.8591	52.9075	42.9833
9430015G10Rik	3.46354	0	5.49813	2.53999	4.89595	6.451	3.61994	9.03358	8.65553	3.19316	8.53344	3.42637	4.01759	5.8585	1.89413	9.38831	5.03881	6.41542
9430016H08Rik	28.8628	55.8507	20.618	21.59	31.8237	19.353	24.4346	18.762	15.1472	25.5453	16.2911	25.6978	25.4448	14.2278	24.6237	16.0943	25.194	30.1525
9430020K01Rik	42.717	93.0845	27.4907	19.05	16.3198	20.4282	28.0545	31.2701	61.31	56.6787	49.6491	39.9743	95.083	70.3021	84.2887	93.8831	114.003	97.5144
9430037G07Rik	0	0	0	0	0	0	0	0	0.721294	0	0	0	4.01759	0	0	0	2.5194	3.84925
9430038I01Rik	6.92707	27.9253	19.2435	21.59	6.52793	12.902	8.14486	9.03358	7.21294	11.1761	17.8426	14.8476	16.0704	5.02158	17.9942	8.04713	8.81792	23.7371
9430060I03Rik	0	0	0	6.34999	1.63198	2.15033	0	0	0	1.59658	0	0	1.3392	1.67386	0	1.34119	1.2597	0
9430065F17Rik	0	0	0	0	1.63198	2.15033	0.904985	1.38978	0	0	0.775767	0	0	0	0	0	0	0.641542
9430091E24Rik	1.15451	0	0	0	0	0	2.71495	0	0	0	1.55153	0.571062	0	0	0	4.02356	0	0
9430093N23Rik	4.61805	0	2.74907	0	5.71194	5.37583	0	1.38978	0	0	0	1.14212	0	0.836929	0	0	0	0
9530026P05Rik	0	18.6169	8.2472	1.27	2.44797	0	0	1.38978	0	0	0	0	0	0	8.52358	0	0	1.28308
9530034E10Rik	1.15451	0	0	0	0	1.07517	0	1.38978	0	0.798291	0	2.85531	1.3392	0	0.947064	0	1.2597	2.56617
9530046B11Rik	1.15451	0	1.37453	2.53999	2.44797	2.15033	7.23988	2.77956	2.88518	0	0.775767	3.42637	0	0	1.89413	0.670594	0	0
9530051G07Rik	0	0	0	0	0	0	0	0	0	0.798291	0	0	0	4.18465	0	0	0	0
9530052C20Rik	0	0	0	0	0	0	1.80997	0	0	0	0	0.571062	0	0	0	2.68238	0	0
9530059O14Rik	0	0	0	0	0	0	0	0.69489	0.721294	0	0	0	4.01759	0	0	1.34119	0	0
9530068E07Rik	30.0173	74.4676	37.1124	24.1299	30.1917	54.8335	28.9595	30.5752	30.2944	26.3436	36.4611	23.4135	41.5151	20.9232	23.6766	28.8355	27.7135	30.794
9530077C05Rik	0	0	0	0	0	0	0	0	0	0	0.775767	0.571062	2.67839	0	0.947064	0	0	0
9530082P21Rik	9.2361	9.30845	2.74907	5.07999	0	1.07517	7.23988	4.16934	19.475	13.5709	27.1519	20.5582	14.7312	10.0432	22.7295	13.4119	7.55821	9.62313
9630013D21Rik	33.4809	0	49.4832	20.32	35.9036	19.353	42.5343	20.1518	18.0324	24.747	24.0488	15.9897	12.0528	19.2494	13.2589	8.71772	17.6358	12.1893
9630033F20Rik	12.6996	55.8507	21.9925	21.59	26.1117	24.7288	23.5296	24.3212	26.6879	33.5282	24.8246	21.1293	24.1056	19.2494	18.9413	16.7648	16.3761	18.6047
9830147E19Rik	2.30902	9.30845	9.62173	7.61998	6.52793	4.30067	9.04985	9.03358	5.77036	2.39487	3.87884	5.71062	0	5.8585	0	4.02356	3.14926	1.28308
9930012K11Rik	0	0	4.1236	1.27	0	2.15033	0	0.69489	1.44259	4.78975	6.98191	1.71318	0	2.51079	5.68238	2.68238	1.88955	2.56617
9930014A18Rik	0	0	0	1.27	1.63198	3.2255	0.904985	0.69489	2.16388	1.59658	3.87884	0.571062	1.3392	1.67386	1.89413	0.670594	0.629851	3.20771
9930021J03Rik	121.224	102.393	144.326	123.19	106.895	94.6147	124.888	118.826	93.047	88.6103	92.3163	100.507	120.528	121.355	96.6005	112.66	99.5165	94.9482
9930022D16Rik	0	0	0	0	0	0	0	3.47445	0	0	0	0	1.3392	0	0	0	0	0
9930038B18Rik	0	0	0	0	0	0	0	0	0	0.798291	0	0	1.3392	0	0	2.01178	0	0
9930104L06Rik	4.61805	0	5.49813	1.27	3.26397	3.2255	1.80997	3.47445	6.49165	1.59658	3.10307	1.71318	9.37438	15.0647	0.947064	1.34119	9.44777	6.41542
9930111J21Rik1	0	0	0	0	0	0	0	0	0	0.798291	1.55153	0	1.3392	3.34772	3.78826	1.34119	0	0
9930111J21Rik2	3.46354	55.8507	10.9963	7.61998	15.5038	11.8268	16.2897	15.9825	31.737	38.318	41.1157	26.2688	38.8367	23.434	11.3648	26.8238	32.1224	27.5863
A130010J15Rik	41.5624	27.9253	52.2323	50.7999	44.0635	44.0818	45.2492	49.3372	64.1952	55.0821	47.3218	40.5454	44.1935	55.2373	49.2473	40.2356	29.603	25.6617
A130014A01Rik	25.3993	18.6169	28.8652	31.7499	30.1917	22.5785	32.5794	22.9314	40.3925	19.9573	35.6853	22.2714	25.4448	26.7817	8.52358	21.459	4.40896	16.6801
A130051J06Rik	0	0	0	0	0	0	0.904985	0	0.721294	0	0	0	0	1.67386	0	0	0.629851	0.641542
A1bg	5.77256	37.2338	8.2472	7.61998	3.26397	10.7517	122.173	73.6584	0	0.798291	3.87884	1.71318	1.3392	3.34772	3.78826	2.01178	1.88955	2.56617
A1cf	148.932	158.244	138.828	129.54	194.206	168.801	156.562	151.486	124.063	154.868	72.9221	68.5274	28.1231	71.139	53.9826	42.918	56.0568	60.9465
A230005M16Rik	0	0	0	1.27	0	0	0	0	0	0	0	0	0	0	0.947064	3.35297	0	0
A230028O05Rik	0	0	2.74907	0	0	0	0	0	0	0	0	1.14212	0	0	0	0.670594	0	0
A230046K03Rik	135.078	139.627	142.951	87.6298	105.263	112.893	142.083	111.182	159.406	141.297	100.074	126.776	108.475	117.17	102.283	164.295	117.152	118.044
A230050P20Rik	72.7343	27.9253	64.6031	62.2299	53.8554	55.9087	104.978	64.6248	93.047	60.6701	103.177	85.0882	48.2111	92.0622	73.871	83.1536	45.9791	71.8527
A230056P14Rik	4.61805	0	12.3708	16.51	6.52793	2.15033	2.71495	6.25401	2.88518	6.38633	2.3273	1.14212	1.3392	5.02158	0	4.02356	0	0
A230059L01Rik	0	0	0	0	1.63198	3.2255	1.80997	2.08467	0	0	1.55153	0	0	0	0	0	0.629851	0
A230072C01Rik	0	0	2.74907	0	1.63198	0	0	0	0	0.798291	0.775767	0	0	0	0	0	0	0
A230072E10Rik	2.30902	0	1.37453	0	0	3.2255	0.904985	3.47445	0	1.59658	1.55153	0	0	3.34772	0	1.34119	0	0
A230083G16Rik	1.15451	0	0	0	0	0	0	0.69489	0	0	0	0.571062	0	0	0.947064	1.34119	4.40896	1.92463
A2m	0	0	0	1.27	0	0	0	0	2.16388	0	0	0	0	0	0.947064	0.670594	1.2597	1.28308
A330009N23Rik	1.15451	0	6.87267	2.53999	0	2.15033	3.61994	2.77956	8.65553	1.59658	0	1.14212	0	4.18465	0	2.68238	0	0
A330017A19Rik	2.30902	0	1.37453	15.24	4.89595	8.60133	8.14486	5.55912	5.77036	11.9744	12.4123	10.8502	1.3392	10.8801	1.89413	5.36475	1.2597	2.56617
A330023F24Rik	5.77256	9.30845	20.618	6.34999	8.97591	8.60133	9.95483	15.2876	13.7046	6.38633	16.2911	7.99486	9.37438	16.7386	12.3118	14.7531	13.8567	16.0385
A330035P11Rik	1.15451	0	5.49813	2.53999	3.26397	2.15033	0	0.69489	0	1.59658	0.775767	0	0	1.67386	0.947064	0	0.629851	0
A330040F15Rik	1.15451	0	2.74907	7.61998	0.815991	4.30067	0	0.69489	0	0	0	0.571062	1.3392	1.67386	0.947064	3.35297	0	1.92463
A330041J22Rik	2.30902	0	4.1236	0	0.815991	3.2255	0.904985	1.38978	2.16388	5.58804	1.55153	0	0	0	0	1.34119	0	0
A330069E16Rik	6.92707	0	0	2.53999	0	0	0.904985	0.69489	0	0.798291	0.775767	0.571062	1.3392	0	0.947064	0	6.92836	4.49079
A330102I10Rik	0	0	0	0	0.815991	0	0	0	0	0	0	0	0	0	0.947064	0	0	1.92463
A3galt2	0	0	0	0	0.815991	0	0	0	0	0	1.55153	0.571062	0	0.836929	0	0	0	0
A430005L14Rik	23.0902	18.6169	5.49813	11.43	17.9518	16.1275	22.6246	13.8978	7.21294	6.38633	12.4123	8.56592	9.37438	3.34772	17.9942	6.70594	16.3761	10.9062
A430018G15Rik	41.5624	27.9253	46.7341	52.0699	38.3516	54.8335	32.5794	30.5752	18.0324	18.3607	19.3942	16.5608	12.0528	15.9017	13.2589	8.04713	15.7463	12.1893
A430033K04Rik	23.0902	9.30845	31.6143	27.9399	17.1358	15.0523	23.5296	11.8131	17.3111	19.159	10.8607	9.13699	12.0528	9.20622	5.68238	3.35297	11.3373	5.77388
A430035B10Rik	2.30902	0	1.37453	0	4.07996	3.2255	4.52492	0	1.44259	0.798291	0	1.71318	2.67839	0	2.84119	1.34119	1.2597	0.641542
A430046D13Rik	6.92707	18.6169	1.37453	1.27	4.07996	5.37583	6.33489	4.86423	3.60647	3.99145	2.3273	3.42637	1.3392	0.836929	1.89413	2.01178	0.629851	0.641542
A430057M04Rik	0	0	0	0	0	0	0	0.69489	1.44259	2.39487	0	0	0	0	0	1.34119	0	0
A430078I02Rik	0	9.30845	1.37453	0	0	0	0	0	0	0	0.775767	0	2.67839	0	0	0	4.40896	3.20771
A430093F15Rik	0	0	0	0	0	0	0.904985	0	3.60647	0	0	0	0	0	1.89413	0	0.629851	5.77388
A430105I19Rik	13.8541	9.30845	23.3671	21.59	5.71194	19.353	13.5748	10.4234	18.7537	38.318	27.1519	19.4161	56.2463	51.0527	31.2531	31.5179	19.5254	31.4356
A430105J06Rik	0	0	0	1.27	0	2.15033	0	2.77956	0	0.798291	0	0	4.01759	0.836929	0.947064	2.01178	1.88955	0.641542
A430106G13Rik	0	0	0	0	1.63198	0	0	0.69489	0	2.39487	0	0	0	4.18465	0	2.01178	0.629851	0
A430110L20Rik	0	0	2.74907	2.53999	2.44797	5.37583	5.42991	6.9489	2.16388	1.59658	5.43037	2.28425	0	0.836929	0.947064	4.02356	0	1.92463
A4galt	0	0	0	0	0	0	0.904985	0	0	0	0	0.571062	1.3392	0	0	0.670594	0	0
A530013C23Rik	0	0	2.74907	3.80999	1.63198	7.52617	0.904985	0.69489	1.44259	1.59658	0	2.28425	6.69599	6.69543	4.73532	8.71772	4.40896	5.77388
A530017D24Rik	0	0	0	3.80999	0	0	0	1.38978	0	0	0	0	0	0	0	0	0	0
A530020G20Rik	2.30902	0	2.74907	0	0	0	0	3.47445	0	4.78975	0.775767	0	0	0	0	0.670594	0	0
A530032D15Rik	1.15451	0	0	5.07999	0	0	0	2.08467	0	0.798291	0.775767	0	0	0.836929	1.89413	0	0.629851	3.84925
A530054K11Rik	4.61805	0	0	5.07999	11.4239	3.2255	4.52492	0.69489	4.32777	3.19316	0	2.28425	8.03518	3.34772	5.68238	10.0589	3.77911	4.49079
A530064D06Rik	0	0	0	0	0	0	0.904985	0	0	0	0	0.571062	0	0	0.947064	2.68238	3.14926	0
A530072M11Rik	0	0	0	1.27	0	0	0.904985	1.38978	0.721294	0.798291	1.55153	0	0	0	0	0	0	0
A530084C06Rik	6.92707	0	1.37453	5.07999	0.815991	2.15033	2.71495	3.47445	1.44259	0.798291	2.3273	1.14212	2.67839	1.67386	1.89413	0.670594	4.40896	1.28308
A530099J19Rik	0	9.30845	0	0	0	0	0	0	0	0	0.775767	0	1.3392	0	0.947064	1.34119	1.2597	0
A630001G21Rik	1.15451	0	1.37453	0	0.815991	0	0	0.69489	5.04906	3.99145	5.43037	3.42637	4.01759	10.0432	0	0	4.40896	1.28308
A630023P12Rik	0	0	1.37453	0	0.815991	0	0	0	2.16388	0	5.43037	1.71318	0	1.67386	0	2.01178	0.629851	0.641542
A630033H20Rik	0	0	0	0	0.815991	0	0.904985	2.77956	2.16388	0	3.87884	0	1.3392	0	6.62945	2.01178	4.40896	3.20771
A630052C17Rik	0	0	0	0	0	0	0	0	0	1.59658	0	0	4.01759	0	0	1.34119	0	0
A630072M18Rik	28.8628	65.1591	28.8652	43.1799	24.4797	23.6537	25.3396	21.5416	45.4416	23.9487	23.273	35.9769	44.1935	71.9759	26.5178	39.565	40.3105	29.5109
A630077J23Rik	0	0	0	0	0	0	0	0	0	0	0	0	0	1.67386	0	0	1.2597	0
A730011C13Rik	0	0	2.74907	3.80999	0	0	0.904985	0	0.721294	0	3.10307	0	0	3.34772	1.89413	0	3.14926	3.84925
A730015C16Rik	0	0	0	0	0	0	0	2.77956	0	0	0.775767	0	0	0	0	0	0	0
A730017L22Rik	12.6996	55.8507	37.1124	30.4799	19.5838	20.4282	16.2897	14.5927	11.5407	6.38633	11.6365	10.8502	10.7136	18.4124	0	2.68238	1.88955	6.41542
A730036I17Rik	0	0	0	0	0.815991	1.07517	0	2.08467	0.721294	0	3.87884	2.28425	2.67839	0.836929	3.78826	2.68238	4.40896	3.84925
A730061H03Rik	0	0	0	0	0	0	0	0	0	0	0	0	1.3392	0	0	4.69416	0.629851	1.28308
A730071L15Rik	0	9.30845	0	0	0	0	0	2.08467	0.721294	0	0	0.571062	1.3392	1.67386	2.84119	0.670594	0	0
A830010M20Rik	21.9357	9.30845	26.1161	1.27	21.2158	24.7288	18.0997	12.508	7.93424	10.3778	11.6365	9.70805	18.7488	12.5539	14.206	8.71772	15.1164	8.34005
A830052D11Rik	0	0	5.49813	0	0.815991	1.07517	0.904985	4.86423	0.721294	0.798291	5.43037	0.571062	1.3392	0.836929	0	0	0	1.28308
A830080D01Rik	2.30902	0	1.37453	10.16	11.4239	5.37583	6.33489	6.9489	4.32777	9.57949	6.20614	4.56849	5.35679	12.5539	7.57651	18.106	10.0776	17.9632
A830082K12Rik	4.61805	0	0	2.53999	6.52793	5.37583	0.904985	2.77956	5.77036	2.39487	1.55153	0	0	1.67386	0.947064	0.670594	0	0.641542
A930001C03Rik	1.15451	0	1.37453	2.53999	8.15991	0	3.61994	3.47445	0	3.99145	3.10307	1.14212	2.67839	0.836929	0.947064	0.670594	2.5194	1.28308
A930004D18Rik	2.30902	0	1.37453	1.27	4.89595	0	3.61994	2.08467	2.88518	3.99145	3.87884	11.4212	0	9.20622	4.73532	2.68238	1.2597	1.92463
A930005H10Rik	56.5711	27.9253	45.3596	54.6099	54.6714	56.9838	68.7788	42.3883	36.0647	56.6787	49.6491	42.8296	10.7136	42.6834	12.3118	24.812	15.7463	16.0385
A930006K02Rik	3.46354	0	1.37453	2.53999	0	6.451	0.904985	2.08467	6.49165	0.798291	1.55153	2.85531	6.69599	2.51079	2.84119	2.01178	0.629851	1.28308
A930007I19Rik	1.15451	46.5422	0	12.7	4.89595	3.2255	2.71495	7.6438	6.49165	4.78975	5.43037	11.9923	24.1056	14.2278	16.1001	24.812	26.4538	32.7186
A930011G23Rik	2.30902	0	1.37453	2.53999	0	1.07517	4.52492	8.33869	4.32777	6.38633	2.3273	5.13955	1.3392	0.836929	2.84119	0	1.88955	3.20771
A930012O16Rik	2.30902	0	1.37453	0	0	0	0.904985	1.38978	3.60647	0.798291	0	3.42637	4.01759	0	0.947064	0	1.88955	2.56617
A930015D03Rik	0	9.30845	0	0	0.815991	0	0	0	0	0	0.775767	0	0	0.836929	0.947064	4.02356	1.2597	2.56617
A930018P22Rik	0	0	1.37453	11.43	2.44797	1.07517	0	4.16934	0	0	0	0	2.67839	0	0	2.01178	0	0
A930024E05Rik	2.30902	0	0	2.53999	4.89595	4.30067	2.71495	0.69489	0.721294	2.39487	7.75767	6.28168	2.67839	1.67386	2.84119	2.01178	4.40896	1.92463
A930024N18Rik	0	0	0	0	0	0	0	2.08467	0.721294	0.798291	5.43037	0	1.3392	0.836929	0.947064	2.01178	0	0
A930029G22Rik	2.30902	0	4.1236	1.27	0	0	0.904985	0	0	0	3.10307	0	1.3392	0.836929	2.84119	0	1.2597	1.28308
A930033H14Rik	0	9.30845	4.1236	5.07999	1.63198	4.30067	0	2.08467	2.88518	14.3692	4.6546	1.71318	4.01759	8.36929	1.89413	8.71772	5.03881	3.84925
A930038B10Rik	2.30902	0	8.2472	5.07999	1.63198	2.15033	4.52492	0.69489	0	1.59658	1.55153	2.28425	2.67839	1.67386	0	1.34119	0	3.84925
AA386476	12.6996	9.30845	5.49813	7.61998	6.52793	9.6765	9.04985	16.6774	5.04906	3.99145	6.98191	9.13699	6.69599	8.36929	0	8.04713	8.81792	14.7555
AA414768	1.15451	0	0	0	0	0	0	0	1.44259	3.19316	0	0	0	0	0	0	0	0.641542
AA415398	17.3177	0	23.3671	19.05	17.9518	25.804	25.3396	20.8467	15.8685	8.7812	13.188	22.8425	6.69599	19.2494	9.47064	8.71772	15.7463	5.13234
AA465934	0	0	6.87267	0	1.63198	2.15033	1.80997	2.77956	0.721294	0	1.55153	0	2.67839	0.836929	2.84119	0.670594	0.629851	1.28308
AA467197	1.15451	9.30845	1.37453	3.80999	0	0	0	0	1.44259	1.59658	3.10307	2.85531	60.2639	17.5755	56.8238	47.6122	56.6866	48.1156
AA474331	0	0	0	2.53999	0.815991	1.07517	0	0	0	0.798291	0.775767	0.571062	1.3392	0.836929	0	0	0	0
AA474408	0	0	0	0	0.815991	0	0.904985	3.47445	0	0	3.87884	1.14212	0	0	0	0	0	1.28308
AA543186	4.61805	0	1.37453	2.53999	0.815991	3.2255	9.95483	7.6438	0	0	1.55153	1.71318	1.3392	0	0.947064	2.01178	0	0
AA645442	0	0	0	1.27	0	0	0.904985	2.08467	0	0	0	1.71318	0	0	0	0	0	0
AA986860	2.30902	0	1.37453	0	4.07996	3.2255	0.904985	0.69489	2.88518	3.99145	3.10307	9.13699	2.67839	1.67386	1.89413	2.01178	1.88955	0.641542
AA987161	8.08159	55.8507	15.1199	15.24	5.71194	12.902	9.04985	11.1182	17.3111	11.1761	10.8607	11.9923	14.7312	4.18465	5.68238	13.4119	8.81792	14.7555
AB124611	21.9357	46.5422	21.9925	43.1799	23.6637	31.1798	25.3396	38.9139	154.357	122.139	184.633	184.453	220.968	171.57	177.101	130.095	234.305	202.727
AC098736.2	3.46354	0	0	3.80999	0	1.07517	0	0	0.721294	0	0	0	0	0	0.947064	0	1.2597	1.92463
AC102860.3	0	0	0	0	0	0	0	0	0	0	1.55153	1.14212	0	0	0	0	0.629851	1.28308
AC132444.6	0	0	4.1236	0	0	0	0.904985	0	0	0	0	0	0	0	0.947064	0	0	0
AC133103.1	1.15451	0	0	0	0	0	0	2.08467	1.44259	0.798291	4.6546	2.28425	4.01759	3.34772	0	0.670594	0	2.56617
AC161246.1	8.08159	0	5.49813	0	3.26397	5.37583	6.33489	12.508	11.5407	20.7556	3.10307	9.13699	6.69599	44.3572	11.3648	10.0589	9.44777	17.9632
AC161585.1	0	0	0	0	0	0	0	0	0	0	0	0	0	0	1.89413	2.01178	0	0
AC168977.1	0	0	0	0	0	0	0	0.69489	0	0	0.775767	0	0	0	0	2.68238	0	0
AF251705	3.46354	9.30845	0	2.53999	0	1.07517	2.71495	4.16934	4.32777	3.19316	11.6365	6.28168	14.7312	5.8585	8.52358	7.37653	8.81792	8.34005
AI118078	0	0	0	0	0	2.15033	0.904985	3.47445	0	0	0	0.571062	1.3392	0.836929	0	0.670594	0.629851	0
AI182371	57.7256	46.5422	61.854	16.51	61.1994	58.059	46.1542	27.7956	33.9008	31.9316	26.3761	14.2765	4.01759	31.8033	18.9413	12.0707	12.597	17.9632
AI314180	162.786	148.935	145.701	139.7	139.535	118.268	133.033	118.826	175.996	155.667	138.862	122.778	132.581	150.647	157.213	181.06	148.015	164.235
AI317395	307.1	521.273	339.51	461.009	297.837	256.965	207.241	221.67	207.733	162.851	108.607	130.773	54.9071	112.985	44.512	69.7418	83.7702	63.5127
AI413582	12.6996	9.30845	6.87267	6.34999	5.71194	6.451	15.3847	10.4234	33.9008	19.159	42.6672	67.3853	48.2111	36.8249	59.665	54.9887	35.9015	39.1341
AI427809	3.46354	0	0	0	0	0	0.904985	0	0	0	0.775767	0.571062	4.01759	0	0	0	1.2597	1.28308
AI429214	3.46354	0	2.74907	2.53999	0.815991	3.2255	4.52492	1.38978	5.77036	1.59658	0.775767	6.85274	4.01759	5.8585	0.947064	1.34119	4.40896	3.84925
AI464131	23.0902	18.6169	41.236	29.2099	35.9036	29.0295	35.2944	40.3036	17.3111	28.7385	32.5822	29.6952	5.35679	21.7602	11.3648	5.36475	2.5194	3.20771
AI467606	6.92707	18.6169	5.49813	10.16	6.52793	3.2255	9.04985	1.38978	6.49165	4.78975	6.98191	13.1344	1.3392	7.53236	7.57651	3.35297	3.77911	3.84925
AI480526	83.1249	93.0845	76.9739	109.22	45.6955	46.2322	75.1137	51.4219	51.9332	31.9316	51.9764	37.6901	50.8895	51.8896	9.47064	48.2828	11.9672	20.5293
AI504432	0	9.30845	5.49813	0	0.815991	0	1.80997	0.69489	5.04906	7.98291	4.6546	5.13955	6.69599	5.8585	6.62945	10.0589	15.7463	9.62313
AI597479	20.7812	18.6169	23.3671	12.7	16.3198	23.6537	18.0997	20.8467	25.9666	16.7641	25.6003	15.4187	14.7312	20.9232	8.52358	26.8238	10.0776	12.1893
AI606181	3.46354	0	1.37453	0	6.52793	1.07517	6.33489	6.25401	5.04906	2.39487	10.085	2.85531	14.7312	1.67386	9.47064	1.34119	6.92836	11.5478
AI607873	3.46354	18.6169	5.49813	3.80999	13.8719	12.902	15.3847	9.72847	36.786	43.906	38.7884	18.845	50.8895	46.868	60.6121	59.0123	64.8747	68.0034
AI661453	69.2707	176.861	71.4757	85.0898	101.999	79.5623	57.014	72.9635	83.6702	63.8633	51.9764	60.5325	61.6031	47.705	40.7238	72.4241	86.2896	66.7204
AI662270	46.1805	121.01	76.9739	97.7898	77.5192	58.059	123.983	120.216	402.482	464.605	557.001	577.343	587.908	543.167	480.161	488.863	551.12	451.004
AI837181	263.229	121.01	222.674	377.189	311.709	308.573	247.061	273.787	267.6	284.192	264.537	298.665	387.028	330.587	371.249	367.485	356.496	283.562
AI838599	0	0	0	0	0	0	0	0	1.44259	0	0	0.571062	0	0	0	0.670594	0	0
AI846148	0	9.30845	0	0	0	0	0.904985	0	0	0	2.3273	1.71318	0	0	6.62945	1.34119	1.2597	2.56617
AI847159	2.30902	0	0	0	0	0	0	0	1.44259	0.798291	0.775767	0	0	0	0.947064	0	0	1.28308
AI849053	0	0	0	1.27	2.44797	0	0	0	0	0	0.775767	1.71318	0	0	0	0	0	0
AI854703	0	0	0	0	0	0	0	0	0	0	5.43037	0	0	0	0	0	0	0.641542
AI987944	85.4339	18.6169	93.4683	63.4999	70.9912	78.4872	51.5841	81.3022	75.0146	106.173	83.7829	71.9538	101.779	76.1606	89.024	75.1065	98.8866	85.3251
AK010878	16.1632	18.6169	13.7453	11.43	12.2399	18.2778	14.4798	9.03358	12.9833	11.9744	8.53344	8.56592	20.088	12.5539	21.7825	12.7413	11.3373	8.98159
AK129341	0	0	0	0	0	0	1.80997	0.69489	0	0	0	0	0	0	0.947064	0	3.77911	1.28308
AK157302	9.2361	18.6169	16.4944	16.51	8.97591	27.9543	7.23988	21.5416	12.262	12.7727	20.1699	10.2791	13.392	10.0432	16.1001	20.1178	17.6358	17.9632
AL589742.1	13.8541	83.776	13.7453	45.7199	9.7919	19.353	8.14486	11.8131	10.0981	8.7812	8.53344	9.13699	10.7136	20.9232	10.4177	7.37653	13.8567	7.6985
AL591003.1	0	0	4.1236	2.53999	3.26397	5.37583	7.23988	4.86423	9.37683	4.78975	5.43037	3.99743	13.392	5.8585	4.73532	9.38831	5.66866	8.98159
AU019823	34.6354	18.6169	45.3596	43.1799	42.4316	35.4805	47.9642	59.0657	40.3925	43.906	48.8733	42.2586	45.5327	40.1726	71.9769	38.2238	69.2836	71.8527
AU021092	1.15451	9.30845	12.3708	3.80999	4.07996	1.07517	0	3.47445	5.04906	6.38633	2.3273	7.4238	9.37438	3.34772	4.73532	4.69416	3.77911	10.9062
AU022252	364.826	446.806	328.513	347.979	243.165	241.913	239.821	207.772	188.258	219.53	186.184	158.755	159.364	200.863	114.595	206.543	105.185	103.93
AU040320	62.3437	65.1591	68.7267	48.2599	71.8072	63.4348	64.2539	59.0657	68.523	64.6616	79.1283	72.5248	62.9423	71.9759	59.665	46.271	39.6806	43.6249
AU041133	3.46354	9.30845	5.49813	0	0	3.2255	5.42991	1.38978	0.721294	1.59658	2.3273	0.571062	0	0.836929	3.78826	0	3.77911	3.84925
AV026068	5.77256	0	6.87267	0	0.815991	3.2255	2.71495	2.77956	2.16388	2.39487	3.10307	0.571062	1.3392	0	0.947064	1.34119	2.5194	1.28308
AV039307	0	0	0	1.27	0.815991	0	0	0.69489	0	0	0	0.571062	0	0.836929	0	0	0.629851	1.28308
AV099323	2.30902	0	4.1236	2.53999	1.63198	4.30067	1.80997	2.08467	2.16388	0.798291	3.87884	2.28425	4.01759	4.18465	0	6.03534	0	1.92463
AW011738	0	9.30845	2.74907	1.27	7.34392	2.15033	14.4798	4.86423	12.262	9.57949	9.30921	10.2791	1.3392	4.18465	2.84119	13.4119	8.18807	5.77388
AW112010	177.795	390.955	178.689	325.119	232.558	201.056	390.048	450.984	1051.65	782.325	1132.62	1226.07	1091.45	1190.95	1399.76	1034.06	1269.78	1339.54
AW146154	10.3906	0	2.74907	3.80999	7.34392	8.60133	10.8598	11.8131	14.4259	7.98291	10.8607	6.28168	5.35679	10.0432	10.4177	6.03534	3.14926	3.84925
AW209491	18.4722	9.30845	20.618	26.6699	19.5838	25.804	24.4346	14.5927	28.8518	11.1761	16.2911	18.274	14.7312	15.9017	14.206	18.7766	17.6358	16.6801
AW549877	15.0087	9.30845	27.4907	16.51	13.0559	10.7517	11.7648	18.762	13.7046	11.1761	10.8607	23.4135	30.8015	22.5971	7.57651	10.7295	17.6358	12.1893
AW551984	2.30902	37.2338	2.74907	2.53999	4.07996	1.07517	0.904985	0.69489	1.44259	1.59658	0	1.71318	1.3392	0.836929	2.84119	0.670594	0	0
AW554918	2.30902	9.30845	26.1161	8.88998	13.0559	12.902	23.5296	15.9825	7.21294	11.1761	15.5153	6.85274	17.4096	13.3909	12.3118	18.7766	13.8567	10.2647
AW822252	0	0	2.74907	1.27	0	1.07517	0	0	2.16388	0	2.3273	1.14212	0	0	0.947064	0.670594	0.629851	0.641542
AY074887	1.15451	65.1591	2.74907	5.07999	0.815991	3.2255	4.52492	1.38978	4.32777	4.78975	3.87884	2.28425	5.35679	3.34772	0	0	6.92836	0.641542
AY512931	0	0	0	0	0.815991	2.15033	0	0.69489	0	0	0	0	0	0.836929	0	0	0	0
Aaas	30.0173	27.9253	27.4907	49.5299	26.1117	45.157	37.1044	53.5066	36.786	58.2752	65.9402	77.0933	65.6207	52.7265	75.7651	50.9651	56.0568	69.2865
Aacs	43.8715	18.6169	21.9925	22.8599	116.687	76.3368	56.1091	18.762	17.3111	17.5624	14.7396	12.5634	12.0528	25.9448	11.3648	26.1532	11.3373	8.98159
Aadac	350.972	223.403	294.15	245.109	365.564	294.596	321.27	248.076	171.668	201.169	218.766	172.461	152.669	122.192	150.583	160.943	159.352	143.064
Aadat	72.7343	83.776	41.236	29.2099	62.8313	36.5557	31.6745	18.0672	24.524	33.5282	17.0669	17.7029	22.7664	15.9017	15.153	8.71772	9.44777	12.1893
Aaed1	8.08159	9.30845	1.37453	1.27	3.26397	0	4.52492	3.47445	4.32777	3.99145	0	1.14212	1.3392	5.02158	1.89413	1.34119	1.2597	0.641542
Aagab	70.4253	111.701	100.341	71.1198	101.999	91.3892	114.028	88.2511	113.965	84.6188	91.5405	86.2303	89.7262	97.9207	44.512	75.1065	49.1284	83.4005
Aak1	0	0	0	1.27	0	1.07517	1.80997	0	0.721294	0	1.55153	1.71318	1.3392	0	0	0	0.629851	0
Aamdc	126.996	74.4676	127.832	196.85	110.159	105.366	109.503	103.539	72.8507	76.6359	82.2313	61.1036	32.1407	70.3021	33.1472	34.8709	37.1612	32.0771
Aamp	464.114	614.358	324.39	256.539	335.372	330.076	376.474	348.14	324.583	335.282	284.707	318.081	258.465	260.285	313.478	308.473	238.084	311.789
Aar2	15.0087	27.9253	21.9925	29.2099	26.1117	26.8792	31.6745	18.762	25.9666	34.3265	22.4972	19.9872	28.1231	30.9664	42.6179	25.4826	29.603	24.3786
Aard	1.15451	0	0	0	0.815991	0	0.904985	0	0	0	0	0	0	0	0	0	0	0.641542
Aars	466.423	335.104	511.326	455.929	501.835	539.734	616.295	505.88	502.742	482.966	441.412	532.229	287.927	456.963	552.138	447.957	459.791	526.706
Aars2	32.3263	74.4676	43.9851	77.4698	32.6397	40.8563	40.7243	38.219	22.3601	29.5368	32.5822	31.9794	24.1056	27.6187	13.2589	24.1414	22.0448	25.0201
Aasdh	13.8541	18.6169	12.3708	21.59	19.5838	24.7288	13.5748	13.8978	10.8194	19.159	10.085	5.71062	6.69599	22.5971	5.68238	18.106	1.88955	1.28308
Aasdhppt	66.9617	27.9253	93.4683	60.9599	70.1753	50.5328	52.4891	49.3372	45.4416	61.4684	42.6672	46.827	33.4799	34.3141	41.6708	22.1296	51.0179	51.9649
Aass	600.346	530.582	614.416	706.118	429.211	640.799	559.281	551.048	297.173	348.853	310.307	302.092	258.465	251.079	294.537	366.815	386.729	377.227
Aatf	11.5451	27.9253	23.3671	15.24	16.3198	27.9543	20.8146	29.8803	29.5731	14.3692	11.6365	15.9897	12.0528	32.6402	8.52358	23.4708	19.5254	34.6433
Aatk	10.3906	0	13.7453	16.51	8.15991	7.52617	12.6698	20.1518	17.3111	12.7727	17.0669	23.9846	14.7312	11.717	11.3648	18.106	11.3373	12.1893
Abat	533.385	605.049	490.708	453.389	536.922	467.698	485.072	444.73	287.075	292.973	263.761	242.13	97.7614	193.331	158.16	161.613	165.021	154.612
Abca1	161.632	242.02	114.086	114.3	185.23	182.778	104.978	150.096	126.227	135.709	122.571	104.504	220.968	131.398	242.448	213.249	229.266	297.034
Abca13	0	0	0	0	0	0	0	0	0	0	0	0.571062	0	0	0.947064	3.35297	0	0
Abca2	200.885	93.0845	184.187	232.409	132.191	234.386	235.296	204.993	104.588	121.34	100.85	101.078	36.1583	61.0958	55.8768	46.9416	75.5821	51.9649
Abca3	129.305	74.4676	170.442	176.53	124.031	135.471	190.952	198.044	77.1785	87.812	87.6617	79.3776	85.7086	96.2469	76.7122	69.7418	80.621	70.5696
Abca4	0	0	5.49813	0	0	5.37583	0	0	0	0	0	0.571062	0	1.67386	0.947064	0.670594	0	0.641542
Abca5	12.6996	18.6169	6.87267	3.80999	8.15991	6.451	6.33489	7.6438	2.16388	9.57949	3.10307	4.56849	4.01759	4.18465	7.57651	7.37653	18.2657	17.3216
Abca6	153.55	186.169	126.457	83.8198	112.607	90.314	112.218	132.724	82.9489	72.6445	75.2494	62.8168	25.4448	77.8344	37.8826	30.1767	32.7523	21.1709
Abca7	10.3906	9.30845	6.87267	2.53999	6.52793	6.451	13.5748	12.508	20.9175	12.7727	22.4972	22.8425	20.088	19.2494	31.2531	16.0943	34.012	20.5293
Abca8a	174.331	83.776	180.064	170.18	188.494	159.125	105.883	136.199	98.8173	91.8035	49.6491	53.6798	29.4623	70.3021	35.9884	52.9769	73.6926	73.7773
Abca8b	53.1076	65.1591	67.3521	46.9899	43.2475	49.4577	50.6791	47.2526	76.4572	87.812	87.6617	55.393	77.6734	62.7697	88.0769	101.93	73.6926	100.722
Abca9	17.3177	18.6169	8.2472	7.61998	13.8719	15.0523	23.5296	19.4569	10.0981	5.58804	10.8607	3.99743	4.01759	2.51079	1.89413	0	1.88955	1.92463
Abcb10	31.1718	9.30845	17.8689	13.97	32.6397	11.8268	25.3396	23.6263	15.1472	16.7641	11.6365	18.274	6.69599	9.20622	18.9413	7.37653	9.44777	15.397
Abcb11	925.919	549.198	1033.65	975.358	960.422	780.571	948.424	925.594	496.251	583.551	526.746	396.888	202.219	318.87	207.407	217.943	316.185	204.01
Abcb1a	13.8541	9.30845	10.9963	43.1799	20.3998	24.7288	22.6246	34.7445	15.8685	14.3692	17.8426	16.5608	38.8367	6.69543	17.9942	18.7766	42.8299	28.8694
Abcb1b	13.8541	9.30845	10.9963	1.27	3.26397	3.2255	6.33489	2.08467	8.65553	25.5453	10.8607	14.8476	4.01759	16.7386	17.9942	30.1767	11.9672	12.1893
Abcb4	1947.66	3993.32	2659.72	2113.28	1567.52	1336.43	1501.37	1494.71	1638.06	1502.38	1060.47	1153.54	1316.43	1151.61	1234.02	1322.41	1345.99	1074.58
Abcb6	2.30902	0	1.37453	5.07999	8.97591	1.07517	5.42991	1.38978	3.60647	3.99145	2.3273	3.99743	2.67839	0	3.78826	1.34119	3.77911	2.56617
Abcb7	72.7343	74.4676	92.0937	80.0098	54.6714	60.2093	63.3489	58.3708	74.2933	56.6787	54.3037	55.964	53.5679	71.139	53.9826	64.377	56.6866	60.9465
Abcb8	24.2448	18.6169	19.2435	17.78	15.5038	20.4282	22.6246	20.1518	13.7046	16.7641	16.2911	11.9923	13.392	13.3909	17.9942	12.0707	13.8567	7.6985
Abcb9	11.5451	0	13.7453	20.32	7.34392	8.60133	19.9097	12.508	16.5898	9.57949	17.8426	18.274	22.7664	14.2278	13.2589	15.4237	28.3433	8.98159
Abcc1	2.30902	9.30845	4.1236	0	4.89595	2.15033	3.61994	3.47445	14.4259	24.747	26.3761	19.4161	52.2287	24.2709	61.5592	34.8709	39.0508	60.9465
Abcc10	1.15451	9.30845	2.74907	3.80999	10.6079	4.30067	7.23988	5.55912	7.21294	6.38633	11.6365	8.56592	4.01759	5.8585	3.78826	4.69416	2.5194	2.56617
Abcc12	0	0	0	6.34999	0	0	0	0.69489	3.60647	0	3.87884	1.14212	1.3392	3.34772	0.947064	2.68238	1.2597	0.641542
Abcc2	1562.06	2364.35	1692.05	1457.96	1051.81	914.967	1276.93	1239.68	1262.99	1341.93	1161.32	1131.84	1194.56	1187.6	1252.97	1118.55	1422.2	1205.46
Abcc3	153.55	390.955	144.326	261.619	134.639	131.17	118.553	143.842	89.4405	149.28	112.486	105.075	152.669	176.592	121.224	164.295	173.209	178.349
Abcc4	2.30902	9.30845	4.1236	19.05	7.34392	15.0523	9.95483	15.2876	18.0324	21.5539	40.3399	17.1318	45.5327	16.7386	31.2531	25.4826	26.4538	28.8694
Abcc5	13.8541	0	13.7453	6.34999	0	5.37583	8.14486	5.55912	22.3601	12.7727	21.7215	31.4084	40.1759	27.6187	32.2002	28.1649	20.1552	37.2094
Abcc6	83.1249	46.5422	75.5993	74.9298	95.471	97.8402	127.603	89.6409	79.3424	60.6701	62.0614	58.2483	28.1231	61.0958	35.9884	65.0476	38.4209	44.2664
Abcc9	83.1249	74.4676	68.7267	85.0898	57.1194	78.4872	79.6387	56.2861	77.1785	87.0137	65.1644	92.512	112.493	73.6498	86.1828	93.2125	117.152	103.288
Abcd1	182.413	74.4676	166.319	204.47	222.766	189.229	317.65	242.517	278.42	240.286	255.227	295.81	222.307	288.741	177.101	219.955	153.054	153.97
Abcd2	24.2448	55.8507	90.7192	96.5198	53.8554	50.5328	60.634	129.25	12.262	31.9316	79.1283	27.411	26.7839	35.988	13.2589	7.37653	40.9403	33.3602
Abcd3	1537.81	1163.56	1272.82	1377.95	1272.13	1018.18	925.799	777.582	626.084	655.397	419.69	438.575	302.659	461.985	362.726	374.191	427.039	309.223
Abcd4	2.30902	9.30845	1.37453	0	5.71194	2.15033	7.23988	3.47445	11.5407	7.98291	13.188	10.2791	4.01759	5.8585	3.78826	0	4.40896	1.28308
Abce1	69.2707	102.393	63.2285	41.9099	66.0953	72.0362	38.0094	36.8292	86.5553	55.0821	30.2549	30.2663	56.2463	46.0311	58.718	41.5768	46.609	41.7002
Abcf1	449.105	865.686	540.192	567.689	445.531	434.367	347.514	428.053	489.038	514.898	409.605	391.748	483.45	482.071	362.726	451.98	443.415	424.701
Abcf2	40.4079	83.776	41.236	20.32	40.7996	21.5033	19.9097	24.3212	39.6712	44.7043	21.7215	30.8373	30.8015	26.7817	22.7295	26.8238	32.7523	19.8878
Abcf3	41.5624	46.5422	43.9851	33.0199	52.2234	34.4053	33.4844	52.8117	47.6054	37.5197	50.4249	42.8296	30.8015	42.6834	35.0414	27.4943	12.597	34.6433
Abcg1	1.15451	18.6169	9.62173	15.24	6.52793	2.15033	9.04985	7.6438	32.4583	29.5368	50.4249	54.2508	79.0126	32.6402	39.7767	30.8473	31.4926	55.8142
Abcg2	275.928	167.552	174.566	193.04	297.837	197.831	189.142	158.435	282.747	185.203	115.589	135.913	198.201	189.983	164.789	183.072	180.137	168.726
Abcg3	8.08159	0	13.7453	19.05	14.6878	9.6765	19.9097	20.8467	33.1795	27.9402	44.9945	40.5454	25.4448	32.6402	5.68238	20.1178	10.0776	15.397
Abcg4	0	0	0	0	0	0	0	0	0	0	0.775767	1.14212	0	0	0	0.670594	0	0
Abcg5	51.9531	27.9253	74.2248	107.95	41.6156	72.0362	80.5436	70.1839	66.3591	51.8889	83.7829	58.2483	26.7839	27.6187	36.9355	32.8591	32.1224	69.2865
Abcg8	266.692	186.169	460.469	576.579	177.07	268.792	179.187	193.18	243.076	252.26	229.627	190.735	80.3518	182.451	64.4004	109.307	117.782	119.327
Abhd1	30.0173	0	8.2472	16.51	18.7678	13.9772	9.04985	15.9825	5.77036	13.5709	17.8426	18.845	6.69599	13.3909	18.9413	22.8002	16.3761	7.05696
Abhd10	23.0902	0	17.8689	20.32	13.8719	13.9772	13.5748	18.0672	12.262	19.9573	11.6365	14.8476	17.4096	23.434	11.3648	14.7531	16.3761	21.1709
Abhd11	155.859	65.1591	178.689	194.31	175.438	181.703	165.612	136.199	119.735	128.525	100.074	119.923	87.0478	106.29	89.9711	88.5184	107.705	84.042
Abhd11os	4.61805	0	2.74907	7.61998	4.89595	5.37583	8.14486	10.4234	7.21294	6.38633	6.98191	16.5608	6.69599	5.8585	3.78826	2.68238	8.18807	11.5478
Abhd12	108.524	46.5422	125.083	144.78	94.655	110.742	127.603	122.301	135.603	123.735	138.862	159.897	158.025	120.518	129.748	85.1654	117.782	110.345
Abhd13	39.2534	18.6169	42.6105	31.7499	37.5356	48.3825	29.8645	37.5241	31.737	33.5282	27.9276	26.8399	37.4975	36.8249	39.7767	33.5297	33.3821	42.3418
Abhd14a	34.6354	9.30845	34.3633	11.43	31.0077	41.9315	29.8645	23.6263	22.3601	16.7641	17.8426	15.4187	13.392	19.2494	4.73532	16.7648	15.1164	8.34005
Abhd14b	686.935	567.815	750.495	1003.3	684.617	690.257	519.461	500.321	390.942	390.364	312.634	358.056	149.99	316.359	146.795	189.778	183.287	184.764
Abhd15	56.5711	37.2338	16.4944	57.1499	41.6156	23.6537	28.0545	38.9139	28.8518	28.7385	25.6003	27.982	13.392	14.2278	18.9413	20.1178	22.6746	18.6047
Abhd16a	28.8628	37.2338	21.9925	20.32	31.8237	15.0523	57.014	33.3547	63.4739	46.3009	46.546	58.8193	48.2111	36.8249	96.6005	52.9769	73.6926	82.1174
Abhd17a	78.5068	27.9253	50.8577	88.8998	92.207	82.7878	93.2134	96.5898	60.5887	67.0564	76.801	94.7962	48.2111	50.2158	56.8238	56.3299	39.6806	53.248
Abhd17b	144.314	269.945	199.307	219.709	165.646	133.321	106.788	105.623	178.881	174.826	140.414	163.895	215.611	167.386	157.213	146.86	187.066	204.01
Abhd17c	928.228	3797.85	1205.47	1940.56	886.167	1245.04	816.296	1042.34	683.787	709.681	456.151	530.516	1189.21	932.339	688.516	1072.28	1163.34	965.521
Abhd2	41.5624	55.8507	56.3559	46.9899	50.5915	61.2845	48.8692	49.3372	45.4416	65.4599	79.904	81.0907	95.083	63.6066	84.2887	91.2008	91.3284	96.8728
Abhd3	13.8541	0	2.74907	1.27	4.07996	2.15033	0.904985	4.86423	0.721294	3.19316	0.775767	0.571062	2.67839	0	1.89413	4.02356	0.629851	0.641542
Abhd4	47.335	65.1591	63.2285	48.2599	65.2793	48.3825	66.9689	72.2686	58.4249	68.653	74.4737	86.2303	65.6207	54.4004	59.665	75.1065	67.3941	79.5512
Abhd5	53.1076	65.1591	85.2211	78.7398	64.4633	81.7127	69.6838	39.6088	63.4739	49.494	34.9095	57.1062	38.8367	34.3141	35.9884	50.2945	28.3433	38.4925
Abhd6	205.503	167.552	237.794	383.539	172.174	139.772	177.377	136.893	101.703	94.9966	115.589	77.6644	73.6559	77.8344	65.3474	85.1654	80.621	93.0236
Abhd8	2.30902	0	0	0	1.63198	2.15033	5.42991	3.47445	2.88518	3.99145	1.55153	0	0	0	2.84119	1.34119	1.88955	0.641542
Abi1	35.7899	55.8507	31.6143	31.7499	31.0077	33.3302	38.0094	47.2526	50.4906	30.3351	59.7341	62.2457	81.691	66.1174	73.871	53.6475	54.1672	93.6651
Abi2	17.3177	9.30845	10.9963	15.24	14.6878	21.5033	16.2897	31.965	19.475	17.5624	23.273	30.2663	38.8367	39.3357	26.5178	32.1885	42.8299	42.9833
Abi3	45.026	65.1591	45.3596	82.5498	35.9036	27.9543	57.014	95.2	212.061	188.397	238.936	235.277	271.857	210.906	224.454	195.143	168.8	223.257
Abi3bp	41.5624	74.4676	32.9888	44.4499	38.3516	24.7288	17.1947	25.7109	19.475	33.5282	18.6184	14.2765	12.0528	15.0647	33.1472	22.8002	42.8299	35.9264
Abl1	24.2448	46.5422	16.4944	15.24	25.2957	17.2027	47.0592	20.8467	21.6388	21.5539	24.0488	25.6978	38.8367	22.5971	35.0414	22.1296	17.6358	31.4356
Abl2	31.1718	27.9253	54.9813	27.9399	28.5597	26.8792	37.1044	26.4058	62.0313	51.8889	55.8552	49.1113	61.6031	75.3236	110.806	78.4595	97.6269	117.402
Ablim1	103.906	93.0845	115.461	77.4698	108.527	173.102	123.078	109.098	90.8831	117.349	103.177	93.083	159.364	154.832	133.536	146.86	127.86	102.005
Ablim2	0	0	5.49813	5.07999	6.52793	7.52617	10.8598	15.9825	0.721294	3.99145	8.53344	6.28168	9.37438	5.8585	3.78826	5.36475	7.55821	0
Ablim3	78.5068	46.5422	111.337	95.2498	69.3593	65.5852	76.9237	40.3036	54.0971	93.4	43.443	53.6798	46.8719	30.9664	17.9942	50.2945	11.9672	13.4724
Abr	6.92707	18.6169	4.1236	2.53999	7.34392	2.15033	1.80997	1.38978	17.3111	12.7727	17.0669	24.5556	25.4448	18.4124	35.0414	30.1767	26.4538	26.3032
Abracl	2.30902	0	9.62173	6.34999	2.44797	4.30067	8.14486	10.4234	8.65553	15.9658	28.7034	18.274	26.7839	25.1079	18.9413	9.38831	34.6418	26.3032
Abt1	12.6996	46.5422	20.618	8.88998	8.97591	5.37583	4.52492	13.8978	12.9833	11.9744	6.98191	13.1344	12.0528	5.02158	13.2589	6.70594	7.55821	8.34005
Abtb1	79.6614	130.318	54.9813	104.14	48.9595	58.059	54.2991	72.9635	42.5564	41.5111	54.3037	65.101	38.8367	49.3788	39.7767	50.9651	51.6478	32.7186
Abtb2	43.8715	37.2338	42.6105	71.1198	44.0635	31.1798	67.8739	54.8963	21.6388	20.7556	31.8065	35.4058	34.8191	19.2494	43.5649	51.6357	35.2717	39.7756
Acaa1a	783.914	1405.58	798.604	1573.53	749.896	670.904	643.444	931.153	564.052	605.903	503.473	660.718	445.953	689.63	627.903	542.51	670.162	591.502
Acaa1b	7876.08	11421.5	5642.46	21953.2	9836.78	9847.45	5118.59	4654.38	2159.56	2436.38	1079.87	1167.25	1605.7	2697.42	1995.46	3074	3024.55	2132.49
Acaa2	7478.93	5426.83	7466.47	11040.1	7079.54	8159.44	5940.32	5611.94	4345.08	4370.64	3286.93	3378.97	2144.06	3578.71	2862.03	3094.79	3235.55	3203.22
Acaca	242.448	148.935	138.828	245.109	271.725	341.903	249.776	170.248	129.112	169.238	163.687	137.626	120.528	137.256	161.948	128.083	153.054	113.553
Acacb	377.526	167.552	152.573	388.619	533.658	440.818	372.854	334.242	192.586	155.667	69.0433	89.6567	61.6031	97.0838	46.4061	142.166	95.7374	82.1174
Acad10	16.1632	9.30845	17.8689	39.3699	35.0876	35.4805	32.5794	31.2701	20.1962	20.7556	27.9276	19.9872	26.7839	16.7386	16.1001	15.4237	18.2657	23.7371
Acad11	183.567	139.627	197.933	215.9	195.838	127.945	196.382	182.061	139.931	123.735	133.432	98.2226	74.9951	116.333	89.9711	87.1772	64.8747	99.439
Acad12	6.92707	18.6169	19.2435	25.3999	9.7919	6.451	1.80997	5.55912	10.0981	11.1761	6.20614	7.99486	17.4096	14.2278	6.62945	15.4237	4.40896	1.92463
Acad8	121.224	139.627	114.086	154.94	92.207	117.193	86.8785	100.759	49.7693	63.8633	63.6129	58.8193	42.8543	66.9543	45.4591	51.6357	47.2388	39.7756
Acad9	63.4982	139.627	60.4795	72.3898	59.5674	33.3302	78.7337	64.6248	41.1138	41.5111	60.5098	39.9743	28.1231	43.5203	48.3003	24.812	44.0896	41.0587
Acadl	496.44	474.731	496.207	365.759	480.619	394.586	447.967	519.083	355.598	296.166	347.544	348.348	287.927	404.237	425.232	313.838	414.442	421.493
Acadm	807.004	400.263	654.278	519.429	510.811	544.034	353.849	528.117	398.155	569.181	305.652	354.058	309.355	400.889	287.907	363.462	350.827	289.977
Acads	2397.92	3202.11	2199.25	3464.55	1784.57	2296.56	1292.32	1572.54	1325.74	1330.75	904.545	990.221	893.245	1383.44	804.057	1105.14	1054.37	880.196
Acadsb	513.758	670.208	493.457	551.179	536.106	487.051	392.763	415.545	346.221	342.467	252.9	268.399	162.043	238.525	220.666	269.579	234.935	246.352
Acadvl	905.138	297.87	857.709	1035.05	851.079	782.721	876.025	819.276	657.099	568.383	518.988	589.907	447.292	528.102	557.821	584.087	560.568	603.049
Acap1	0	9.30845	2.74907	1.27	0.815991	4.30067	2.71495	2.08467	5.77036	16.7641	14.7396	11.9923	12.0528	20.0863	14.206	13.4119	13.8567	14.1139
Acap2	25.3993	46.5422	20.618	8.88998	27.7437	15.0523	13.5748	13.8978	46.1628	35.9231	25.6003	21.7003	52.2287	45.1942	28.4119	34.8709	30.2329	27.5863
Acap3	12.6996	9.30845	8.2472	20.32	12.2399	16.1275	9.95483	7.6438	19.475	15.9658	10.085	16.5608	30.8015	20.0863	9.47064	8.71772	6.29851	26.3032
Acat1	367.135	418.88	377.997	313.689	344.348	309.648	261.541	283.515	248.847	201.968	170.669	176.458	104.457	207.558	205.513	191.79	173.209	184.764
Acat2	601.501	186.169	449.472	956.308	603.834	710.685	574.665	485.034	273.371	240.286	300.998	280.391	160.704	360.717	276.543	167.648	314.296	268.165
Acat3	706.562	679.517	941.555	1113.79	757.24	795.623	725.798	727.55	473.169	485.361	358.404	411.164	409.794	461.148	383.561	464.721	420.111	350.282
Acbd3	323.263	325.796	251.54	309.879	276.621	324.7	194.572	238.347	430.613	410.322	373.144	307.231	499.521	452.779	447.961	478.133	440.896	452.929
Acbd4	122.378	55.8507	149.824	116.84	133.007	124.719	154.752	120.911	90.1618	109.366	96.9709	78.8065	33.4799	71.9759	35.9884	44.2592	20.1552	33.3602
Acbd5	630.364	567.815	571.806	439.419	523.05	452.645	418.103	444.73	486.874	399.944	344.441	337.497	258.465	327.239	288.855	316.52	305.478	279.712
Acbd6	193.958	325.796	175.94	392.429	235.006	265.566	209.956	193.18	165.898	186.002	213.336	205.011	212.932	238.525	206.46	200.508	260.758	180.273
Accs	6.92707	0	2.74907	7.61998	8.15991	6.451	14.4798	17.3723	5.77036	3.99145	13.188	7.4238	8.03518	5.02158	11.3648	2.01178	11.9672	7.6985
Acd	63.4982	37.2338	81.0975	64.7699	81.5991	88.1637	92.3084	63.235	71.4082	71.0479	55.8552	77.6644	69.6383	64.4436	55.8768	77.7889	55.4269	59.6634
Ace	0	0	1.37453	7.61998	0	0	2.71495	0	0	0	1.55153	0.571062	0	0.836929	0.947064	1.34119	1.2597	1.92463
Ace2	5.77256	0	1.37453	1.27	2.44797	4.30067	1.80997	5.55912	0	1.59658	0	0	0	0	5.68238	0	2.5194	3.20771
Acer2	16.1632	46.5422	23.3671	31.7499	26.1117	30.1047	23.5296	17.3723	45.4416	39.1163	37.2368	41.6875	58.9247	25.1079	59.665	37.5533	79.3613	85.3251
Acer3	25.3993	9.30845	20.618	17.78	12.2399	16.1275	19.0047	20.8467	12.262	23.1504	26.3761	17.7029	21.4272	21.7602	18.9413	16.7648	33.3821	24.3786
Ache	1.15451	9.30845	0	7.61998	0	0	0	0	0	0	0.775767	0	1.3392	0	0	2.01178	0	0.641542
Acin1	452.569	586.432	547.064	450.849	481.435	519.306	495.027	505.185	452.973	595.525	510.455	444.286	436.578	540.656	583.391	519.71	602.768	561.349
Ackr1	3.46354	0	2.74907	2.53999	8.97591	2.15033	3.61994	9.03358	3.60647	0.798291	3.10307	2.85531	1.3392	1.67386	7.57651	6.03534	4.40896	10.2647
Ackr2	11.5451	9.30845	2.74907	8.88998	4.89595	8.60133	8.14486	10.4234	21.6388	7.98291	11.6365	7.99486	28.1231	12.5539	49.2473	21.459	42.8299	55.1726
Ackr3	2.30902	9.30845	0	1.27	6.52793	2.15033	3.61994	0.69489	0.721294	1.59658	2.3273	1.14212	4.01759	4.18465	2.84119	5.36475	3.14926	14.7555
Ackr4	2.30902	9.30845	6.87267	5.07999	2.44797	1.07517	3.61994	2.08467	0.721294	0	3.10307	1.14212	0	0	0	0	0	0.641542
Acly	691.553	288.562	334.012	821.688	862.503	1392.34	899.555	658.061	253.896	296.166	283.931	307.802	318.729	247.731	289.802	322.556	357.755	381.076
Acmsd	98.1336	130.318	61.854	55.8799	53.8554	145.148	55.2041	38.9139	67.8017	63.8633	83.7829	51.9666	73.6559	38.4987	74.8181	103.942	28.3433	43.6249
Acn9	19.6267	0	16.4944	5.07999	21.2158	19.353	10.8598	7.6438	4.32777	10.3778	4.6546	13.7055	16.0704	7.53236	2.84119	15.4237	13.2269	6.41542
Acnat1	10.3906	18.6169	5.49813	3.80999	7.34392	5.37583	9.95483	9.72847	10.0981	2.39487	13.188	1.14212	2.67839	0.836929	0.947064	7.37653	1.2597	1.92463
Acnat2	73.8888	74.4676	144.326	109.22	22.0318	29.0295	158.372	102.149	101.703	120.542	210.233	194.161	12.0528	37.6618	56.8238	14.0825	42.2	50.0403
Aco1	155.859	111.701	129.206	104.14	121.583	106.442	135.748	84.7766	69.2443	70.2496	85.3344	71.3827	56.2463	51.0527	52.0885	60.3534	57.9463	44.9079
Aco2	121.224	158.244	103.09	114.3	108.527	106.442	108.598	84.7766	105.309	92.6017	131.105	103.362	100.44	98.7577	150.583	92.5419	108.334	113.553
Acot1	70.4253	27.9253	86.5956	124.46	62.0153	81.7127	34.3894	28.4905	18.7537	28.7385	12.4123	11.4212	21.4272	9.20622	7.57651	10.0589	11.3373	11.5478
Acot11	13.8541	65.1591	30.2397	44.4499	7.34392	6.451	8.14486	9.72847	15.8685	11.1761	24.0488	20.5582	20.088	20.9232	9.47064	6.03534	7.55821	4.49079
Acot12	146.623	111.701	218.551	353.059	123.215	115.043	168.327	188.315	137.046	158.86	96.1951	113.641	119.189	95.4099	76.7122	85.836	148.015	141.139
Acot13	699.635	688.825	679.02	834.388	850.263	742.94	828.966	705.314	429.17	359.231	343.665	377.472	286.588	387.498	267.072	321.214	390.508	358.622
Acot2	259.765	465.422	314.768	1604.01	335.372	89.2388	335.749	412.07	194.028	161.255	204.027	228.996	595.943	380.803	348.52	275.614	636.15	522.857
Acot3	19.6267	37.2338	111.337	347.979	17.9518	53.7583	112.218	276.566	12.9833	3.99145	46.546	19.4161	12.0528	62.7697	19.8883	6.03534	24.5642	42.9833
Acot4	28.8628	18.6169	46.7341	50.7999	28.5597	44.0818	35.2944	51.4219	31.737	15.9658	30.2549	15.4187	5.35679	32.6402	20.8354	12.0707	20.7851	17.3216
Acot5	0	0	0	0	0	0	0	0	0	0	0	0	0	0	0	0	0	4.49079
Acot6	9.2361	0	12.3708	13.97	8.15991	20.4282	16.2897	15.9825	5.04906	5.58804	8.53344	10.2791	8.03518	14.2278	6.62945	6.03534	3.77911	7.05696
Acot7	121.224	204.786	136.079	157.48	130.559	181.703	109.503	104.928	138.489	146.886	113.262	130.773	119.189	143.952	145.848	116.683	154.943	146.913
Acot8	96.979	65.1591	126.457	119.38	74.2552	77.412	91.4035	79.9124	85.1127	87.0137	98.5224	86.2303	49.5503	86.2037	75.7651	61.024	78.7314	61.588
Acot9	12.6996	18.6169	15.1199	27.9399	3.26397	15.0523	9.04985	22.2365	41.1138	30.3351	47.3218	53.1087	91.0654	52.7265	57.7709	71.7535	69.9135	69.9281
Acox1	1338.08	670.208	889.323	1308.1	1747.85	1007.43	1823.54	1598.25	870.602	811.862	781.198	777.786	554.428	835.255	771.857	923.408	867.305	688.375
Acox2	272.465	279.253	178.689	245.109	264.381	281.694	227.151	193.18	302.944	321.711	327.374	347.776	92.4046	188.309	174.26	120.036	210.37	175.141
Acox3	39.2534	18.6169	35.7379	30.4799	51.4075	35.4805	41.6293	40.9985	40.3925	39.1163	42.6672	34.2637	32.1407	23.434	46.4061	42.2474	36.5314	51.9649
Acoxl	0	0	0	0	0	0	1.80997	0	2.16388	0.798291	2.3273	2.28425	1.3392	0.836929	6.62945	0.670594	5.03881	3.84925
Acp1	32.3263	55.8507	43.9851	33.0199	44.0635	40.8563	70.5888	51.4219	44.7203	42.3094	36.4611	42.2586	41.5151	25.1079	43.5649	29.5061	34.6418	42.3418
Acp2	281.701	456.114	342.259	468.629	323.133	311.798	333.034	392.613	366.418	396.751	450.721	384.324	444.614	476.213	334.314	304.45	447.194	364.396
Acp5	370.599	242.02	298.274	365.759	395.756	393.511	359.279	366.207	328.189	307.342	309.531	287.815	297.302	243.546	223.507	247.449	289.102	266.881
Acp6	32.3263	0	39.8615	26.6699	26.9277	23.6537	35.2944	40.9985	37.5073	19.9573	26.3761	31.4084	13.392	22.5971	16.1001	16.7648	10.0776	20.5293
Acpp	4.61805	0	9.62173	12.7	8.15991	10.7517	20.8146	34.7445	3.60647	6.38633	3.87884	1.71318	16.0704	10.8801	13.2589	4.02356	15.1164	22.454
Acr	0	0	0	0	0	0	0	0	0.721294	0	2.3273	2.28425	0	0	1.89413	0	1.88955	2.56617
Acrbp	36.9444	121.01	39.8615	44.4499	21.2158	41.9315	37.1044	30.5752	31.737	19.9573	21.7215	27.411	17.4096	34.3141	6.62945	39.565	10.7075	8.98159
Acsbg1	0	0	0	1.27	0	0	0	0.69489	0.721294	3.99145	1.55153	1.14212	2.67839	2.51079	5.68238	0	4.40896	4.49079
Acsf2	132.769	46.5422	149.824	223.519	132.191	76.3368	130.318	148.707	115.407	119.744	81.4556	76.5222	97.7614	91.2253	82.3946	118.695	138.567	95.5898
Acsf3	80.8159	74.4676	134.704	146.05	105.263	113.968	101.358	96.5898	72.1294	78.2325	64.3887	54.8219	66.9599	78.6713	53.0356	64.377	70.5433	60.3049
Acsl1	2976.33	2569.13	2567.63	1992.63	2709.91	2260	1501.37	1278.6	1449.8	1180.67	670.263	611.036	487.468	986.74	487.738	714.853	574.424	608.823
Acsl3	424.861	511.965	338.135	410.209	469.195	669.829	391.858	314.091	191.864	234.698	272.294	197.587	279.892	277.861	286.96	306.461	369.093	456.136
Acsl4	65.8072	83.776	42.6105	22.8599	69.3593	84.9382	79.6387	33.3547	57.7036	55.0821	66.716	66.2431	54.9071	54.4004	149.636	75.7771	106.445	95.5898
Acsl5	689.244	353.721	481.087	706.118	836.391	968.725	939.374	705.314	505.627	407.128	560.88	470.555	356.227	339.793	475.426	373.521	599.618	513.875
Acsm1	1321.92	1191.48	1568.34	1681.48	1197.06	1238.59	1102.27	1236.21	908.831	1073.7	821.537	871.44	709.775	934.85	734.922	852.995	967.451	860.949
Acsm2	36.9444	37.2338	32.9888	26.6699	25.2957	15.0523	15.3847	6.9489	6.49165	9.57949	6.98191	8.56592	6.69599	0	2.84119	6.70594	0.629851	8.98159
Acsm3	57.7256	74.4676	45.3596	30.4799	47.3275	36.5557	34.3894	34.7445	41.8351	20.7556	26.3761	19.9872	9.37438	16.7386	7.57651	10.0589	13.8567	8.34005
Acsm5	133.923	148.935	175.94	204.47	164.83	90.314	129.413	113.962	119.014	127.727	110.159	110.215	48.2111	79.5083	85.2358	42.2474	93.218	66.0788
Acss1	0	0	0	1.27	0.815991	1.07517	0.904985	2.77956	2.88518	2.39487	7.75767	9.70805	30.8015	4.18465	9.47064	9.38831	6.29851	8.98159
Acss2	626.9	186.169	237.794	721.358	690.329	579.515	617.2	503.796	200.52	142.894	168.341	167.321	77.6734	200.863	113.648	143.507	151.164	121.251
Acss3	4.61805	0	2.74907	20.32	5.71194	3.2255	16.2897	11.8131	1.44259	2.39487	0.775767	2.28425	2.67839	0.836929	0.947064	3.35297	2.5194	2.56617
Acta1	1.15451	0	1.37453	2.53999	1.63198	0	0	21.5416	9.37683	2.39487	3.87884	5.13955	6.69599	6.69543	4.73532	4.02356	6.29851	3.20771
Acta2	13.8541	18.6169	4.1236	11.43	32.6397	44.0818	17.1947	13.8978	38.9499	27.9402	17.8426	54.8219	32.1407	51.0527	46.4061	22.8002	70.5433	64.1542
Actb	16746.2	21893.5	14475.2	19180.8	16088.1	16359.7	13795.6	17456.3	35874.3	35831.3	36224.5	34741.7	51923.4	45408.4	48154.4	37678.7	63110.5	55303.5
Actc1	0	0	0	0	0	0	1.80997	0	0	0	0	0	1.3392	0	2.84119	0	1.2597	0
Actg1	8.08159	9.30845	2.74907	1.27	3.26397	5.37583	0.904985	4.16934	3.60647	14.3692	6.20614	6.28168	46.8719	6.69543	9.47064	12.0707	22.6746	16.0385
Actg2	0	0	0	0	0	0	0	0	1.44259	0	0	2.28425	0	0	0	0	1.2597	0.641542
Actl6a	115.451	37.2338	98.9664	96.5198	109.343	144.072	117.648	79.9124	113.243	127.727	159.032	142.765	149.99	134.746	162.895	106.624	140.457	139.856
Actn1	79.6614	74.4676	46.7341	63.4999	73.4392	80.6375	144.798	113.962	169.504	134.911	227.3	239.275	219.628	138.093	220.666	128.754	248.791	171.292
Actn2	0	0	0	0	0	0	0.904985	2.08467	0.721294	0	1.55153	0	0	0	0.947064	0	0	0
Actn4	167.404	139.627	210.304	118.11	179.518	115.043	221.721	174.418	202.684	133.315	216.439	199.3	191.505	113.822	192.254	160.272	197.773	211.067
Actr10	274.774	232.711	347.757	294.639	268.461	287.07	244.346	267.533	253.896	278.604	256.779	306.089	333.46	307.153	269.913	289.697	354.606	377.868
Actr1a	190.495	344.413	215.802	287.019	200.734	226.86	159.277	173.028	235.142	224.32	195.493	244.985	207.576	234.34	179.942	229.343	176.988	166.159
Actr1b	176.64	74.4676	138.828	152.4	179.518	218.259	228.961	161.909	168.062	172.431	143.517	162.181	140.616	135.583	175.207	171.001	153.684	128.95
Actr2	69.2707	204.786	70.1012	66.0398	79.1512	79.5623	89.5935	104.234	160.849	116.55	127.226	117.639	128.563	122.192	152.477	139.484	180.767	168.084
Actr3	39.2534	93.0845	10.9963	27.9399	37.5356	39.7812	44.3443	39.6088	80.785	87.0137	114.814	82.2329	137.937	90.3884	150.583	93.8831	125.34	177.066
Actr5	61.1892	37.2338	70.1012	60.9599	57.1194	61.2845	55.2041	50.0321	39.6712	72.6445	32.5822	63.9589	36.1583	64.4436	53.9826	36.2121	42.2	60.9465
Actr6	84.2794	214.094	64.6031	69.8498	60.3834	53.7583	46.1542	43.0832	44.7203	62.2667	31.0307	29.1241	28.1231	35.151	12.3118	30.8473	27.7135	25.6617
Actr8	66.9617	37.2338	67.3521	66.0398	49.7755	68.8107	47.0592	83.3869	54.0971	50.2923	52.7522	60.5325	44.1935	38.4987	35.9884	57.0005	39.0508	46.191
Acvr1	5.77256	0	2.74907	3.80999	1.63198	4.30067	7.23988	2.77956	1.44259	2.39487	1.55153	0.571062	5.35679	5.02158	1.89413	2.01178	5.66866	5.77388
Acvr1b	2.30902	0	4.1236	7.61998	4.89595	5.37583	2.71495	0.69489	3.60647	2.39487	3.10307	5.13955	8.03518	5.02158	2.84119	6.70594	14.4866	7.6985
Acvr2a	35.7899	74.4676	23.3671	25.3999	18.7678	25.804	21.7196	20.8467	20.9175	15.9658	13.9638	18.274	18.7488	19.2494	8.52358	21.459	20.1552	10.9062
Acvr2b	19.6267	0	28.8652	26.6699	21.2158	12.902	32.5794	43.7781	18.0324	27.9402	24.0488	25.1267	6.69599	18.4124	2.84119	18.106	6.29851	10.9062
Acvrl1	13.8541	102.393	38.4869	50.7999	21.2158	32.255	28.9595	40.9985	133.439	118.945	189.287	199.3	449.97	246.894	206.46	325.909	313.666	290.619
Acy1	108.524	74.4676	140.202	166.37	107.711	138.697	88.6885	79.2175	74.2933	66.2581	64.3887	94.7962	29.4623	53.5635	34.0943	31.5179	35.9015	37.2094
Acy3	269.001	158.244	317.517	246.379	312.525	261.266	479.642	357.174	195.471	192.388	193.942	231.851	49.5503	163.201	111.754	89.8596	124.081	148.196
Acyp1	5.77256	0	1.37453	2.53999	7.34392	6.451	7.23988	4.86423	5.04906	6.38633	2.3273	6.28168	0	5.02158	2.84119	4.69416	2.5194	1.28308
Acyp2	4.61805	9.30845	0	0	0	1.07517	0	0	0.721294	0.798291	0	0.571062	0	0	0.947064	0.670594	0	0.641542
Ada	0	9.30845	4.1236	3.80999	6.52793	0	1.80997	6.25401	2.16388	6.38633	9.30921	15.4187	16.0704	8.36929	11.3648	12.0707	7.55821	12.1893
Adal	27.7083	9.30845	20.618	25.3999	12.2399	11.8268	14.4798	14.5927	19.475	24.747	14.7396	13.7055	18.7488	20.9232	9.47064	16.0943	11.3373	8.98159
Adam10	50.7985	65.1591	87.9701	48.2599	79.1512	63.4348	73.3038	88.946	86.5553	102.181	134.208	94.7962	93.7438	106.29	107.965	96.5655	107.075	118.044
Adam11	35.7899	18.6169	13.7453	35.5599	36.7196	26.8792	77.8287	52.8117	15.8685	12.7727	3.10307	17.7029	8.03518	15.0647	14.206	20.7884	22.6746	3.84925
Adam12	1.15451	0	0	0	0	2.15033	0.904985	0	2.88518	2.39487	1.55153	1.14212	0	2.51079	0.947064	2.01178	0	5.13234
Adam15	39.2534	46.5422	34.3633	77.4698	44.0635	30.1047	37.1044	29.8803	112.522	102.98	129.553	113.07	223.646	196.678	173.313	174.354	211.63	191.18
Adam17	54.2621	55.8507	42.6105	49.5299	62.0153	41.9315	63.3489	86.1664	93.7683	92.6017	90.7648	118.21	119.189	94.573	198.883	119.366	171.32	197.595
Adam19	4.61805	0	2.74907	3.80999	6.52793	10.7517	7.23988	6.25401	12.262	19.9573	24.8246	23.9846	33.4799	14.2278	20.8354	20.7884	16.3761	22.454
Adam22	3.46354	0	0	0	0	2.15033	0	0	0	0	0	0	0	0	0	0	0	0
Adam23	33.4809	111.701	39.8615	52.0699	46.5115	35.4805	71.4938	54.8963	40.3925	18.3607	19.3942	27.411	24.1056	20.0863	22.7295	25.4826	39.0508	22.454
Adam32	3.46354	0	4.1236	1.27	0.815991	2.15033	2.71495	0	2.16388	2.39487	3.10307	1.14212	0	0	0.947064	2.01178	1.2597	0.641542
Adam33	3.46354	0	4.1236	2.53999	2.44797	2.15033	2.71495	6.25401	3.60647	1.59658	1.55153	3.99743	0	0	0	0	1.2597	0
Adam4	0	0	1.37453	0	0	0	0	0	0.721294	0.798291	0	1.14212	0	2.51079	1.89413	0	0	0
Adam8	2.30902	0	0	0	0.815991	0	1.80997	0	2.88518	2.39487	3.10307	3.99743	38.8367	0	17.0472	12.0707	10.0776	17.9632
Adam9	11.5451	0	6.87267	5.07999	7.34392	10.7517	6.33489	6.9489	3.60647	5.58804	3.10307	2.85531	16.0704	7.53236	10.4177	3.35297	8.81792	4.49079
Adamdec1	3.46354	9.30845	9.62173	20.32	2.44797	1.07517	3.61994	9.03358	6.49165	0	18.6184	12.5634	0	4.18465	3.78826	1.34119	5.66866	5.13234
Adamts1	8.08159	37.2338	9.62173	7.61998	15.5038	26.8792	8.14486	15.9825	50.4906	35.1248	31.0307	38.2611	226.324	75.3236	314.425	191.79	337.6	377.227
Adamts10	21.9357	18.6169	17.8689	24.1299	35.0876	16.1275	27.1495	22.2365	23.0814	21.5539	20.9457	25.1267	26.7839	30.1295	11.3648	31.5179	17.006	27.5863
Adamts12	3.46354	0	0	0	0	0	0	0	2.88518	0.798291	0.775767	1.71318	4.01759	0	2.84119	0.670594	0	5.13234
Adamts14	0	0	1.37453	2.53999	1.63198	1.07517	0.904985	6.25401	7.21294	2.39487	10.8607	2.85531	8.03518	3.34772	14.206	3.35297	5.03881	3.84925
Adamts15	3.46354	0	1.37453	0	0.815991	6.451	2.71495	6.25401	4.32777	1.59658	0.775767	3.99743	0	0.836929	0.947064	0	1.88955	5.77388
Adamts2	13.8541	9.30845	10.9963	8.88998	12.2399	16.1275	15.3847	15.2876	21.6388	14.3692	13.9638	18.274	12.0528	15.9017	13.2589	7.37653	11.9672	23.0955
Adamts3	0	0	0	0	0	0	0	0.69489	0.721294	0.798291	1.55153	0	0	5.02158	3.78826	0	2.5194	3.20771
Adamts4	3.46354	0	10.9963	5.07999	6.52793	3.2255	11.7648	4.86423	21.6388	18.3607	10.085	18.845	139.277	51.8896	29.359	119.366	56.0568	55.8142
Adamts5	18.4722	27.9253	8.2472	10.16	11.4239	8.60133	20.8146	3.47445	5.77036	3.99145	8.53344	3.99743	9.37438	0.836929	2.84119	11.4001	13.2269	5.77388
Adamts6	0	0	0	0	0.815991	0	0.904985	0	0	0	0.775767	0.571062	1.3392	1.67386	4.73532	1.34119	1.2597	0.641542
Adamts7	2.30902	18.6169	0	6.34999	3.26397	4.30067	9.04985	8.33869	4.32777	0.798291	3.10307	5.13955	2.67839	6.69543	7.57651	4.02356	3.77911	8.98159
Adamts9	4.61805	0	5.49813	1.27	13.8719	4.30067	9.04985	9.72847	7.21294	9.57949	9.30921	14.2765	14.7312	10.0432	29.359	21.459	31.4926	24.3786
Adamtsl1	5.77256	27.9253	4.1236	3.80999	4.07996	6.451	9.95483	12.508	2.88518	2.39487	4.6546	5.13955	2.67839	5.8585	3.78826	6.70594	2.5194	7.05696
Adamtsl2	20.7812	65.1591	13.7453	12.7	10.6079	34.4053	13.5748	8.33869	15.8685	25.5453	8.53344	4.56849	16.0704	15.9017	5.68238	32.1885	22.6746	17.9632
Adamtsl3	0	0	0	3.80999	0	0	0	0	0	0	0	0	0	0	0	1.34119	0	0
Adamtsl4	1.15451	9.30845	6.87267	0	0.815991	2.15033	3.61994	2.77956	2.88518	0.798291	5.43037	6.28168	4.01759	1.67386	4.73532	0.670594	1.88955	6.41542
Adamtsl5	0	0	0	0	1.63198	0	0	1.38978	0	0	0	1.71318	0	0	0	0.670594	0.629851	1.28308
Adap1	4.61805	0	4.1236	8.88998	3.26397	3.2255	12.6698	15.2876	38.9499	34.3265	44.2187	45.6849	95.083	66.9543	48.3003	55.6593	71.803	62.8711
Adap2	352.126	409.572	372.499	252.729	380.252	264.491	425.343	296.023	285.633	282.595	300.998	213.577	293.284	266.98	258.548	265.555	301.699	222.615
Adar	23.0902	9.30845	60.4795	41.9099	30.1917	46.2322	47.9642	50.0321	57.7036	56.6787	65.9402	67.3853	91.0654	67.7913	103.23	97.9067	71.1732	64.1542
Adarb1	28.8628	27.9253	31.6143	50.7999	26.9277	22.5785	19.0047	20.1518	23.8027	25.5453	31.0307	30.2663	25.4448	15.9017	16.1001	26.8238	25.194	30.794
Adarb2	2.30902	0	0	0	0	0	0	0	2.16388	0	0	0	0	0	0	0	0	0
Adat1	11.5451	9.30845	10.9963	13.97	15.5038	13.9772	14.4798	11.8131	18.0324	11.9744	23.273	10.2791	9.37438	1.67386	1.89413	7.37653	5.03881	1.92463
Adat2	2.30902	18.6169	5.49813	8.88998	4.89595	4.30067	8.14486	9.72847	3.60647	8.7812	8.53344	15.4187	6.69599	14.2278	4.73532	9.38831	13.8567	11.5478
Adat3	2.30902	0	5.49813	1.27	2.44797	3.2255	2.71495	2.77956	0.721294	11.9744	13.9638	6.85274	5.35679	4.18465	16.1001	2.68238	0	8.34005
Adck1	28.8628	9.30845	24.7416	25.3999	18.7678	29.0295	24.4346	22.2365	23.8027	22.3521	28.7034	19.4161	20.088	33.4772	10.4177	30.1767	22.6746	10.9062
Adck2	39.2534	18.6169	46.7341	45.7199	42.4316	37.6308	38.0094	47.2526	41.1138	38.318	31.8065	31.4084	44.1935	46.868	25.5707	52.3063	26.4538	38.4925
Adck3	991.726	1023.93	1006.16	1962.15	940.838	1108.5	1114.94	1077.78	332.517	290.578	336.683	288.957	144.633	236.851	201.725	138.142	274.615	256.617
Adck4	69.2707	65.1591	70.1012	143.51	97.919	144.072	69.6838	119.521	69.9656	97.3915	109.383	143.336	148.651	151.484	109.859	141.495	141.717	121.251
Adck5	163.941	74.4676	186.937	238.759	203.182	148.373	196.382	211.942	68.523	52.6872	25.6003	51.9666	37.4975	63.6066	45.4591	35.5415	46.609	47.4741
Adcy1	1.15451	18.6169	0	8.88998	0.815991	3.2255	9.95483	20.1518	0.721294	11.1761	8.53344	12.5634	54.9071	9.20622	20.8354	30.1767	32.1224	32.7186
Adcy2	4.61805	0	1.37453	0	0	1.07517	1.80997	0.69489	0	0	0	0.571062	0	0.836929	2.84119	0	1.88955	3.20771
Adcy3	6.92707	0	1.37453	1.27	1.63198	1.07517	0.904985	2.08467	0.721294	2.39487	2.3273	0.571062	2.67839	1.67386	2.84119	2.68238	5.03881	3.84925
Adcy4	15.0087	37.2338	16.4944	41.9099	21.2158	25.804	20.8146	17.3723	33.1795	19.159	44.9945	42.8296	36.1583	46.0311	43.5649	27.4943	56.6866	51.3234
Adcy5	0	0	0	3.80999	0.815991	0	2.71495	0	0.721294	0	0	0	0	0	0	0	0	0
Adcy6	9.2361	9.30845	2.74907	5.07999	4.89595	8.60133	1.80997	2.08467	5.04906	6.38633	5.43037	1.71318	8.03518	5.02158	3.78826	6.03534	5.03881	3.20771
Adcy7	5.77256	0	4.1236	15.24	12.2399	4.30067	6.33489	7.6438	16.5898	31.1333	27.1519	33.1216	46.8719	28.4556	15.153	21.459	25.194	11.5478
Adcy9	84.2794	46.5422	129.206	170.18	98.735	79.5623	114.933	131.334	73.572	105.374	57.4068	73.6669	29.4623	103.779	35.0414	43.5886	59.206	26.9448
Adcyap1r1	16.1632	18.6169	2.74907	13.97	7.34392	29.0295	9.04985	1.38978	11.5407	8.7812	9.30921	14.2765	9.37438	14.2278	15.153	20.7884	12.597	3.84925
Add1	68.1162	55.8507	67.3521	67.3098	77.5192	82.7878	68.7788	93.8102	86.5553	81.4257	128.002	125.634	116.51	73.6498	82.3946	86.5066	90.0687	94.3067
Add2	0	0	0	1.27	0	0	0	0	2.16388	3.19316	3.87884	10.8502	6.69599	5.02158	10.4177	0	7.55821	5.13234
Add3	90.052	102.393	107.214	111.76	111.791	107.517	114.933	134.809	129.112	156.465	192.39	145.05	184.809	122.192	109.859	137.472	132.269	138.573
Adgb	4.61805	0	15.1199	2.53999	5.71194	4.30067	18.0997	20.8467	30.2944	15.9658	19.3942	20.5582	24.1056	11.717	26.5178	6.70594	48.4985	28.8694
Adh1	30372.9	22582.3	30030.8	49214.9	30385.9	30348.7	30612.9	29013.8	15668.7	16992.4	14260.9	12902	7846.36	13584.2	13986.2	9975.75	20156.5	19615.8
Adh4	158.168	121.01	177.315	102.87	167.278	79.5623	152.037	122.996	112.522	80.6274	113.262	85.6592	45.5327	76.1606	56.8238	34.2003	61.0956	63.5127
Adh5	387.916	400.263	318.892	304.799	349.244	282.769	428.963	335.632	250.289	223.521	307.204	268.97	180.792	177.429	233.925	181.06	281.543	243.786
Adh6-ps1	936.31	642.283	639.158	336.549	1098.32	489.201	518.556	321.039	613.822	668.968	204.803	223.856	76.3343	277.861	44.512	253.484	34.6418	39.1341
Adh6a	0	0	0	0	0	0	0	0	0.721294	0	0	0	0	0.836929	0	0	0	1.28308
Adh6b	0	0	2.74907	0	1.63198	2.15033	0	0.69489	0	0.798291	0	0.571062	1.3392	0	0	1.34119	2.5194	4.49079
Adh7	6.92707	18.6169	10.9963	16.51	5.71194	8.60133	19.9097	11.1182	36.786	31.9316	34.9095	23.9846	53.5679	49.3788	79.5534	85.836	154.943	166.159
Adhfe1	72.7343	46.5422	63.2285	44.4499	100.367	52.6832	89.5935	87.5562	54.8184	51.0906	39.5641	43.4007	81.691	62.7697	69.1357	61.024	76.8418	68.0034
Adi1	207.812	167.552	192.435	266.699	173.806	184.929	136.653	172.333	98.096	124.533	91.5405	109.073	79.0126	94.573	70.0827	99.9185	56.0568	69.9281
Adig	0	0	0	0	0	0	0	0.69489	0	0	0	0	0	0	0	0	0	2.56617
Adipor1	160.477	139.627	181.438	214.63	155.038	216.109	179.187	164.689	129.112	163.65	179.978	145.621	168.739	141.441	159.107	128.754	162.502	187.972
Adipor2	1278.05	735.367	1127.12	981.708	1534.06	1284.82	1382.82	1099.32	868.439	785.518	576.395	527.09	352.209	822.701	520.885	592.134	435.227	485.647
Adk	1408.51	781.91	1366.29	1038.86	1395.35	1390.19	1678.75	1629.52	1373.34	1375.46	1310.27	1440.22	819.589	985.066	1199.93	926.09	1098.46	1157.98
Adm	13.8541	9.30845	15.1199	12.7	6.52793	9.6765	15.3847	7.6438	14.4259	22.3521	18.6184	29.6952	174.096	15.9017	313.478	136.131	566.866	540.178
Adnp2	5.77256	18.6169	4.1236	0	3.26397	3.2255	1.80997	4.86423	8.65553	5.58804	2.3273	3.42637	2.67839	5.8585	8.52358	2.68238	4.40896	1.92463
Ado	45.026	55.8507	48.1087	59.6899	43.2475	54.8335	61.539	50.0321	54.0971	47.8975	38.7884	63.9589	49.5503	47.705	55.8768	56.3299	53.5374	51.9649
Adora1	25.3993	27.9253	26.1161	15.24	11.4239	19.353	27.1495	11.1182	62.0313	47.8975	44.9945	73.0959	74.9951	37.6618	53.0356	80.4713	62.3553	52.6064
Adora2a	3.46354	0	1.37453	3.80999	8.15991	8.60133	3.61994	9.03358	12.9833	15.9658	12.4123	14.2765	17.4096	15.0647	27.4649	24.1414	35.2717	21.8124
Adora2b	0	0	0	0	0	0	0	0	1.44259	0.798291	3.10307	5.13955	4.01759	4.18465	2.84119	2.01178	1.2597	1.28308
Adora3	0	0	0	0	0	0	0	0	2.16388	0	0	0	1.3392	3.34772	3.78826	0.670594	1.2597	1.28308
Adpgk	3.46354	9.30845	4.1236	2.53999	6.52793	10.7517	3.61994	3.47445	5.04906	3.19316	6.98191	15.4187	16.0704	1.67386	10.4177	7.37653	4.40896	2.56617
Adprh	35.7899	0	46.7341	50.7999	26.1117	37.6308	31.6745	25.7109	59.1461	40.7128	57.4068	74.8091	93.7438	58.585	72.9239	66.3888	73.6926	104.571
Adprhl2	16.1632	0	13.7453	27.9399	29.3757	20.4282	19.9097	17.3723	31.737	20.7556	32.5822	21.7003	18.7488	9.20622	26.5178	16.0943	35.9015	26.3032
Adprm	18.4722	18.6169	6.87267	24.1299	17.9518	19.353	19.0047	26.4058	32.4583	14.3692	13.9638	17.7029	34.8191	27.6187	21.7825	20.1178	25.8239	27.5863
Adra1a	9.2361	0	20.618	12.7	13.0559	5.37583	17.1947	13.2029	2.88518	6.38633	3.10307	2.28425	6.69599	11.717	7.57651	8.71772	3.77911	7.05696
Adra1b	338.272	121.01	266.659	261.619	305.997	296.746	656.114	410.68	199.077	147.684	155.929	173.603	72.3167	126.376	186.572	106.624	139.827	180.915
Adra2a	0	0	0	0	0	0	0	0	0	0	0	0	0	0	0.947064	7.37653	1.88955	3.20771
Adra2b	9.2361	9.30845	8.2472	7.61998	11.4239	15.0523	10.8598	7.6438	10.8194	7.98291	18.6184	6.28168	9.37438	10.8801	8.52358	7.37653	11.3373	8.98159
Adrb1	21.9357	55.8507	19.2435	15.24	9.7919	11.8268	19.9097	17.3723	20.9175	61.4684	47.3218	35.4058	28.1231	17.5755	19.8883	10.7295	26.4538	25.0201
Adrb2	0	0	0	0	0	0	0	0	0	0.798291	0.775767	2.85531	0	0.836929	0	0	3.14926	0
Adrb3	4.61805	0	2.74907	1.27	9.7919	5.37583	6.33489	3.47445	0.721294	8.7812	3.10307	2.28425	1.3392	1.67386	0.947064	5.36475	5.66866	3.84925
Adrbk1	100.443	55.8507	79.7229	81.2798	82.4151	83.863	103.168	110.488	162.291	130.92	176.875	220.43	239.716	190.82	256.654	188.437	211	251.484
Adrbk2	3.46354	0	8.2472	6.34999	12.2399	12.902	15.3847	13.2029	15.1472	15.9658	14.7396	18.274	33.4799	30.1295	17.9942	16.0943	17.6358	10.2647
Adrm1	622.282	1135.63	698.263	986.788	609.546	692.407	422.628	435.001	631.133	593.13	478.648	543.651	553.089	587.524	513.309	505.628	522.777	540.82
Adsl	39.2534	111.701	48.1087	82.5498	38.3516	49.4577	44.3443	52.8117	38.2286	48.6957	48.0976	46.256	64.2815	52.7265	45.4591	57.0005	51.6478	26.3032
Adss	46.1805	55.8507	61.854	38.0999	45.6955	37.6308	56.1091	54.8963	57.7036	49.494	63.6129	47.3981	57.5855	46.868	61.5592	73.0947	47.8687	51.3234
Adssl1	30.0173	37.2338	39.8615	205.74	41.6156	72.0362	75.1137	202.213	20.1962	20.7556	46.546	33.6926	66.9599	44.3572	29.359	22.8002	110.854	96.2313
Adtrp	541.466	269.945	727.128	788.668	575.274	554.786	613.58	555.218	377.237	327.299	214.888	321.508	345.513	387.498	360.831	445.945	319.335	331.677
Aebp1	11.5451	0	5.49813	7.61998	22.0318	18.2778	9.04985	9.03358	10.8194	9.57949	12.4123	10.2791	9.37438	9.20622	22.7295	12.0707	17.006	14.1139
Aebp2	20.7812	37.2338	34.3633	19.05	19.5838	19.353	16.2897	24.3212	31.737	29.5368	44.9945	36.5479	40.1759	46.868	48.3003	42.918	49.7582	56.4557
Aen	38.0989	186.169	42.6105	71.1198	53.0394	64.51	47.9642	56.981	64.9165	51.0906	44.9945	49.1113	46.8719	65.2805	58.718	60.3534	57.3165	68.0034
Aes	1690.21	893.611	1685.18	1949.45	1800.89	1883.69	1588.25	1625.35	1064.63	1060.93	877.393	896.567	657.546	914.764	688.516	751.065	692.836	717.244
Afap1	6.92707	37.2338	10.9963	11.43	11.4239	20.4282	19.0047	7.6438	7.93424	23.9487	27.9276	20.5582	26.7839	21.7602	11.3648	23.4708	35.2717	52.6064
Afap1l1	21.9357	27.9253	16.4944	8.88998	7.34392	7.52617	3.61994	11.1182	8.65553	14.3692	10.8607	17.7029	16.0704	14.2278	11.3648	14.7531	10.0776	14.1139
Afap1l2	0	0	6.87267	0	0	3.2255	1.80997	2.77956	9.37683	2.39487	5.43037	0	5.35679	0.836929	0.947064	4.02356	4.40896	1.92463
Aff1	58.8801	102.393	49.4832	58.4199	59.5674	47.3073	49.7742	54.8963	42.5564	55.8804	38.7884	38.8322	88.387	48.5419	63.4533	51.6357	63.615	78.9097
Aff3	2.30902	0	4.1236	13.97	2.44797	5.37583	3.61994	1.38978	5.77036	7.98291	11.6365	10.8502	8.03518	15.0647	12.3118	12.0707	8.18807	5.77388
Aff4	188.186	111.701	140.202	85.0898	155.038	139.772	115.838	100.064	147.865	157.263	103.953	117.068	170.078	119.681	170.472	168.99	191.475	215.558
Afg3l1	302.482	353.721	357.379	400.049	345.164	466.622	267.875	318.955	276.256	305.745	235.057	249.554	340.156	241.873	260.443	305.791	268.317	234.163
Afg3l2	34.6354	93.0845	49.4832	49.5299	55.4874	36.5557	35.2944	52.8117	56.261	34.3265	36.4611	41.1164	48.2111	44.3572	48.3003	45.6004	37.1612	35.2848
Afm	858.957	418.88	1043.27	831.848	1016.73	1274.07	1230.78	1104.88	575.593	553.216	820.762	582.483	400.42	533.961	502.891	492.216	616.624	666.562
Afmid	40.4079	0	28.8652	27.9399	30.1917	22.5785	25.3396	28.4905	9.37683	25.5453	11.6365	9.13699	4.01759	4.18465	16.1001	6.03534	11.3373	15.397
Afp	2.30902	0	1.37453	2.53999	1.63198	3.2255	2.71495	1.38978	1.44259	1.59658	2.3273	2.85531	0	0.836929	0.947064	0	1.2597	8.98159
Aftph	90.052	65.1591	111.337	96.5198	83.2311	70.961	87.7835	105.623	96.6535	87.812	90.7648	75.3801	74.9951	71.9759	126.907	108.636	115.263	87.2497
Aga	31.1718	9.30845	24.7416	17.78	28.5597	36.5557	58.824	47.2526	28.8518	35.1248	45.7703	27.411	37.4975	20.9232	61.5592	31.5179	32.1224	31.4356
Agap1	50.7985	111.701	50.8577	49.5299	37.5356	56.9838	47.0592	39.6088	54.8184	46.3009	45.7703	51.9666	53.5679	22.5971	68.1886	38.8944	74.3224	50.6818
Agap2	2.30902	0	4.1236	7.61998	3.26397	7.52617	1.80997	2.77956	8.65553	1.59658	2.3273	5.13955	6.69599	14.2278	7.57651	18.106	6.29851	5.77388
Agap3	115.451	390.955	122.333	222.249	110.159	118.268	120.363	134.114	109.637	115.752	82.2313	111.357	133.92	127.213	92.8123	126.072	114.633	98.7975
Agbl2	0	0	0	0	0	0	0	0	0	0	0	0	0	0	0	2.68238	0	0
Agbl3	5.77256	0	2.74907	1.27	1.63198	11.8268	1.80997	4.86423	2.88518	1.59658	5.43037	2.85531	2.67839	0	3.78826	2.01178	3.14926	1.28308
Agbl5	8.08159	9.30845	6.87267	6.34999	8.15991	15.0523	5.42991	12.508	5.77036	3.99145	5.43037	7.99486	6.69599	12.5539	9.47064	8.71772	9.44777	8.98159
Ager	0	0	5.49813	3.80999	2.44797	1.07517	1.80997	0.69489	7.21294	0.798291	0.775767	6.85274	13.392	3.34772	9.47064	6.70594	8.81792	19.2463
Agfg1	40.4079	55.8507	48.1087	60.9599	59.5674	60.2093	62.4439	62.5401	120.456	102.181	120.244	127.918	149.99	91.2253	173.313	152.895	195.254	196.953
Agfg2	389.071	688.825	397.24	354.329	261.933	315.024	352.039	291.159	300.058	366.416	273.07	264.973	171.417	321.381	114.595	223.308	120.302	107.138
Aggf1	234.366	251.328	160.82	104.14	227.662	199.981	179.187	184.841	132.718	191.59	143.517	172.461	192.844	169.06	153.424	132.107	154.314	171.292
Agk	1.15451	0	1.37453	0	1.63198	3.2255	1.80997	0	1.44259	0	1.55153	0.571062	4.01759	1.67386	1.89413	5.36475	1.2597	0
Agl	133.923	93.0845	152.573	160.02	135.455	129.02	179.187	143.842	90.8831	115.752	88.4375	105.075	76.3343	105.453	94.7064	76.4477	70.5433	68.0034
Agmat	1088.71	614.358	1426.77	2044.7	1098.32	1359.01	1280.55	1452.32	693.885	784.72	789.731	760.083	514.252	721.433	620.327	627.676	705.433	571.614
Agmo	76.1978	27.9253	75.5993	72.3898	70.1753	62.3597	64.2539	77.8277	59.8674	49.494	82.2313	58.2483	37.4975	35.988	66.2945	31.5179	59.206	62.2296
Ago1	36.9444	0	41.236	25.3999	43.2475	18.2778	36.1994	26.4058	25.9666	18.3607	24.0488	22.8425	16.0704	22.5971	20.8354	20.1178	12.597	17.3216
Ago2	147.778	195.477	171.817	200.66	141.167	180.628	136.653	173.028	153.636	172.431	152.826	192.448	317.39	200.026	201.725	252.814	230.526	213.633
Ago3	53.1076	74.4676	35.7379	19.05	54.6714	50.5328	64.2539	40.9985	43.2777	85.4171	52.7522	35.9769	26.7839	27.6187	19.8883	39.565	14.4866	30.794
Ago4	6.92707	0	1.37453	3.80999	5.71194	3.2255	7.23988	19.4569	5.04906	8.7812	13.188	5.13955	4.01759	7.53236	0.947064	10.0589	9.44777	7.05696
Agpat1	15.0087	37.2338	21.9925	6.34999	18.7678	25.804	27.1495	31.965	43.999	33.5282	36.4611	48.5402	52.2287	51.8896	47.3532	66.3888	52.2777	44.2664
Agpat2	1572.45	623.666	1320.93	1690.37	1430.43	1707.36	1052.5	927.679	750.868	893.288	651.644	737.812	490.146	759.932	430.914	645.111	533.484	409.945
Agpat3	270.156	139.627	248.791	255.269	207.262	161.275	171.042	194.569	157.242	172.431	173.772	157.613	162.043	139.767	108.912	127.413	123.451	88.5328
Agpat4	4.61805	0	6.87267	2.53999	5.71194	19.353	15.3847	6.25401	15.8685	11.1761	10.8607	38.8322	38.8367	25.9448	65.3474	34.2003	38.4209	55.1726
Agpat5	84.2794	83.776	70.1012	119.38	64.4633	76.3368	69.6838	76.438	101.703	79.8291	103.953	105.646	211.593	100.432	157.213	137.472	165.651	166.801
Agpat6	705.407	372.338	625.413	561.339	844.551	1174.08	1046.16	742.838	600.838	530.863	345.992	417.446	553.089	467.843	542.668	761.795	608.436	602.408
Agpat9	10.3906	0	15.1199	20.32	17.1358	15.0523	14.4798	39.6088	18.7537	2.39487	11.6365	17.1318	26.7839	18.4124	18.9413	24.812	28.9732	49.3987
Agps	10.3906	0	5.49813	8.88998	13.0559	6.451	12.6698	15.9825	15.1472	24.747	21.7215	28.5531	21.4272	16.7386	18.9413	26.1532	15.7463	20.5293
Agrn	64.6527	46.5422	59.1049	38.0999	70.1753	80.6375	93.2134	67.4044	106.03	83.8205	83.0071	67.9563	50.8895	107.964	117.436	79.8007	85.6598	93.0236
Agt	2452.18	2960.09	2861.78	4533.89	2208.89	3145.94	2550.25	3367.44	1354.59	1549.48	1580.24	1573.85	1659.27	1719.89	1502.99	1310.34	2004.19	1901.53
Agtpbp1	36.9444	0	38.4869	24.1299	30.1917	37.6308	35.2944	26.4058	33.9008	35.9231	34.9095	29.1241	25.4448	14.2278	41.6708	33.5297	27.7135	21.1709
Agtr1a	203.194	186.169	269.409	468.629	198.286	194.605	194.572	349.53	177.438	170.834	186.184	162.753	159.364	190.82	177.101	188.437	179.508	182.198
Agtrap	17.3177	18.6169	37.1124	43.1799	23.6637	35.4805	64.2539	44.473	119.014	121.34	165.238	167.321	163.382	123.029	151.53	113.33	159.352	146.272
Agxt	683.471	912.228	1041.9	1002.03	757.24	1203.11	875.12	956.864	347.664	374.398	442.963	427.725	680.312	472.028	280.331	702.782	442.785	583.803
Agxt2	680.008	251.328	589.675	641.349	689.513	791.323	567.425	580.234	652.05	631.448	396.417	521.379	420.508	574.97	421.443	518.369	406.884	364.396
Ahctf1	111.988	55.8507	109.963	124.46	94.655	98.9153	104.978	102.844	81.5063	77.4342	60.5098	75.9512	49.5503	70.3021	78.6063	64.377	53.5374	70.5696
Ahcy	872.811	772.601	787.608	1056.64	564.666	669.829	519.461	526.032	351.992	431.077	339.786	403.741	171.417	253.59	176.154	198.496	234.935	232.238
Ahcyl1	157.014	186.169	162.195	177.8	122.399	132.246	149.322	139.673	103.866	126.928	121.795	126.776	128.563	103.779	117.436	124.73	117.152	130.875
Ahcyl2	39.2534	18.6169	32.9888	20.32	32.6397	24.7288	30.7695	20.8467	45.4416	31.1333	32.5822	22.8425	34.8191	32.6402	42.6179	47.6122	29.603	28.8694
Ahdc1	42.717	37.2338	42.6105	29.2099	31.0077	35.4805	36.1994	32.6599	23.8027	28.7385	34.1338	42.8296	30.8015	38.4987	28.4119	32.8591	18.8955	6.41542
Ahi1	9.2361	27.9253	16.4944	12.7	17.9518	22.5785	14.4798	15.9825	18.7537	23.1504	20.9457	28.5531	34.8191	38.4987	16.1001	20.1178	22.6746	18.6047
Ahnak	196.267	111.701	174.566	173.99	184.414	199.981	113.123	129.25	157.242	166.045	145.068	158.184	242.395	221.786	168.577	134.119	181.397	196.953
Ahnak2	3.46354	9.30845	6.87267	10.16	4.07996	10.7517	5.42991	3.47445	5.77036	8.7812	4.6546	5.13955	1.3392	5.02158	4.73532	12.7413	3.14926	6.41542
Ahr	32.3263	18.6169	39.8615	39.3699	16.3198	18.2778	44.3443	22.2365	37.5073	41.5111	20.9457	38.8322	44.1935	41.8465	45.4591	36.2121	52.9075	72.4942
Ahrr	0	0	1.37453	0	0	0	0.904985	0	0	2.39487	2.3273	1.14212	4.01759	0.836929	0	0	0	0
Ahsa1	12.6996	0	20.618	13.97	6.52793	13.9772	11.7648	18.0672	8.65553	23.9487	6.98191	9.13699	10.7136	18.4124	9.47064	6.70594	11.3373	7.05696
Ahsa2	73.8888	18.6169	64.6031	43.1799	46.5115	70.961	54.2991	41.6934	56.261	51.0906	38.7884	39.4032	13.392	31.8033	31.2531	43.5886	32.1224	36.5679
Ahsg	48124.7	37010.4	60629.3	62715	55099	67603.3	68793.3	64322.5	34167.7	44984.5	46854	48559.6	36523.9	36005.5	32069.5	31758	31609.1	34737.6
Aida	8.08159	9.30845	15.1199	12.7	8.97591	10.7517	17.1947	18.0672	34.6221	30.3351	33.358	31.9794	65.6207	33.4772	60.6121	38.2238	34.012	43.6249
Aif1	79.6614	167.552	87.9701	158.75	96.287	96.765	191.857	223.755	513.562	445.446	626.044	652.723	688.347	565.764	668.627	468.074	711.102	733.924
Aif1l	2.30902	0	1.37453	1.27	0	3.2255	0.904985	0	2.16388	0.798291	0	1.14212	0	0	0	0.670594	4.40896	5.13234
Aifm1	335.963	307.179	269.409	238.759	345.98	327.926	335.749	307.836	248.847	231.504	220.318	201.585	198.201	228.482	223.507	205.202	206.591	232.238
Aifm2	131.614	65.1591	112.712	172.72	100.367	106.442	98.6433	90.3358	116.128	163.65	135.759	141.052	143.294	154.832	61.5592	164.966	89.4389	90.4574
Aifm3	2.30902	0	17.8689	6.34999	22.0318	8.60133	8.14486	11.1182	6.49165	3.99145	3.87884	0	1.3392	4.18465	7.57651	1.34119	9.44777	3.84925
Aig1	72.7343	65.1591	127.832	77.4698	82.4151	97.8402	156.562	120.216	137.767	146.886	202.475	187.308	216.95	204.211	221.613	180.39	226.746	217.483
Aim1	40.4079	55.8507	50.8577	73.6598	52.2234	27.9543	78.7337	69.489	120.456	115.752	134.208	132.486	131.241	120.518	232.978	97.9067	202.812	158.461
Aim1l	0	0	1.37453	6.34999	1.63198	0	1.80997	0	2.16388	0.798291	0.775767	0.571062	0	0.836929	1.89413	0	0.629851	0.641542
Aim2	6.92707	27.9253	6.87267	6.34999	4.07996	8.60133	3.61994	11.8131	38.9499	28.7385	42.6672	39.4032	49.5503	36.8249	43.5649	27.4943	49.1284	53.248
Aimp1	193.958	139.627	208.929	153.67	248.061	254.815	228.961	190.4	214.224	221.925	257.555	234.135	204.897	231.829	253.813	195.813	233.675	229.672
Aimp2	130.46	139.627	82.472	144.78	109.343	145.148	86.8785	84.7766	111.801	106.971	93.0921	107.36	152.669	163.201	77.6592	163.625	111.484	112.911
Aip	126.996	83.776	144.326	219.709	144.43	131.17	113.123	138.283	174.553	181.212	168.341	186.166	195.523	200.026	182.783	232.025	220.448	180.915
Airn	4.61805	0	4.1236	3.80999	0.815991	1.07517	5.42991	4.16934	2.16388	7.18462	3.10307	2.85531	5.35679	4.18465	6.62945	8.71772	4.40896	10.2647
Ajap1	1.15451	0	0	1.27	0	2.15033	0	0.69489	0	0	0	0	0	0	0	2.68238	0	0
Ajuba	9.2361	9.30845	21.9925	15.24	18.7678	11.8268	41.6293	17.3723	15.8685	7.18462	5.43037	15.9897	9.37438	13.3909	8.52358	15.4237	1.2597	14.7555
Ak1	0	0	0	0	0.815991	1.07517	1.80997	0	0.721294	1.59658	4.6546	0.571062	2.67839	2.51079	0.947064	0	0.629851	0
Ak2	459.496	418.88	498.956	441.959	612.81	635.424	433.488	356.479	562.61	513.301	449.169	476.265	336.139	453.616	492.473	484.169	525.296	493.346
Ak3	1472	800.527	1314.05	2186.94	1532.43	1338.58	1276.93	1449.54	828.046	980.301	734.652	669.855	413.812	753.236	420.496	552.569	597.729	498.478
Ak4	93.5155	27.9253	39.8615	40.6399	38.3516	35.4805	33.4844	31.2701	48.3267	44.7043	22.4972	41.6875	38.8367	36.8249	41.6708	56.3299	56.0568	73.7773
Ak6	245.911	353.721	170.442	176.53	154.222	205.357	108.598	137.588	141.374	203.564	97.7467	134.199	287.927	174.081	178.048	278.967	170.06	128.95
Ak7	0	0	1.37453	0	1.63198	0	2.71495	0	2.16388	5.58804	1.55153	6.85274	0	0.836929	1.89413	0.670594	2.5194	3.20771
Ak8	0	0	0	0	0	0	0.904985	0.69489	0	0	0.775767	0	0	1.67386	0	0	0.629851	0
Akap1	84.2794	93.0845	83.8465	63.4999	112.607	66.6603	108.598	99.3693	66.3591	52.6872	68.2675	63.3878	29.4623	78.6713	82.3946	65.7182	47.2388	48.7572
Akap10	6.92707	0	12.3708	13.97	5.71194	13.9772	5.42991	17.3723	10.8194	10.3778	8.53344	5.71062	8.03518	2.51079	10.4177	18.7766	7.55821	14.1139
Akap11	79.6614	148.935	90.7192	93.9798	69.3593	108.592	74.2087	97.2847	80.0637	87.812	86.8859	91.3699	100.44	80.3452	82.3946	98.5773	64.8747	76.985
Akap12	23.0902	65.1591	10.9963	10.16	31.0077	25.804	20.8146	15.2876	49.7693	60.6701	37.2368	50.8245	246.412	73.6498	312.531	163.625	320.594	347.074
Akap13	360.208	558.507	324.39	342.899	390.86	284.919	378.284	325.904	413.302	437.463	435.981	447.712	570.498	518.059	449.855	549.887	564.347	612.031
Akap17b	68.1162	65.1591	52.2323	48.2599	66.9113	62.3597	27.1495	36.1343	45.4416	59.8718	42.6672	33.6926	26.7839	45.1942	29.359	34.2003	19.5254	10.9062
Akap3	0	0	1.37453	0	0	6.451	0	1.38978	0	0.798291	1.55153	0.571062	0	0.836929	0	2.01178	0	0
Akap5	1.15451	0	1.37453	7.61998	9.7919	1.07517	4.52492	1.38978	0.721294	0	4.6546	0.571062	4.01759	0.836929	3.78826	0.670594	0	1.28308
Akap6	0	0	0	0	0	2.15033	0	0	0	0	2.3273	1.14212	0	4.18465	5.68238	0	11.3373	7.6985
Akap7	41.5624	18.6169	56.3559	88.8998	42.4316	44.0818	49.7742	71.5737	54.0971	34.3265	57.4068	33.6926	48.2111	62.7697	36.9355	34.2003	46.609	59.6634
Akap8	93.5155	102.393	114.086	148.59	90.575	95.6898	83.2586	83.3869	117.571	94.9966	72.1464	91.3699	89.7262	119.681	93.7593	111.989	112.743	80.8343
Akap8l	183.567	279.253	265.285	196.85	163.198	168.801	160.182	177.197	173.111	173.229	107.832	106.789	158.025	214.254	147.742	189.778	199.033	193.746
Akap9	441.024	511.965	479.712	373.379	455.323	411.789	492.312	504.491	478.218	467	423.569	458.562	487.468	482.908	527.515	500.263	401.215	513.875
Akip1	60.0346	9.30845	68.7267	44.4499	57.1194	50.5328	53.3941	59.7606	61.31	54.2838	45.7703	38.8322	54.9071	44.3572	43.5649	32.1885	45.3493	41.0587
Akirin1	23.0902	9.30845	13.7453	7.61998	13.0559	15.0523	14.4798	9.03358	18.7537	15.9658	20.1699	10.2791	24.1056	8.36929	29.359	20.1178	11.9672	17.3216
Akirin2	83.1249	93.0845	54.9813	36.8299	54.6714	74.1865	54.2991	63.9299	59.1461	75.8376	46.546	66.8142	66.9599	64.4436	43.5649	45.6004	52.2777	34.6433
Akna	0	0	1.37453	3.80999	1.63198	1.07517	0	0	1.44259	3.99145	2.3273	3.42637	5.35679	1.67386	4.73532	10.7295	6.92836	9.62313
Akr1a1	690.398	744.676	717.506	798.828	842.919	681.656	850.686	851.936	1004.04	828.626	969.709	1006.21	890.566	768.301	1117.54	760.453	1037.36	1156.7
Akr1b10	3.46354	0	8.2472	5.07999	0.815991	3.2255	9.95483	6.25401	16.5898	11.1761	36.4611	13.7055	13.392	10.8801	22.7295	17.4354	22.6746	26.9448
Akr1b3	1.15451	0	2.74907	0	0.815991	0	0	3.47445	3.60647	2.39487	5.43037	5.13955	4.01759	0.836929	9.47064	5.36475	5.66866	3.84925
Akr1b7	0	27.9253	0	6.34999	0	2.15033	2.71495	11.1182	0.721294	2.39487	8.53344	3.42637	16.0704	1.67386	4.73532	8.04713	13.2269	18.6047
Akr1b8	15.0087	0	9.62173	8.88998	6.52793	5.37583	11.7648	2.77956	39.6712	28.7385	34.1338	26.8399	74.9951	41.0095	65.3474	54.3181	62.9851	60.3049
Akr1c12	47.335	27.9253	28.8652	15.24	26.9277	5.37583	24.4346	13.2029	28.8518	24.747	12.4123	9.70805	10.7136	10.0432	17.0472	14.0825	8.18807	17.3216
Akr1c13	51.9531	93.0845	32.9888	11.43	33.4556	23.6537	53.3941	57.6759	28.1305	33.5282	20.9457	18.274	10.7136	14.2278	20.8354	31.5179	26.4538	24.3786
Akr1c14	136.232	111.701	68.7267	58.4199	101.183	93.5395	64.2539	67.4044	90.8831	102.98	89.989	61.1036	21.4272	42.6834	33.1472	20.1178	44.7194	40.4171
Akr1c19	287.474	232.711	89.3447	391.159	270.909	564.463	288.69	175.807	102.424	194.783	200.924	149.047	155.347	63.6066	78.6063	122.048	140.457	145.63
Akr1c20	71.5798	83.776	65.9776	15.24	43.2475	40.8563	36.1994	28.4905	30.2944	34.3265	47.3218	38.8322	24.1056	18.4124	41.6708	20.1178	38.4209	31.4356
Akr1c6	1248.03	1182.17	1697.55	1212.85	1400.24	1126.77	1474.22	1207.72	829.489	895.682	987.552	937.683	385.689	718.085	1049.35	500.263	994.535	930.236
Akr1d1	195.113	214.094	186.937	166.37	157.486	116.118	225.341	150.791	106.03	103.778	119.468	89.0856	28.1231	51.0527	90.9181	34.8709	73.6926	83.4005
Akr1e1	56.5711	65.1591	65.9776	68.5798	62.8313	83.863	120.363	62.5401	49.048	61.4684	44.9945	60.5325	20.088	36.8249	33.1472	34.2003	43.4597	49.3987
Akr7a5	2001.92	1293.87	1708.55	2682.23	1659.73	2208.39	1242.54	1270.95	903.782	1004.25	681.899	846.884	653.528	864.548	536.985	916.702	663.863	583.803
Akt1	32.3263	9.30845	15.1199	10.16	26.1117	12.902	50.6791	34.7445	23.0814	21.5539	41.1157	47.3981	33.4799	13.3909	47.3532	18.7766	27.7135	37.2094
Akt1s1	36.9444	93.0845	27.4907	44.4499	25.2957	24.7288	19.9097	25.7109	14.4259	16.7641	24.0488	17.1318	20.088	19.2494	12.3118	26.8238	19.5254	12.8308
Akt2	147.778	37.2338	116.835	86.3598	177.07	216.109	176.472	187.62	116.128	144.491	121.02	177.029	95.083	108.801	160.054	138.142	119.042	148.838
Akt3	9.2361	37.2338	1.37453	13.97	11.4239	8.60133	12.6698	4.16934	33.9008	25.5453	27.9276	31.4084	20.088	28.4556	37.8826	26.1532	39.0508	44.9079
Aktip	38.0989	46.5422	19.2435	44.4499	34.2716	33.3302	29.8645	20.8467	27.4092	21.5539	27.9276	28.5531	21.4272	25.1079	12.3118	39.565	18.8955	8.98159
Alad	746.97	1107.71	761.492	1206.5	782.536	734.339	765.617	785.921	397.433	451.833	474.77	407.167	259.804	549.863	387.349	356.756	434.597	409.304
Alas1	83.1249	148.935	219.925	78.7398	93.023	89.2388	87.7835	56.2861	60.5887	205.959	65.9402	59.3904	79.0126	53.5635	147.742	69.0712	137.308	112.27
Alas2	350.972	195.477	178.689	72.3898	557.322	538.659	182.807	120.911	257.502	262.638	246.694	321.508	354.887	211.743	279.384	291.708	156.833	134.724
Alb	75275.4	52062.2	78084.5	62482.6	62930.9	59127.7	64074.7	91294	44565.2	42006.9	64295.6	60651.9	34982.5	38622.6	52240	30831.2	47881.3	48360.1
Alcam	184.722	139.627	263.91	125.73	208.078	194.605	215.386	214.721	243.076	287.385	256.779	223.856	286.588	219.275	381.667	226.661	336.341	294.468
Aldh16a1	188.186	139.627	195.184	204.47	146.062	173.102	164.707	145.232	122.62	161.255	168.341	170.747	89.7262	164.038	120.277	124.73	115.893	130.875
Aldh18a1	0	0	0	0	0.815991	0	0	2.08467	0	3.19316	3.10307	1.71318	4.01759	0	0	1.34119	0	0
Aldh1a1	1992.69	1461.43	1968.33	1468.12	2761.31	1623.5	3124.91	2023.52	2150.18	1741.07	1325.01	1390.53	1153.05	1802.75	1808.89	1717.39	1624.39	1754.62
Aldh1a2	0	0	2.74907	0	0	0	0.904985	0	0	0.798291	0	0.571062	0	0.836929	0.947064	0	0	1.92463
Aldh1a3	1.15451	0	1.37453	3.80999	4.07996	0	5.42991	4.86423	1.44259	3.99145	3.87884	2.28425	12.0528	2.51079	6.62945	2.68238	15.7463	11.5478
Aldh1a7	594.574	577.124	417.858	650.239	771.112	744.015	746.612	579.539	460.186	506.915	451.497	427.725	392.385	427.671	492.473	533.122	568.756	509.384
Aldh1b1	106.215	65.1591	93.4683	72.3898	128.111	381.684	436.203	286.99	107.473	63.065	201.699	165.037	89.7262	76.9975	177.101	117.354	117.782	132.799
Aldh1l1	1715.61	1470.73	1419.89	2103.12	1516.11	2041.74	2199.11	2201.41	1074.01	1120.8	1079.87	1130.13	721.827	820.191	743.445	851.654	1013.43	828.872
Aldh1l2	1.15451	0	0	0	0	8.60133	7.23988	1.38978	0	0.798291	0	0	1.3392	0.836929	0	0.670594	0	2.56617
Aldh2	19954.6	22647.5	23780.8	35134.5	16912.2	19639	14091.5	16172.2	11107.9	12869.2	10659	10629.2	8952.53	12241.8	8187.37	10810.6	11939.5	10508.5
Aldh3a2	166.25	139.627	228.173	293.369	148.51	120.419	126.698	133.419	76.4572	78.2325	96.1951	74.238	72.3167	76.9975	93.7593	52.3063	78.1016	79.5512
Aldh3b1	8.08159	27.9253	20.618	13.97	0	3.2255	7.23988	13.8978	41.1138	23.1504	47.3218	38.8322	40.1759	35.988	37.8826	36.8827	37.1612	46.8326
Aldh3b2	0	0	0	0	0	0	0	0	0	0	0	0	0	0	1.89413	0	0.629851	0.641542
Aldh4a1	1521.65	716.751	1455.63	2005.33	1732.35	2367.52	1704.99	1822	787.654	819.047	785.852	746.949	637.458	872.917	772.804	865.737	832.033	798.078
Aldh5a1	203.194	111.701	222.674	265.429	230.926	279.543	207.241	195.959	108.194	89.4086	102.401	95.9383	69.6383	121.355	62.5062	102.601	96.3672	89.1743
Aldh6a1	113.142	83.776	76.9739	67.3098	71.8072	52.6832	70.5888	70.8788	49.7693	59.0735	38.0126	35.9769	21.4272	44.3572	29.359	22.8002	30.8627	31.4356
Aldh7a1	424.861	232.711	406.862	322.579	443.899	329.001	475.117	314.091	314.484	299.359	325.822	290.67	168.739	163.201	240.554	179.719	178.248	221.332
Aldh8a1	768.905	1126.32	905.818	1117.6	754.792	638.649	654.304	750.482	505.627	515.696	411.932	411.164	285.249	425.997	233.925	267.567	205.961	193.746
Aldh9a1	603.81	418.88	677.645	598.169	697.673	594.567	523.081	627.486	375.073	360.828	368.489	288.386	212.932	367.412	251.919	252.143	301.699	260.466
Aldoa	391.38	577.124	410.985	650.239	462.667	621.446	377.379	423.883	1534.91	1506.38	1514.3	1810.27	3618.51	2099.86	2526.77	3342.91	2971.01	2756.06
Aldoart1	1.15451	0	1.37453	7.61998	1.63198	1.07517	3.61994	3.47445	8.65553	3.19316	4.6546	2.85531	12.0528	15.9017	5.68238	14.7531	16.3761	9.62313
Aldob	11427.4	7670.16	10842.3	13925.5	10124.8	10561.4	9926.78	8661.81	7229.53	6899.63	5721.28	5638.66	5438.48	5302.78	5499.6	6784.4	5721.57	4748.05
Aldoc	161.632	46.5422	53.6068	185.42	101.999	135.471	81.4486	61.8453	90.8831	83.8205	78.3525	56.5351	84.3694	76.9975	81.4475	76.4477	79.9911	80.1927
Alg1	80.8159	27.9253	60.4795	68.5798	53.0394	83.863	79.6387	66.7095	62.7526	71.8462	64.3887	67.9563	54.9071	32.6402	63.4533	72.4241	50.3881	50.0403
Alg10b	0	0	0	5.07999	0	3.2255	1.80997	0.69489	1.44259	3.99145	1.55153	1.14212	1.3392	0	0.947064	0	3.14926	1.28308
Alg11	286.319	316.487	371.124	369.569	371.276	407.488	272.4	294.634	282.026	294.569	231.954	211.293	321.407	383.314	223.507	396.321	263.908	213.633
Alg12	4.61805	0	8.2472	7.61998	9.7919	8.60133	8.14486	7.6438	8.65553	9.57949	13.188	15.4187	6.69599	5.8585	14.206	9.38831	9.44777	10.2647
Alg13	2.30902	0	5.49813	1.27	4.89595	0	6.33489	4.16934	3.60647	11.1761	8.53344	2.28425	2.67839	5.02158	7.57651	10.7295	5.03881	6.41542
Alg14	20.7812	18.6169	17.8689	31.7499	31.8237	22.5785	27.1495	29.8803	33.9008	28.7385	29.4792	26.8399	28.1231	35.988	17.9942	34.2003	37.1612	20.5293
Alg2	24.2448	0	8.2472	33.0199	27.7437	31.1798	23.5296	34.7445	31.0157	31.1333	23.273	27.982	29.4623	25.9448	22.7295	27.4943	12.597	12.8308
Alg3	100.443	186.169	98.9664	156.21	133.823	126.87	96.8334	78.5226	113.243	119.744	53.5279	65.6721	77.6734	95.4099	54.9297	78.4595	70.5433	57.7388
Alg5	218.203	148.935	268.034	306.069	217.87	301.047	251.586	229.314	182.487	186.8	187.736	209.009	172.756	197.515	169.524	166.307	217.929	170.65
Alg6	23.0902	9.30845	31.6143	27.9399	17.1358	29.0295	32.5794	27.1007	20.9175	20.7556	29.4792	29.1241	18.7488	22.5971	28.4119	17.4354	27.7135	21.8124
Alg8	55.4166	65.1591	46.7341	64.7699	27.7437	62.3597	38.0094	69.489	51.9332	44.7043	48.8733	66.8142	52.2287	33.4772	69.1357	54.9887	49.1284	41.0587
Alg9	15.0087	27.9253	13.7453	19.05	26.9277	30.1047	25.3396	23.6263	14.4259	19.9573	20.9457	26.2688	36.1583	30.1295	35.0414	30.1767	15.7463	33.3602
Alkbh1	16.1632	18.6169	21.9925	34.2899	13.0559	10.7517	19.9097	26.4058	25.2453	23.9487	20.1699	22.8425	28.1231	30.1295	61.5592	27.4943	52.2777	64.1542
Alkbh2	6.92707	9.30845	6.87267	1.27	10.6079	9.6765	18.0997	14.5927	12.9833	6.38633	11.6365	9.13699	10.7136	10.8801	13.2589	13.4119	11.9672	10.9062
Alkbh3	25.3993	18.6169	37.1124	27.9399	42.4316	22.5785	56.1091	27.7956	42.5564	43.906	40.3399	40.5454	45.5327	38.4987	50.1944	30.8473	49.1284	36.5679
Alkbh4	10.3906	0	23.3671	11.43	8.97591	11.8268	19.0047	12.508	22.3601	23.9487	20.9457	21.1293	16.0704	22.5971	15.153	20.7884	18.2657	11.5478
Alkbh5	105.061	93.0845	65.9776	41.9099	89.7591	87.0885	61.539	77.8277	89.4405	84.6188	76.801	72.5248	105.797	82.0191	164.789	169.66	168.17	184.123
Alkbh6	9.2361	9.30845	8.2472	5.07999	10.6079	15.0523	21.7196	7.6438	8.65553	1.59658	13.9638	8.56592	9.37438	7.53236	12.3118	10.7295	10.7075	8.98159
Alkbh7	76.1978	83.776	112.712	165.1	97.919	83.863	80.5436	79.2175	60.5887	58.2752	64.3887	54.8219	52.2287	66.9543	27.4649	57.6711	39.0508	33.3602
Alkbh8	48.4895	46.5422	56.3559	36.8299	36.7196	34.4053	24.4346	29.8803	27.4092	39.1163	33.358	37.119	40.1759	18.4124	31.2531	32.1885	25.194	43.6249
Alms1	1.15451	0	4.1236	3.80999	4.89595	0	6.33489	2.08467	1.44259	3.99145	9.30921	5.13955	12.0528	4.18465	18.9413	2.68238	11.9672	12.8308
Alox12	1.15451	0	8.2472	8.88998	5.71194	3.2255	8.14486	13.2029	46.8841	42.3094	44.2187	74.238	76.3343	64.4436	53.0356	61.024	54.7971	65.4373
Alox5	1.15451	0	0	0	1.63198	0	1.80997	0	0	0	0	0	4.01759	0.836929	0	0	1.2597	1.92463
Alox5ap	15.0087	27.9253	2.74907	10.16	8.97591	3.2255	11.7648	14.5927	23.0814	19.9573	35.6853	57.1062	76.3343	40.1726	29.359	39.565	64.8747	50.6818
Aloxe3	0	0	0	1.27	0	0	0	0	0	0.798291	1.55153	5.71062	1.3392	0	0	0	0	1.28308
Alpk1	2.30902	9.30845	0	0	3.26397	1.07517	2.71495	2.77956	1.44259	5.58804	1.55153	1.14212	14.7312	7.53236	9.47064	7.37653	11.3373	6.41542
Alpk2	0	0	2.74907	0	0.815991	0	0	0	0	0	0	0	0	0	1.89413	0	0.629851	0.641542
Alpl	48.4895	65.1591	15.1199	16.51	15.5038	13.9772	17.1947	4.86423	51.9332	40.7128	25.6003	35.4058	46.8719	60.2589	53.0356	46.9416	42.2	58.3803
Als2	23.0902	65.1591	54.9813	20.32	40.7996	50.5328	70.5888	37.5241	40.3925	47.8975	30.2549	24.5556	24.1056	43.5203	12.3118	38.2238	40.9403	27.5863
Als2cl	33.4809	55.8507	24.7416	16.51	20.3998	16.1275	27.1495	18.0672	21.6388	14.3692	27.9276	34.2637	24.1056	32.6402	3.78826	34.8709	23.3045	19.2463
Als2cr12	0	0	0	0	0	0	0	1.38978	1.44259	0	0	0.571062	0	1.67386	0	0	1.88955	0
Alyref	9.2361	9.30845	1.37453	5.07999	4.89595	8.60133	3.61994	4.86423	5.04906	4.78975	7.75767	8.56592	16.0704	7.53236	17.9942	17.4354	30.8627	16.0385
Alyref2	24.2448	18.6169	24.7416	13.97	15.5038	34.4053	23.5296	15.9825	10.0981	23.1504	18.6184	22.8425	18.7488	24.2709	14.206	15.4237	15.1164	8.98159
Amacr	35.7899	9.30845	17.8689	13.97	31.8237	11.8268	28.0545	15.9825	12.9833	15.9658	20.9457	13.1344	14.7312	8.36929	11.3648	6.70594	13.8567	7.6985
Ambp	18521.8	17723.3	15489.6	22594.5	19376.5	24756.8	22490.7	22351.2	15453.7	16513.4	13785.4	14422.7	15747.6	16763.7	14483.4	17403.3	17295.7	15169.3
Ambra1	39.2534	27.9253	26.1161	35.5599	35.9036	49.4577	33.4844	34.7445	41.8351	41.5111	41.8914	33.6926	37.4975	26.7817	39.7767	42.2474	57.9463	30.1525
Amd-ps1	0	0	0	0	0	1.07517	0	0	0.721294	0	0	0.571062	1.3392	0.836929	0	0	0	0.641542
Amd-ps3	0	0	0	0	0	2.15033	0	0	0	0.798291	0.775767	0	0	0	0	2.01178	0	0
Amd1	10.3906	0	4.1236	6.34999	8.15991	8.60133	20.8146	9.03358	9.37683	6.38633	13.9638	21.1293	5.35679	3.34772	28.4119	5.36475	17.6358	10.2647
Amd2	0	27.9253	0	3.80999	1.63198	0	0	0.69489	0	0	0	0	0	0.836929	0	0	0	1.92463
Amdhd1	324.418	130.318	291.401	347.979	390.86	485.975	356.564	387.749	145.701	142.894	114.038	112.499	101.779	126.376	87.1299	103.271	91.3284	67.3619
Amdhd2	65.8072	37.2338	43.9851	68.5798	44.8795	72.0362	61.539	50.727	90.8831	65.4599	106.28	111.928	132.581	84.5299	71.0298	124.73	103.925	85.3251
Amer1	24.2448	18.6169	30.2397	38.0999	23.6637	19.353	39.8193	33.3547	40.3925	29.5368	35.6853	26.8399	24.1056	35.988	17.9942	20.1178	11.3373	19.8878
Amer2	9.2361	18.6169	10.9963	29.2099	16.3198	11.8268	7.23988	45.1679	0	4.78975	10.085	2.28425	2.67839	4.18465	6.62945	5.36475	4.40896	13.4724
Amfr	414.47	269.945	404.113	380.999	376.172	495.652	341.179	350.92	262.551	245.874	238.936	268.97	162.043	270.328	191.307	195.813	188.955	194.387
Amhr2	0	0	0	0	0.815991	4.30067	1.80997	0.69489	0.721294	1.59658	0	0.571062	1.3392	0.836929	0	0	0	1.92463
Amica1	17.3177	46.5422	27.4907	30.4799	9.7919	13.9772	14.4798	9.03358	58.4249	66.2581	75.2494	72.5248	74.9951	70.3021	67.2415	87.8478	57.9463	56.4557
Amigo1	19.6267	9.30845	17.8689	25.3999	25.2957	22.5785	27.1495	21.5416	13.7046	12.7727	4.6546	17.7029	6.69599	21.7602	18.9413	13.4119	8.81792	9.62313
Amigo2	26.5538	83.776	93.4683	83.8198	47.3275	25.804	59.729	88.2511	51.2119	38.318	37.2368	51.3955	45.5327	76.9975	45.4591	26.8238	67.3941	55.8142
Amigo3	6.92707	0	2.74907	8.88998	7.34392	6.451	0.904985	4.86423	0.721294	6.38633	4.6546	3.42637	6.69599	10.8801	5.68238	6.70594	4.40896	3.84925
Ammecr1	11.5451	9.30845	15.1199	6.34999	11.4239	11.8268	19.0047	18.0672	26.6879	23.1504	29.4792	43.4007	46.8719	30.1295	54.9297	34.2003	37.1612	36.5679
Ammecr1l	252.838	204.786	295.525	278.129	239.901	291.37	362.899	272.397	225.765	203.564	207.13	256.407	170.078	246.057	245.29	264.885	193.994	244.427
Amn	3.46354	0	0	12.7	1.63198	4.30067	0	0	0	0.798291	6.20614	0	1.3392	4.18465	1.89413	3.35297	0.629851	0.641542
Amn1	6.92707	0	9.62173	1.27	8.15991	5.37583	2.71495	4.16934	1.44259	2.39487	3.87884	4.56849	6.69599	1.67386	2.84119	6.70594	2.5194	3.84925
Amot	16.1632	9.30845	10.9963	10.16	17.1358	9.6765	12.6698	7.6438	19.475	17.5624	7.75767	17.1318	20.088	21.7602	6.62945	9.38831	10.0776	10.9062
Amotl1	47.335	55.8507	45.3596	29.2099	47.3275	49.4577	53.3941	74.3533	35.3434	61.4684	34.9095	39.4032	36.1583	27.6187	53.0356	30.8473	50.3881	53.248
Amotl2	17.3177	27.9253	35.7379	13.97	15.5038	10.7517	19.0047	15.2876	4.32777	6.38633	13.188	18.274	12.0528	6.69543	11.3648	9.38831	9.44777	12.8308
Ampd2	16.1632	9.30845	21.9925	1.27	8.15991	7.52617	12.6698	12.508	10.0981	5.58804	10.8607	3.42637	5.35679	1.67386	11.3648	8.04713	3.77911	1.92463
Ampd3	0	0	6.87267	0	0.815991	0	0.904985	2.77956	4.32777	6.38633	4.6546	7.4238	2.67839	1.67386	0	4.02356	3.77911	4.49079
Amt	38.0989	27.9253	42.6105	27.9399	38.3516	38.706	86.8785	43.7781	22.3601	17.5624	25.6003	22.2714	10.7136	9.20622	21.7825	10.0589	26.4538	17.3216
Amy1	157.014	139.627	140.202	102.87	93.839	103.216	111.313	105.623	76.4572	74.2411	96.9709	78.8065	57.5855	32.6402	66.2945	18.7766	42.2	63.5127
Amz1	3.46354	0	4.1236	8.88998	7.34392	15.0523	19.9097	6.9489	44.7203	27.9402	47.3218	62.8168	64.2815	53.5635	82.3946	70.4123	54.1672	62.8711
Amz2	56.5711	0	81.0975	63.4999	62.8313	75.2617	93.2134	67.4044	67.0804	55.0821	67.4917	61.6746	66.9599	62.7697	51.1415	77.1183	47.8687	42.3418
Anapc1	24.2448	37.2338	41.236	25.3999	54.6714	60.2093	50.6791	39.6088	31.0157	50.2923	46.546	57.6772	46.8719	38.4987	45.4591	36.8827	42.2	60.9465
Anapc10	9.2361	0	4.1236	7.61998	5.71194	8.60133	2.71495	6.25401	3.60647	18.3607	7.75767	11.9923	14.7312	3.34772	6.62945	14.7531	0.629851	9.62313
Anapc11	250.529	176.861	268.034	397.509	272.541	406.413	305.885	316.87	246.683	298.561	294.016	313.513	274.535	243.546	214.036	270.249	261.388	196.312
Anapc13	282.856	269.945	303.772	353.059	289.677	353.73	281.45	286.99	195.471	225.118	232.73	253.551	171.417	201.7	178.995	199.837	167.54	183.481
Anapc15	21.9357	9.30845	37.1124	39.3699	31.8237	44.0818	34.3894	52.1168	21.6388	59.0735	38.0126	38.8322	40.1759	39.3357	38.8296	31.5179	61.0956	54.5311
Anapc15-ps	0	0	0	1.27	0	0	0	0	0	0	2.3273	0	0	0	0	0	0.629851	0.641542
Anapc16	85.4339	93.0845	87.9701	123.19	61.1994	67.7355	87.7835	66.0146	66.3591	79.0308	72.9221	82.8039	62.9423	56.9112	75.7651	59.0123	61.0956	67.3619
Anapc2	153.55	111.701	211.678	283.209	161.566	138.697	139.368	142.453	119.014	162.851	152.05	194.161	208.915	215.091	151.53	118.025	154.314	146.913
Anapc4	43.8715	9.30845	35.7379	54.6099	50.5915	54.8335	55.2041	63.235	43.2777	49.494	65.9402	73.6669	93.7438	55.2373	77.6592	61.024	62.3553	68.645
Anapc5	385.607	595.741	384.869	650.239	375.356	433.292	306.79	376.631	313.042	375.197	372.368	419.73	404.438	431.855	306.849	306.461	377.911	316.922
Anapc7	118.915	195.477	82.472	194.31	82.4151	93.5395	74.2087	86.1664	74.2933	102.98	76.0252	83.9461	123.206	106.29	64.4004	86.5066	74.9523	85.9666
Ang	959.4	1144.94	1371.78	1375.41	1631.98	1082.69	2345.72	2810.14	1035.78	1204.62	1492.58	1416.8	992.345	1499.78	1279.48	1212.43	1298.75	1200.33
Angel1	3.46354	0	5.49813	3.80999	8.15991	9.6765	1.80997	1.38978	0	1.59658	6.20614	0.571062	0	0.836929	2.84119	0	6.29851	1.92463
Angel2	57.7256	130.318	68.7267	113.03	71.8072	98.9153	69.6838	65.3197	87.9979	73.4428	80.6798	99.3647	65.6207	57.7481	51.1415	79.1301	70.5433	62.2296
Angpt1	0	9.30845	4.1236	0	0	0	3.61994	0.69489	5.77036	5.58804	2.3273	7.4238	0	0	1.89413	2.01178	0.629851	0.641542
Angpt2	2.30902	9.30845	4.1236	10.16	0.815991	3.2255	0	2.08467	12.262	3.99145	7.75767	3.99743	52.2287	18.4124	43.5649	47.6122	31.4926	53.8895
Angpt4	0	0	0	0	0.815991	1.07517	0	0	0	0	0	0	0	0	0	0	2.5194	0.641542
Angptl2	18.4722	0	15.1199	11.43	7.34392	9.6765	6.33489	12.508	7.93424	5.58804	8.53344	13.1344	4.01759	2.51079	8.52358	2.01178	6.92836	10.9062
Angptl3	3663.27	2839.08	3187.54	3177.53	2896.77	2849.19	2504.09	2389.03	2210.77	2496.26	2753.97	2244.27	1159.74	1454.58	1383.66	1526.27	1497.16	1685.33
Angptl4	165.095	111.701	211.678	241.299	47.3275	11.8268	62.4439	147.317	215.667	67.0564	109.383	134.771	117.849	89.5514	93.7593	99.9185	68.6538	90.4574
Angptl6	173.177	55.8507	114.086	269.239	87.3111	161.275	77.8287	102.149	44.7203	59.8718	37.2368	43.4007	21.4272	44.3572	21.7825	20.1178	31.4926	39.1341
Angptl7	0	0	0	0	0	1.07517	0	0	0	0	1.55153	0	0	0	0	0	0	0.641542
Ank	47.335	102.393	68.7267	43.1799	68.5433	61.2845	42.5343	63.235	25.9666	27.9402	36.4611	23.4135	25.4448	25.9448	16.1001	14.7531	32.7523	10.9062
Ank1	0	0	0	2.53999	2.44797	0	0.904985	2.08467	0.721294	6.38633	6.98191	35.9769	24.1056	2.51079	20.8354	4.02356	15.1164	13.4724
Ank2	1.15451	9.30845	2.74907	2.53999	4.07996	10.7517	3.61994	5.55912	10.8194	15.9658	13.9638	10.8502	6.69599	2.51079	11.3648	12.0707	15.7463	28.2278
Ank3	103.906	204.786	68.7267	118.11	70.9912	63.4348	97.7383	77.1328	33.9008	51.8889	113.262	86.2303	79.0126	57.7481	49.2473	83.8242	79.3613	98.1559
Ankef1	1.15451	9.30845	0	3.80999	1.63198	1.07517	0.904985	0	0.721294	0.798291	0.775767	1.14212	0	0.836929	0	1.34119	0	0
Ankfy1	60.0346	46.5422	53.6068	39.3699	45.6955	39.7812	82.3536	40.9985	100.981	87.812	120.244	104.504	80.3518	87.0406	73.871	83.1536	62.9851	82.7589
Ankhd1	419.088	428.189	434.353	361.949	440.635	375.233	421.723	467.661	425.564	502.923	446.066	400.314	409.794	417.628	325.79	431.192	314.926	309.865
Ankib1	30.0173	37.2338	24.7416	29.2099	18.7678	23.6537	15.3847	21.5416	33.9008	32.7299	30.2549	34.2637	30.8015	25.1079	27.4649	18.7766	28.9732	32.0771
Ankle1	0	9.30845	0	3.80999	0	3.2255	6.33489	2.77956	2.16388	2.39487	2.3273	2.85531	4.01759	0	4.73532	1.34119	1.2597	3.84925
Ankle2	51.9531	27.9253	59.1049	49.5299	39.9836	58.059	56.1091	55.5912	60.5887	31.9316	44.2187	58.2483	33.4799	41.0095	60.6121	30.8473	45.9791	44.9079
Ankmy2	39.2534	18.6169	50.8577	63.4999	48.1435	59.1342	57.014	57.6759	40.3925	40.7128	76.801	50.2534	53.5679	60.2589	27.4649	34.8709	42.8299	31.4356
Ankra2	45.026	18.6169	67.3521	77.4698	68.5433	62.3597	81.4486	62.5401	82.2276	61.4684	54.3037	58.2483	60.2639	63.6066	53.9826	64.377	43.4597	46.191
Ankrd1	0	0	0	3.80999	5.71194	1.07517	0	2.77956	1.44259	0.798291	0.775767	0.571062	2.67839	0.836929	4.73532	0.670594	0	0.641542
Ankrd10	18.4722	18.6169	19.2435	20.32	20.3998	15.0523	25.3396	8.33869	10.8194	20.7556	24.0488	18.274	17.4096	13.3909	28.4119	24.812	24.5642	30.794
Ankrd11	764.287	865.686	892.072	668.018	708.281	647.25	736.658	790.09	914.601	891.691	799.04	769.22	1048.59	952.425	1074.92	1003.88	1165.22	1247.16
Ankrd12	87.7429	93.0845	83.8465	92.7098	107.711	60.2093	85.9735	88.2511	129.112	145.289	128.777	122.207	178.113	161.527	168.577	195.813	120.931	148.838
Ankrd13a	79.6614	83.776	93.4683	90.1698	106.895	109.667	115.838	116.047	116.85	137.306	148.172	179.884	192.844	171.57	190.36	152.895	188.955	187.33
Ankrd13b	5.77256	0	1.37453	0	4.89595	4.30067	5.42991	2.08467	5.77036	7.98291	4.6546	3.99743	5.35679	5.02158	5.68238	7.37653	6.92836	0
Ankrd13c	13.8541	18.6169	6.87267	7.61998	11.4239	5.37583	12.6698	8.33869	11.5407	6.38633	8.53344	5.71062	5.35679	5.02158	11.3648	8.71772	5.03881	3.84925
Ankrd13d	0	0	0	0	0	5.37583	0	2.08467	1.44259	3.99145	8.53344	1.14212	2.67839	0.836929	0	0.670594	0	0
Ankrd16	18.4722	0	15.1199	6.34999	11.4239	2.15033	10.8598	9.72847	15.1472	11.9744	6.98191	9.13699	18.7488	14.2278	9.47064	10.7295	3.77911	11.5478
Ankrd17	181.258	176.861	199.307	201.93	198.286	203.207	211.766	177.197	229.372	210.749	207.13	172.461	269.179	208.395	264.231	238.061	220.448	226.464
Ankrd2	8.08159	0	4.1236	5.07999	4.89595	4.30067	13.5748	18.0672	0	0	2.3273	2.85531	2.67839	5.8585	0.947064	9.38831	14.4866	5.77388
Ankrd24	33.4809	0	21.9925	29.2099	28.5597	30.1047	33.4844	15.2876	33.1795	27.1419	35.6853	34.8348	33.4799	35.988	13.2589	19.4472	24.5642	14.1139
Ankrd26	90.052	111.701	37.1124	24.1299	63.6473	50.5328	52.4891	63.235	54.0971	76.6359	51.9764	57.1062	32.1407	46.0311	22.7295	57.0005	13.2269	12.8308
Ankrd27	33.4809	37.2338	49.4832	30.4799	20.3998	58.059	33.4844	31.2701	25.9666	44.7043	46.546	29.6952	37.4975	52.7265	55.8768	60.3534	32.7523	50.0403
Ankrd28	19.6267	27.9253	19.2435	19.05	23.6637	20.4282	32.5794	27.7956	19.475	17.5624	10.085	17.1318	18.7488	12.5539	17.0472	14.0825	20.7851	14.1139
Ankrd29	0	0	2.74907	0	0.815991	0	0.904985	0.69489	0	2.39487	2.3273	0.571062	1.3392	0	1.89413	0	0.629851	0
Ankrd32	5.77256	27.9253	10.9963	12.7	5.71194	7.52617	8.14486	15.2876	23.8027	16.7641	21.7215	13.7055	10.7136	19.2494	15.153	8.71772	10.7075	19.2463
Ankrd33b	23.0902	27.9253	9.62173	19.05	16.3198	16.1275	24.4346	15.9825	12.262	20.7556	20.1699	11.9923	33.4799	13.3909	17.9942	26.1532	43.4597	41.7002
Ankrd34a	0	0	0	0	2.44797	0	0	1.38978	0	0	0	0	0	0	0	0	0	0
Ankrd36	0	0	0	0	0	0	0	0.69489	0	0	0	1.14212	2.67839	0	0	0	0	0
Ankrd37	0	0	0	0	0.815991	2.15033	0	0	1.44259	3.19316	0.775767	0	5.35679	2.51079	3.78826	4.69416	17.6358	10.9062
Ankrd39	4.61805	0	1.37453	11.43	0	3.2255	9.04985	6.25401	2.16388	1.59658	8.53344	6.85274	6.69599	5.02158	1.89413	2.68238	0.629851	9.62313
Ankrd40	428.324	390.955	386.244	537.209	418.604	541.884	305.885	373.156	305.108	320.913	228.851	290.67	309.355	349.836	273.701	356.756	265.797	276.505
Ankrd42	1.15451	9.30845	0	0	0.815991	0	2.71495	1.38978	0	0.798291	0.775767	0.571062	0	0.836929	0	0	0	0
Ankrd44	26.5538	65.1591	16.4944	21.59	25.2957	19.353	32.5794	29.8803	32.4583	39.1163	45.7703	35.4058	68.2991	66.9543	86.1828	59.6828	84.4001	103.93
Ankrd46	123.533	55.8507	127.832	133.35	101.999	98.9153	135.748	88.2511	60.5887	85.4171	76.0252	110.215	33.4799	68.6282	46.4061	54.9887	41.5702	28.8694
Ankrd49	24.2448	37.2338	30.2397	36.8299	40.7996	36.5557	48.8692	43.0832	55.5397	43.906	60.5098	61.1036	52.2287	65.2805	62.5062	61.024	61.7254	38.4925
Ankrd50	20.7812	9.30845	23.3671	19.05	11.4239	9.6765	15.3847	13.8978	12.262	12.7727	13.9638	25.1267	45.5327	19.2494	60.6121	37.5533	64.2448	49.3987
Ankrd52	34.6354	9.30845	20.618	10.16	13.0559	9.6765	5.42991	18.0672	18.7537	13.5709	13.188	18.845	20.088	9.20622	20.8354	37.5533	13.2269	24.3786
Ankrd54	30.0173	9.30845	35.7379	15.24	16.3198	20.4282	14.4798	38.219	16.5898	31.1333	34.9095	27.982	18.7488	25.1079	29.359	20.7884	17.6358	20.5293
Ankrd55	6.92707	55.8507	2.74907	7.61998	1.63198	5.37583	1.80997	4.86423	2.16388	4.78975	5.43037	2.85531	4.01759	2.51079	6.62945	2.68238	3.77911	7.05696
Ankrd6	0	0	0	1.27	0	0	0	2.08467	3.60647	0	0.775767	1.14212	2.67839	0	1.89413	0	0	2.56617
Ankrd66	0	0	0	1.27	0	0	0	0	2.16388	0	0.775767	0.571062	0	0.836929	0.947064	2.68238	1.88955	0.641542
Ankrd9	8.08159	0	12.3708	24.1299	17.9518	12.902	15.3847	9.03358	10.0981	7.18462	6.98191	9.13699	25.4448	10.8801	16.1001	17.4354	18.8955	19.8878
Anks1	6.92707	27.9253	28.8652	12.7	17.9518	10.7517	20.8146	11.8131	23.0814	12.7727	28.7034	18.845	21.4272	19.2494	33.1472	15.4237	32.1224	39.7756
Anks3	26.5538	18.6169	24.7416	15.24	29.3757	24.7288	25.3396	22.9314	25.2453	19.9573	24.0488	15.9897	12.0528	20.9232	16.1001	20.1178	27.7135	21.8124
Anks4b	162.786	130.318	163.569	128.27	128.111	174.177	115.838	84.0818	100.26	127.727	86.8859	80.5197	28.1231	110.475	53.0356	55.6593	45.9791	30.1525
Anks6	4.61805	0	0	0	0.815991	0	2.71495	2.08467	1.44259	0	2.3273	2.85531	0	4.18465	2.84119	0	0	0
Ankub1	0	0	0	0	3.26397	2.15033	5.42991	1.38978	0	0	3.10307	0	0	0.836929	0	0	0	0
Ankzf1	66.9617	37.2338	67.3521	53.3399	54.6714	75.2617	47.0592	72.9635	51.2119	47.0992	44.2187	52.5377	48.2111	41.8465	35.9884	57.6711	42.2	30.1525
Anln	0	9.30845	6.87267	0	0	0	0.904985	0	1.44259	2.39487	7.75767	11.4212	2.67839	0.836929	9.47064	6.70594	6.29851	7.05696
Ano1	3.46354	0	2.74907	11.43	3.26397	0	3.61994	2.77956	2.88518	5.58804	1.55153	3.42637	0	0.836929	0	6.03534	0	1.28308
Ano10	61.1892	55.8507	53.6068	87.6298	38.3516	48.3825	34.3894	77.8277	51.2119	53.4855	49.6491	45.6849	52.2287	50.2158	44.512	34.8709	28.3433	28.8694
Ano6	23.0902	83.776	17.8689	55.8799	29.3757	30.1047	43.4393	36.8292	72.8507	59.0735	94.6436	85.0882	113.832	49.3788	88.0769	63.7064	123.451	100.081
Ano7	0	0	0	0	0	0	0	0	0	1.59658	0	1.71318	0	1.67386	0	0	0	0
Ano8	0	0	0	3.80999	5.71194	13.9772	4.52492	4.86423	4.32777	2.39487	6.98191	6.28168	2.67839	2.51079	1.89413	5.36475	1.2597	1.28308
Anp32-ps	0	0	0	0	0	1.07517	0	0.69489	0.721294	0.798291	0.775767	0	1.3392	0	0.947064	0	0	0
Anp32a	459.496	679.517	509.952	448.309	450.427	356.955	514.031	491.982	273.371	257.05	265.312	246.699	282.571	233.503	202.672	240.073	268.946	243.144
Anp32b	357.899	632.974	340.884	340.359	301.101	310.723	255.206	321.039	553.233	544.434	526.746	602.47	660.224	586.687	596.65	533.122	685.278	588.936
Anp32b-ps1	3.46354	9.30845	1.37453	1.27	3.26397	3.2255	2.71495	2.08467	9.37683	11.1761	2.3273	5.71062	5.35679	5.02158	6.62945	6.03534	11.9672	4.49079
Anp32e	53.1076	65.1591	24.7416	29.2099	66.9113	48.3825	57.919	58.3708	36.0647	54.2838	71.3706	70.2406	66.9599	48.5419	71.9769	54.3181	41.5702	72.4942
Anpep	19.6267	27.9253	23.3671	12.7	22.0318	11.8268	48.8692	39.6088	23.8027	22.3521	26.3761	30.8373	48.2111	12.5539	58.718	31.5179	30.2329	34.6433
Antxr1	1.15451	0	0	0	4.07996	0	0.904985	0	0	1.59658	1.55153	0	4.01759	2.51079	2.84119	2.01178	1.88955	1.92463
Antxr2	33.4809	37.2338	10.9963	11.43	11.4239	9.6765	24.4346	15.9825	13.7046	7.98291	16.2911	13.1344	26.7839	14.2278	24.6237	14.7531	17.6358	16.6801
Anxa1	1.15451	0	0	0	1.63198	6.451	2.71495	0.69489	1.44259	1.59658	0	0.571062	2.67839	1.67386	2.84119	8.04713	7.55821	2.56617
Anxa11	0	0	0	0	0.815991	0	0	0	0.721294	0	1.55153	0	0	0	0	0	0	0
Anxa2	123.533	148.935	123.708	210.82	175.438	160.2	119.458	163.994	404.646	402.339	401.072	534.514	1715.51	831.908	779.434	1266.75	1034.85	998.881
Anxa3	4.61805	18.6169	8.2472	22.8599	13.8719	12.902	32.5794	24.3212	50.4906	33.5282	54.3037	50.8245	64.2815	56.0743	70.0827	55.6593	78.7314	85.3251
Anxa4	55.4166	27.9253	56.3559	64.7699	63.6473	78.4872	55.2041	75.0482	62.7526	76.6359	88.4375	99.3647	131.241	82.856	101.336	73.0947	128.49	136.648
Anxa5	166.25	139.627	170.442	293.369	196.654	218.259	233.486	232.093	308.714	322.51	404.175	447.141	851.73	434.366	661.051	675.288	732.517	845.552
Anxa6	815.086	940.153	850.836	1734.82	894.327	920.343	740.277	881.816	793.424	909.253	892.908	880.577	905.297	838.603	768.069	712.171	833.293	724.942
Anxa7	31.1718	55.8507	20.618	17.78	31.8237	20.4282	30.7695	34.0496	29.5731	22.3521	55.8552	26.8399	49.5503	31.8033	50.1944	28.1649	56.6866	38.4925
Anxa8	0	0	1.37453	0	1.63198	0	1.80997	2.08467	0.721294	0.798291	0	0.571062	0	0	2.84119	3.35297	0	1.28308
Anxa9	1.15451	18.6169	5.49813	6.34999	8.15991	7.52617	4.52492	4.16934	8.65553	4.78975	1.55153	5.13955	6.69599	5.02158	5.68238	12.7413	4.40896	5.13234
Aoah	1.15451	0	8.2472	3.80999	5.71194	2.15033	10.8598	18.0672	19.475	5.58804	17.8426	11.4212	45.5327	9.20622	24.6237	11.4001	27.0836	35.9264
Aoc3	3.46354	0	0	1.27	2.44797	2.15033	0	0	1.44259	0	0	0	0	0	0	0.670594	1.88955	0
Aox1	105.061	55.8507	67.3521	66.0398	50.5915	54.8335	57.919	38.219	119.735	122.139	110.935	74.8091	37.4975	95.4099	107.018	73.0947	74.3224	94.9482
Aox2	0	0	0	0	0.815991	3.2255	0	2.08467	0	0	0	0	0	0.836929	0	0	0	0
Aox3	1130.27	716.751	692.765	325.119	1082.82	873.035	326.699	280.736	525.102	653.002	289.361	218.717	210.254	217.602	195.095	278.296	221.078	181.556
Ap1ar	16.1632	93.0845	19.2435	11.43	33.4556	26.8792	25.3396	25.7109	9.37683	35.1248	32.5822	16.5608	14.7312	20.0863	14.206	37.5533	22.0448	26.3032
Ap1b1	286.319	139.627	277.656	307.339	304.365	364.482	290.5	277.261	282.747	304.947	290.913	284.96	362.922	327.239	214.036	263.543	246.902	237.371
Ap1g1	344.045	214.094	312.019	273.049	356.588	390.286	347.514	277.956	281.305	303.351	321.168	306.089	279.892	311.338	359.884	252.814	254.46	288.052
Ap1g2	6.92707	9.30845	12.3708	17.78	8.15991	8.60133	15.3847	15.9825	21.6388	19.9573	24.8246	13.1344	17.4096	23.434	17.9942	12.0707	22.0448	16.0385
Ap1m1	118.915	46.5422	136.079	232.409	95.471	115.043	85.9735	125.08	77.8998	93.4	120.244	124.491	170.078	180.777	121.224	134.789	154.943	99.439
Ap1m2	0	0	1.37453	1.27	0.815991	0	0	2.08467	0.721294	0	0.775767	0	0	4.18465	1.89413	1.34119	0	0.641542
Ap1s1	124.687	55.8507	92.0937	110.49	116.687	135.471	114.028	128.555	141.374	154.07	141.19	143.336	182.131	154.832	157.213	140.825	159.982	161.027
Ap1s2	31.1718	83.776	27.4907	45.7199	22.0318	29.0295	52.4891	57.6759	69.9656	75.8376	98.5224	90.2277	76.3343	94.573	71.9769	83.1536	68.6538	82.1174
Ap1s3	1.15451	0	0	2.53999	1.63198	2.15033	0	0	1.44259	3.19316	0.775767	2.85531	2.67839	5.02158	2.84119	1.34119	1.2597	1.28308
Ap2a1	10.3906	0	21.9925	10.16	18.7678	12.902	11.7648	20.8467	23.8027	21.5539	22.4972	24.5556	24.1056	20.0863	20.8354	20.7884	18.8955	17.3216
Ap2a2	411.006	325.796	298.274	273.049	349.244	340.828	326.699	306.447	374.352	367.214	300.998	284.96	283.91	322.218	293.59	301.767	273.985	282.92
Ap2b1	244.757	204.786	243.292	251.459	226.846	279.543	221.721	255.72	296.452	261.041	297.119	286.102	265.161	269.491	325.79	282.32	301.069	316.922
Ap2m1	200.885	251.328	233.671	332.739	194.206	226.86	178.282	184.146	204.126	229.908	239.712	234.135	214.272	226.808	201.725	200.508	212.89	172.575
Ap2s1	928.228	4328.43	1024.03	2058.67	869.847	866.584	703.173	827.615	981.682	997.864	771.888	880.577	1220.01	1039.47	857.093	939.502	1194.83	964.238
Ap3b1	212.43	176.861	219.925	148.59	187.678	181.703	187.332	204.993	186.094	225.916	225.748	185.595	211.593	212.58	221.613	197.825	224.227	212.992
Ap3d1	398.307	493.348	435.727	447.039	388.412	446.194	382.809	389.139	562.61	533.258	507.352	501.963	523.626	629.371	506.679	505.628	481.206	427.908
Ap3m1	72.7343	9.30845	76.9739	35.5599	49.7755	51.608	73.3038	64.6248	43.999	66.2581	69.8191	56.5351	57.5855	52.7265	56.8238	38.2238	39.0508	44.2664
Ap3m1-ps	11.5451	0	5.49813	12.7	9.7919	8.60133	7.23988	9.03358	9.37683	18.3607	15.5153	14.2765	12.0528	10.8801	8.52358	8.71772	13.8567	6.41542
Ap3m2	8.08159	0	10.9963	17.78	8.15991	16.1275	21.7196	20.8467	18.7537	27.9402	28.7034	21.7003	21.4272	30.1295	23.6766	50.9651	7.55821	19.2463
Ap3s1	2.30902	9.30845	1.37453	2.53999	4.07996	3.2255	0	1.38978	0.721294	3.99145	0.775767	1.14212	2.67839	0.836929	4.73532	8.04713	6.92836	1.92463
Ap3s2	70.4253	37.2338	56.3559	69.8498	43.2475	55.9087	61.539	66.0146	41.1138	61.4684	50.4249	67.9563	48.2111	66.9543	62.5062	46.9416	50.3881	49.3987
Ap4b1	80.8159	27.9253	75.5993	57.1499	63.6473	56.9838	84.1636	52.1168	76.4572	56.6787	68.2675	55.964	62.9423	60.2589	33.1472	67.73	42.2	52.6064
Ap4e1	17.3177	37.2338	23.3671	19.05	13.0559	18.2778	18.0997	10.4234	14.4259	20.7556	23.273	12.5634	13.392	11.717	21.7825	15.4237	34.6418	20.5293
Ap4m1	1.15451	0	1.37453	3.80999	7.34392	7.52617	8.14486	5.55912	2.88518	8.7812	8.53344	6.28168	8.03518	1.67386	5.68238	3.35297	4.40896	8.98159
Ap4s1	43.8715	18.6169	43.9851	66.0398	35.0876	56.9838	44.3443	45.1679	29.5731	38.318	28.7034	36.5479	38.8367	32.6402	35.0414	36.2121	28.9732	27.5863
Ap5b1	8.08159	37.2338	4.1236	7.61998	9.7919	9.6765	2.71495	6.9489	11.5407	30.3351	12.4123	18.845	30.8015	13.3909	25.5707	18.7766	13.8567	16.6801
Ap5m1	13.8541	9.30845	12.3708	13.97	3.26397	10.7517	16.2897	14.5927	12.262	7.98291	24.8246	12.5634	12.0528	6.69543	10.4177	4.69416	9.44777	5.13234
Ap5s1	75.0433	37.2338	78.3484	83.8198	96.287	96.765	128.508	126.47	91.6044	73.4428	78.3525	84.5171	109.814	87.0406	139.218	111.989	161.872	128.308
Ap5z1	27.7083	27.9253	50.8577	38.0999	27.7437	36.5557	46.1542	52.8117	46.8841	37.5197	42.6672	43.4007	48.2111	57.7481	46.4061	71.0829	40.3105	55.8142
Apaf1	0	0	1.37453	5.07999	3.26397	2.15033	2.71495	6.25401	17.3111	3.99145	7.75767	8.56592	36.1583	1.67386	15.153	8.04713	28.3433	28.8694
Apba1	4.61805	0	2.74907	0	3.26397	3.2255	1.80997	2.77956	5.77036	2.39487	6.98191	5.71062	14.7312	13.3909	5.68238	9.38831	1.88955	8.98159
Apba2	0	0	0	0	0	0	0	0	0	0	0	0	2.67839	0.836929	0	2.01178	1.88955	0
Apba3	13.8541	46.5422	5.49813	1.27	2.44797	3.2255	0.904985	0.69489	0.721294	0	1.55153	2.85531	6.69599	0.836929	0	1.34119	0.629851	0.641542
Apbb1	5.77256	0	8.2472	0	0.815991	3.2255	0	0	0.721294	0	2.3273	1.14212	2.67839	0.836929	4.73532	6.03534	1.2597	3.20771
Apbb1ip	25.3993	27.9253	16.4944	7.61998	38.3516	11.8268	89.5935	63.9299	123.341	101.383	159.032	211.293	192.844	139.767	250.025	107.966	127.86	212.992
Apbb2	41.5624	9.30845	24.7416	34.2899	57.9354	20.4282	57.014	47.2526	48.3267	43.1077	34.1338	46.256	44.1935	46.868	34.0943	42.2474	39.6806	41.7002
Apc	170.868	93.0845	164.944	144.78	138.719	133.321	122.173	160.52	128.39	148.482	149.723	132.486	141.955	145.626	111.754	133.448	151.164	125.101
Apc2	0	0	8.2472	0	0	0	0.904985	0	2.16388	0.798291	1.55153	0	0	0.836929	0	0.670594	0	0
Apcs	128.151	400.263	147.075	83.8198	198.286	135.471	440.728	534.371	196.192	193.985	454.6	435.72	510.234	564.927	754.81	578.052	507.03	569.048
Apeh	212.43	167.552	178.689	184.15	174.622	148.373	194.572	168.164	133.439	135.709	141.965	169.034	99.1006	151.484	143.954	95.8949	120.302	117.402
Apex1	20.7812	27.9253	15.1199	10.16	19.5838	18.2778	20.8146	18.762	13.7046	17.5624	15.5153	20.5582	16.0704	17.5755	20.8354	18.106	25.8239	32.0771
Apex2	21.9357	0	16.4944	22.8599	12.2399	32.255	13.5748	9.72847	31.0157	21.5539	17.0669	18.274	14.7312	29.2925	6.62945	16.7648	4.40896	14.1139
Aph1a	220.512	176.861	239.169	203.2	324.765	275.243	283.26	241.127	152.914	162.053	195.493	211.293	164.721	123.866	96.6005	122.048	163.761	161.027
Aph1b	13.8541	37.2338	19.2435	7.61998	17.1358	40.8563	26.2446	21.5416	18.7537	33.5282	26.3761	24.5556	20.088	25.9448	5.68238	8.71772	9.44777	19.8878
Aph1c	12.6996	9.30845	6.87267	16.51	8.97591	19.353	2.71495	7.6438	5.77036	10.3778	9.30921	17.7029	24.1056	13.3909	14.206	25.4826	25.8239	21.1709
Api5	47.335	18.6169	23.3671	21.59	29.3757	26.8792	40.7243	40.9985	41.8351	35.9231	46.546	37.119	37.4975	34.3141	38.8296	42.2474	45.9791	48.7572
Apip	25.3993	55.8507	13.7453	27.9399	21.2158	18.2778	24.4346	36.8292	27.4092	21.5539	29.4792	35.9769	20.088	26.7817	25.5707	33.5297	32.1224	35.9264
Apitd1	2.30902	9.30845	1.37453	1.27	5.71194	0	5.42991	4.86423	8.65553	7.98291	29.4792	20.5582	10.7136	12.5539	18.9413	6.70594	10.0776	9.62313
Aplf	2.30902	0	9.62173	2.53999	8.97591	7.52617	9.04985	6.25401	7.93424	3.99145	9.30921	5.71062	6.69599	4.18465	5.68238	7.37653	9.44777	8.34005
Apln	0	0	0	0	0	0	0	2.77956	6.49165	11.1761	3.87884	5.71062	12.0528	15.9017	13.2589	24.812	5.03881	7.05696
Aplp1	0	0	0	0	0.815991	0	0.904985	2.77956	0.721294	0.798291	2.3273	0	2.67839	0	0	0	1.88955	1.28308
Aplp2	1204.16	865.686	1231.58	1177.29	1108.93	847.231	904.08	1050.67	854.013	1025.8	765.682	840.603	767.36	882.96	877.928	869.09	1085.23	1081
Apmap	15.0087	27.9253	8.2472	10.16	21.2158	11.8268	20.8146	20.1518	9.37683	17.5624	14.7396	11.9923	12.0528	7.53236	15.153	12.7413	18.2657	16.6801
Apoa1	44201.7	37401.3	35343.4	30976.5	33532.3	46368.7	25114.2	26314.8	35649.3	41947.8	29475.3	30874.4	22499.9	29674.2	25653.1	25156	30613.3	27237.9
Apoa1bp	465.269	242.02	398.615	642.619	503.467	502.103	463.352	517.693	328.189	346.458	334.356	372.903	313.372	399.215	268.019	267.567	299.809	292.543
Apoa2	51579	43572.8	48345.1	79578	54454.4	42130.4	39858.2	46821.7	23434.1	27284.8	22802.1	20640.4	18538.5	30262.5	18910	21227.6	23884	22935.1
Apoa4	327.882	381.646	537.443	720.088	177.886	194.605	185.522	170.943	355.598	315.325	241.264	267.828	247.752	149.81	217.825	725.582	294.77	263.032
Apoa5	2423.32	3444.13	2375.19	3423.91	2836.39	2862.09	2184.63	2093.01	2528.86	2399.66	1271.48	1210.08	2504.3	2020.35	2811.83	2684.39	2889.76	2709.23
Apob	8543.39	12194.1	7477.46	4528.81	7925.72	6091.89	5072.44	6311	5844.65	6920.38	4134.84	3424.66	4637.64	5867.71	4665.24	6141.97	5060.85	4429.21
Apobec1	25.3993	46.5422	8.2472	10.16	22.0318	10.7517	18.0997	15.2876	31.737	26.3436	28.7034	29.1241	56.2463	34.3141	56.8238	34.8709	66.1344	51.3234
Apobec2	0	0	0	0	0	0	0	0	0	0	0.775767	0	1.3392	0.836929	0	0	0.629851	0
Apobec3	4.61805	9.30845	8.2472	12.7	6.52793	2.15033	9.04985	12.508	11.5407	13.5709	20.9457	12.5634	17.4096	10.0432	21.7825	8.04713	15.7463	14.1139
Apobr	4.61805	0	1.37453	2.53999	0.815991	3.2255	2.71495	3.47445	13.7046	18.3607	20.9457	17.1318	13.392	8.36929	11.3648	12.0707	14.4866	10.2647
Apoc1	25720.2	40417.3	28813	43959.7	23886.5	26151.3	18297.9	22593.7	15360.7	16538.2	14852.8	14439.3	11906.8	15662.3	10534.2	10580	13398.8	12279.8
Apoc2	1653.26	996.004	1451.51	2269.48	1775.6	2353.54	1492.32	1335.58	1564.49	1341.93	1255.19	1322.58	1008.42	989.25	834.363	977.055	982.568	757.661
Apoc3	11498.9	10648.9	13514.4	22086.5	9240.29	9058.28	8059.79	8854.99	9159.72	9014.3	7389.96	8367.77	4013.57	6802.56	4578.11	5856.3	5458.92	4723.03
Apoc4	9189.92	11365.6	10321.4	16518.9	6904.1	8538.97	6115.89	6852.32	4774.25	5691.02	4401.7	4696.98	3424.33	4795.6	3653.77	3742.58	4244.57	3561.84
Apoe	130761	81058	133298	181264	139176	129420	123976	141726	84897.1	83564.3	66838.6	79547.2	55509.7	79381.9	68379	65136.8	77926.5	66990.5
Apof	2625.36	1694.14	2516.77	2391.4	2807.01	3141.64	4474.24	3423.73	2628.4	2270.34	2552.27	2889.57	1478.47	2309.92	2594.96	2331.65	2168.58	2395.52
Apoh	5459.69	3481.36	5951.73	7132.3	4288.85	4771.59	4358.41	4698.15	3636.05	4210.98	3992.1	3811.26	1793.19	3060.65	2471.84	2115.72	2668.05	2751.57
Apol10a	0	0	2.74907	0	4.07996	1.07517	0	0.69489	6.49165	5.58804	10.8607	15.4187	8.03518	7.53236	12.3118	3.35297	17.6358	8.98159
Apol10b	1.15451	27.9253	1.37453	0	2.44797	1.07517	10.8598	10.4234	61.31	50.2923	24.0488	47.3981	69.6383	91.2253	153.424	95.2243	162.502	135.365
Apol11a	0	0	0	0	0	0	0	0	0.721294	0	0.775767	1.71318	0	0	0.947064	0	0	0
Apol11b	0	0	1.37453	0	0	0	0.904985	1.38978	5.04906	11.9744	17.8426	27.982	42.8543	5.02158	42.6179	2.68238	22.6746	17.3216
Apol6	0	0	0	0	0	0	0	0	2.88518	2.39487	2.3273	1.14212	1.3392	3.34772	2.84119	1.34119	3.14926	0
Apol7a	408.697	204.786	457.72	474.979	499.387	345.129	543.896	428.747	334.681	353.643	395.641	338.068	69.6383	355.695	196.042	206.543	156.203	155.253
Apol7c	0	0	0	0	0	0	0	0	0	0	0.775767	0	1.3392	0	0	0	0	1.28308
Apol7d	2.30902	0	1.37453	0	0.815991	0	0	0.69489	0	0	0	0	0	0	0	0.670594	0	0
Apol7e	2.30902	0	0	1.27	0	1.07517	1.80997	0	4.32777	1.59658	2.3273	1.14212	1.3392	6.69543	3.78826	6.03534	2.5194	3.20771
Apol8	0	0	1.37453	0	0.815991	0	0	0	0	7.98291	1.55153	10.8502	10.7136	0	8.52358	0.670594	13.8567	8.34005
Apol9a	106.215	260.637	136.079	264.159	128.927	155.899	124.888	126.47	369.303	410.322	348.319	330.074	293.284	493.788	434.702	370.838	311.147	363.113
Apol9b	406.388	837.76	486.585	778.508	376.988	465.547	418.103	429.442	941.289	975.512	799.816	797.202	703.079	1202.67	991.576	995.832	857.228	905.216
Apold1	8.08159	0	5.49813	2.53999	12.2399	10.7517	6.33489	9.03358	21.6388	9.57949	27.1519	27.982	105.797	57.7481	160.054	97.9067	234.305	228.389
Apom	2673.85	2569.13	2889.27	4611.36	2811.09	3502.89	2287.8	2846.27	1465.67	1757.84	1895.98	1973.02	1777.11	2551.8	1989.78	2245.82	2532.63	2579
Apon	1520.49	2820.46	1758.03	2153.92	1592	1415.99	1986.44	2085.37	1151.19	1180.67	1052.72	1236.92	1104.84	1575.1	1152.58	1383.43	1303.16	1154.78
Apoo	31.1718	37.2338	20.618	19.05	25.2957	32.255	41.6293	38.9139	30.2944	22.3521	24.8246	30.8373	13.392	13.3909	34.0943	14.0825	28.3433	29.5109
Apoo-ps	6.92707	0	5.49813	3.80999	3.26397	1.07517	0.904985	5.55912	1.44259	12.7727	9.30921	3.99743	4.01759	4.18465	6.62945	9.38831	1.88955	0
Apool	32.3263	27.9253	39.8615	34.2899	50.5915	39.7812	42.5343	45.8628	33.9008	47.0992	31.8065	51.9666	33.4799	43.5203	35.0414	26.1532	37.7911	48.1156
Apopt1	51.9531	55.8507	57.7304	31.7499	44.8795	43.0067	39.8193	31.2701	22.3601	33.5282	20.1699	37.6901	29.4623	19.2494	20.8354	21.459	21.4149	17.3216
App	77.3523	158.244	59.1049	52.0699	67.7273	70.961	102.263	114.657	159.406	114.156	128.777	108.502	222.307	161.527	184.677	127.413	231.785	194.387
Appbp2	38.0989	65.1591	35.7379	25.3999	46.5115	59.1342	44.3443	39.6088	43.999	56.6787	38.7884	63.3878	53.5679	43.5203	59.665	67.0594	71.1732	69.2865
Appbp2os	3.46354	0	5.49813	2.53999	0.815991	0	5.42991	2.77956	2.16388	2.39487	0.775767	1.71318	2.67839	0	0	0	1.88955	0
Appl1	80.8159	121.01	90.7192	96.5198	69.3593	54.8335	85.0686	88.2511	72.8507	78.2325	93.8678	103.362	132.581	102.105	128.801	114.001	118.412	110.345
Appl2	16.1632	27.9253	28.8652	10.16	14.6878	15.0523	22.6246	11.1182	20.1962	19.159	20.9457	24.5556	32.1407	15.0647	19.8883	30.1767	52.9075	67.3619
Aprt	317.491	511.965	358.753	516.889	227.662	258.04	217.196	232.788	270.485	320.115	380.902	423.157	445.953	384.151	286.013	369.497	403.105	293.826
Aptx	83.1249	65.1591	57.7304	83.8198	40.7996	47.3073	45.2492	36.8292	29.5731	35.1248	38.0126	44.5428	53.5679	66.9543	43.5649	44.2592	52.9075	43.6249
Aqp1	704.253	335.104	680.394	768.348	592.41	694.558	691.408	792.87	424.842	470.193	515.109	652.152	601.3	367.412	566.344	421.803	716.141	712.753
Aqp11	53.1076	27.9253	57.7304	50.7999	48.9595	83.863	60.634	50.0321	34.6221	46.3009	24.8246	35.9769	13.392	34.3141	6.62945	14.0825	12.597	4.49079
Aqp4	0	0	0	1.27	5.71194	5.37583	0	0	0.721294	0	0.775767	1.14212	0	1.67386	0	2.68238	0	0
Aqp8	755.051	307.179	306.521	1248.41	757.24	652.626	483.262	384.274	359.205	359.231	356.077	351.203	520.948	392.52	452.697	391.627	1068.23	1011.07
Aqp9	152.396	102.393	140.202	135.89	167.278	84.9382	266.97	223.755	139.931	94.9966	199.372	173.032	64.2815	97.0838	171.419	74.4359	76.212	87.2497
Aqr	65.8072	55.8507	79.7229	54.6099	53.0394	79.5623	52.4891	70.1839	64.1952	67.0564	81.4556	71.3827	73.6559	80.3452	93.7593	105.954	49.7582	74.4189
Ar	31.1718	27.9253	38.4869	87.6298	21.2158	17.2027	39.8193	51.4219	33.1795	39.1163	49.6491	71.3827	9.37438	5.8585	11.3648	6.70594	16.3761	25.6617
Araf	206.658	130.318	159.446	163.83	177.886	198.906	207.241	159.13	157.963	163.65	151.275	151.331	159.364	233.503	159.107	184.413	144.866	162.952
Arap1	35.7899	27.9253	31.6143	13.97	39.1676	18.2778	68.7788	52.1168	43.2777	35.9231	60.5098	54.2508	42.8543	27.6187	88.0769	46.9416	52.2777	54.5311
Arap2	143.16	176.861	159.446	162.56	161.566	149.448	205.432	239.042	167.34	164.448	219.542	173.603	154.008	178.266	157.213	154.237	217.299	241.22
Arap3	25.3993	0	49.4832	77.4698	45.6955	64.51	55.2041	42.3883	68.523	59.0735	56.631	67.9563	101.779	68.6282	74.8181	103.942	107.705	87.8913
Arcn1	71.5798	83.776	41.236	48.2599	53.0394	53.7583	57.014	60.4555	67.8017	62.2667	93.8678	49.6824	40.1759	61.0958	74.8181	75.1065	60.4657	66.0788
Areg	0	0	0	0	0	0	0	0	0.721294	0	0	0	4.01759	3.34772	7.57651	8.04713	19.5254	9.62313
Arel1	38.0989	46.5422	34.3633	41.9099	35.9036	51.608	46.1542	56.981	70.6869	55.0821	73.6979	68.5274	54.9071	82.0191	100.389	81.1418	76.212	70.5696
Arf1	212.43	130.318	230.922	167.64	247.245	178.478	143.893	201.518	191.143	223.521	227.3	217.003	269.179	234.34	229.189	212.578	210.37	258.541
Arf2	73.8888	55.8507	49.4832	121.92	34.2716	51.608	43.4393	83.3869	83.6702	89.4086	117.917	106.789	176.774	143.952	124.065	116.013	168.8	148.838
Arf3	113.142	158.244	148.45	191.77	128.111	107.517	122.173	117.436	181.045	219.53	171.445	214.148	246.412	241.036	198.883	178.378	220.448	198.878
Arf4	50.7985	83.776	53.6068	48.2599	59.5674	61.2845	62.4439	46.5577	54.8184	49.494	52.7522	59.9615	72.3167	92.0622	138.271	67.0594	175.728	137.932
Arf5	1021.74	1349.73	1212.34	2122.17	1199.51	1492.33	872.405	1068.05	817.227	828.626	882.823	825.184	883.87	1052.86	727.345	826.842	1124.28	827.589
Arf6	282.856	269.945	367	328.929	368.012	427.916	387.333	334.937	454.416	442.253	445.29	548.219	629.423	528.939	689.463	592.134	660.714	629.994
Arfgap1	136.232	121.01	144.326	204.47	142.798	175.252	137.558	134.809	207.733	146.886	156.705	193.019	136.598	220.112	239.607	170.331	165.021	182.839
Arfgap2	27.7083	27.9253	19.2435	21.59	20.3998	21.5033	40.7243	27.7956	19.475	19.159	19.3942	19.9872	10.7136	16.7386	14.206	12.7413	15.1164	8.34005
Arfgap3	24.2448	37.2338	19.2435	10.16	47.3275	44.0818	14.4798	29.1854	55.5397	47.0992	47.3218	45.1139	34.8191	51.0527	53.0356	40.9062	29.603	47.4741
Arfgef1	91.2065	139.627	104.465	125.73	93.023	88.1637	80.5436	95.2	94.4896	109.366	84.5586	82.2329	116.51	78.6713	80.5004	95.2243	81.2508	79.5512
Arfgef2	106.215	148.935	147.075	104.14	86.4951	104.291	88.6885	118.826	90.8831	120.542	105.504	99.3647	65.6207	107.964	99.4417	89.189	87.5493	76.3435
Arfip1	49.644	55.8507	34.3633	30.4799	39.9836	46.2322	42.5343	38.219	47.6054	47.0992	49.6491	63.3878	42.8543	54.4004	97.5476	59.6828	45.3493	68.645
Arfip2	19.6267	27.9253	23.3671	41.9099	53.8554	56.9838	29.8645	31.2701	69.9656	40.7128	40.3399	31.4084	38.8367	49.3788	55.8768	36.8827	48.4985	39.1341
Arfrp1	79.6614	46.5422	93.4683	107.95	84.0471	93.5395	77.8287	97.9796	76.4572	74.2411	79.904	75.9512	48.2111	92.8991	68.1886	69.0712	115.263	94.3067
Arg1	6127	5501.29	4267.93	3130.54	3757.64	4369.48	3395.5	3172.87	4485.73	4639.67	3735.32	3725.61	2772.14	2073.91	1502.04	2682.38	2127.01	1920.14
Arg2	0	0	0	0	0	1.07517	0.904985	0	0	0	2.3273	0	2.67839	0	10.4177	0.670594	2.5194	0.641542
Arglu1	666.154	530.582	591.049	464.819	570.378	591.342	519.461	561.472	613.1	712.076	581.05	525.948	491.485	567.438	633.586	514.345	576.314	544.028
Arhgap1	38.0989	27.9253	27.4907	25.3999	37.5356	49.4577	39.8193	41.6934	32.4583	43.1077	54.3037	38.8322	60.2639	62.7697	60.6121	75.7771	90.6986	78.9097
Arhgap10	17.3177	0	8.2472	21.59	19.5838	39.7812	20.8146	31.965	32.4583	20.7556	25.6003	30.2663	53.5679	20.9232	42.6179	47.6122	35.9015	70.5696
Arhgap11a	1.15451	9.30845	2.74907	1.27	2.44797	2.15033	8.14486	6.9489	14.4259	19.9573	21.7215	24.5556	32.1407	20.0863	26.5178	13.4119	18.8955	26.9448
Arhgap12	54.2621	55.8507	86.5956	33.0199	57.9354	48.3825	47.0592	57.6759	45.4416	63.065	53.5279	43.9717	44.1935	44.3572	36.9355	30.1767	33.3821	31.4356
Arhgap15	4.61805	18.6169	8.2472	10.16	3.26397	5.37583	11.7648	12.508	23.0814	34.3265	38.7884	35.9769	49.5503	38.4987	40.7238	46.9416	34.6418	41.7002
Arhgap17	13.8541	18.6169	24.7416	24.1299	34.2716	34.4053	37.1044	38.219	46.8841	54.2838	56.631	46.827	56.2463	38.4987	60.6121	46.9416	46.609	34.0017
Arhgap18	49.644	18.6169	46.7341	12.7	58.7514	52.6832	69.6838	38.219	36.0647	25.5453	65.1644	65.6721	69.6383	41.0095	62.5062	54.9887	42.8299	51.9649
Arhgap19	5.77256	0	0	0	0.815991	0	1.80997	0.69489	0	0	0.775767	0	2.67839	0	0.947064	0	0.629851	1.28308
Arhgap20	0	9.30845	0	1.27	0	1.07517	0	0	0	0	2.3273	1.14212	1.3392	4.18465	0	2.68238	0.629851	1.28308
Arhgap21	88.8975	223.403	125.083	114.3	93.839	105.366	83.2586	112.572	85.834	113.357	96.1951	112.499	101.779	110.475	71.9769	87.1772	97.6269	94.3067
Arhgap22	0	0	1.37453	3.80999	1.63198	1.07517	4.52492	3.47445	2.16388	6.38633	0	2.85531	1.3392	1.67386	2.84119	14.7531	6.92836	2.56617
Arhgap23	107.37	93.0845	112.712	170.18	119.135	107.517	104.978	74.3533	97.3748	105.374	96.1951	116.497	116.51	122.192	93.7593	102.601	94.4777	104.571
Arhgap24	54.2621	46.5422	32.9888	30.4799	21.2158	31.1798	38.9143	27.1007	19.475	13.5709	27.9276	13.1344	13.392	30.9664	6.62945	10.7295	17.6358	7.05696
Arhgap25	6.92707	37.2338	9.62173	7.61998	4.89595	9.6765	5.42991	9.03358	37.5073	28.7385	49.6491	46.256	62.9423	46.0311	74.8181	30.8473	68.0239	65.4373
Arhgap26	53.1076	9.30845	46.7341	46.9899	52.2234	60.2093	42.5343	43.7781	36.786	36.7214	35.6853	41.6875	54.9071	39.3357	47.3532	46.271	44.7194	37.851
Arhgap27	0	9.30845	2.74907	0	0	0	4.52492	2.77956	9.37683	13.5709	11.6365	12.5634	14.7312	10.8801	15.153	13.4119	13.2269	9.62313
Arhgap27os1	0	0	0	0	0	1.07517	0.904985	0	0	0	0	2.85531	0	0	0	0	0.629851	0
Arhgap27os2	0	0	0	0	2.44797	1.07517	2.71495	0	7.21294	8.7812	10.8607	20.5582	28.1231	15.0647	27.4649	7.37653	28.3433	42.3418
Arhgap27os3	0	0	0	0	0.815991	0	0	0	0.721294	0	2.3273	0	1.3392	3.34772	2.84119	4.69416	0	0
Arhgap28	0	0	1.37453	0	2.44797	0	0.904985	0.69489	0	0.798291	0	1.14212	2.67839	0	3.78826	0	5.66866	5.77388
Arhgap29	316.336	288.562	607.544	406.399	354.14	304.272	475.117	388.444	326.746	408.725	263.761	232.422	283.91	379.966	319.161	336.638	377.911	351.565
Arhgap30	11.5451	55.8507	17.8689	12.7	18.7678	17.2027	31.6745	50.727	88.7192	67.8547	123.347	106.789	166.06	81.1821	145.848	132.107	129.12	144.988
Arhgap31	13.8541	0	6.87267	3.80999	19.5838	12.902	18.0997	11.1182	17.3111	21.5539	17.8426	18.274	33.4799	20.9232	29.359	14.7531	42.8299	53.248
Arhgap32	20.7812	55.8507	54.9813	27.9399	59.5674	40.8563	34.3894	31.2701	41.8351	38.318	31.8065	43.4007	22.7664	35.151	21.7825	28.8355	25.8239	27.5863
Arhgap33	0	0	0	0	0.815991	1.07517	0.904985	1.38978	0.721294	0	3.87884	3.99743	4.01759	4.18465	0.947064	0.670594	0.629851	3.84925
Arhgap35	60.0346	55.8507	60.4795	34.2899	82.4151	47.3073	67.8739	49.3372	49.7693	35.1248	60.5098	39.4032	25.4448	46.868	75.7651	60.3534	53.5374	65.4373
Arhgap39	17.3177	83.776	13.7453	17.78	7.34392	16.1275	11.7648	15.2876	15.1472	3.99145	16.2911	20.5582	25.4448	20.0863	12.3118	16.7648	15.7463	17.9632
Arhgap4	13.8541	37.2338	24.7416	21.59	18.7678	32.255	28.9595	29.1854	64.9165	35.1248	72.9221	59.3904	40.1759	55.2373	33.1472	54.9887	34.6418	30.794
Arhgap42	131.614	130.318	134.704	87.6298	116.687	138.697	120.363	94.5051	84.3915	84.6188	78.3525	63.3878	50.8895	54.4004	34.0943	52.9769	39.0508	41.7002
Arhgap44	0	0	0	0	3.26397	3.2255	0.904985	2.08467	0	0.798291	2.3273	0.571062	0	0	3.78826	0	1.2597	0.641542
Arhgap5	353.281	428.189	351.881	346.709	249.693	242.988	279.64	280.041	250.289	295.368	234.282	209.009	178.113	217.602	144.901	188.437	208.481	161.027
Arhgap6	15.0087	9.30845	37.1124	12.7	17.9518	9.6765	18.0997	27.7956	18.0324	14.3692	9.30921	11.9923	8.03518	10.0432	11.3648	12.7413	3.77911	12.8308
Arhgap8	0	0	0	0	0	0	0	0	0.721294	0	0	0	1.3392	0	0.947064	0	1.2597	4.49079
Arhgap9	12.6996	0	16.4944	20.32	22.8478	10.7517	26.2446	37.5241	70.6869	72.6445	71.3706	91.3699	128.563	96.2469	62.5062	90.5302	82.5105	93.0236
Arhgdia	133.923	214.094	155.322	198.12	156.67	212.883	153.847	189.705	291.403	374.398	387.884	434.578	581.212	400.889	501.944	464.721	512.699	482.44
Arhgdib	53.1076	65.1591	37.1124	71.1198	55.4874	47.3073	45.2492	83.3869	244.519	252.26	290.913	307.802	495.503	340.63	401.555	372.18	448.454	411.228
Arhgef1	3.46354	18.6169	17.8689	8.88998	15.5038	11.8268	24.4346	22.9314	23.0814	23.1504	32.5822	21.1293	18.7488	21.7602	32.2002	16.0943	22.0448	34.0017
Arhgef10	6.92707	9.30845	12.3708	1.27	8.97591	16.1275	3.61994	4.16934	5.77036	2.39487	10.8607	7.99486	10.7136	5.8585	9.47064	6.70594	6.92836	7.6985
Arhgef10l	13.8541	46.5422	21.9925	27.9399	18.7678	11.8268	11.7648	35.4394	15.8685	22.3521	23.273	18.274	18.7488	31.8033	29.359	9.38831	26.4538	20.5293
Arhgef11	18.4722	111.701	35.7379	35.5599	8.97591	23.6537	17.1947	13.2029	22.3601	18.3607	13.9638	12.5634	18.7488	20.9232	10.4177	12.0707	11.9672	16.6801
Arhgef12	555.32	707.442	622.664	345.439	485.515	487.051	497.742	539.93	473.169	505.318	344.441	304.947	440.596	441.062	403.449	448.627	470.499	429.833
Arhgef15	33.4809	46.5422	31.6143	53.3399	28.5597	35.4805	39.8193	43.7781	39.6712	30.3351	32.5822	29.1241	61.6031	33.4772	15.153	48.9533	13.2269	16.0385
Arhgef16	2.30902	0	8.2472	7.61998	16.3198	17.2027	7.23988	2.08467	4.32777	9.57949	6.20614	5.71062	6.69599	14.2278	7.57651	8.71772	8.81792	8.34005
Arhgef17	5.77256	9.30845	13.7453	11.43	16.3198	5.37583	14.4798	8.33869	11.5407	7.98291	16.2911	15.9897	8.03518	6.69543	10.4177	8.71772	11.3373	12.1893
Arhgef18	70.4253	65.1591	81.0975	49.5299	68.5433	55.9087	110.408	75.7431	64.1952	74.2411	98.5224	82.8039	64.2815	49.3788	41.6708	63.7064	32.1224	49.3987
Arhgef19	145.469	111.701	166.319	143.51	123.215	151.599	168.327	107.013	119.735	120.542	141.19	145.621	73.6559	114.659	84.2887	79.1301	41.5702	48.7572
Arhgef2	15.0087	27.9253	6.87267	17.78	17.1358	9.6765	40.7243	36.8292	62.7526	61.4684	86.1102	74.238	89.7262	89.5514	123.118	78.4595	91.9583	82.1174
Arhgef25	0	0	1.37453	5.07999	2.44797	6.451	4.52492	4.86423	3.60647	0.798291	6.98191	10.2791	2.67839	6.69543	2.84119	6.70594	9.44777	0
Arhgef26	120.069	65.1591	119.584	127	71.8072	61.2845	76.0187	68.0993	138.489	175.624	106.28	99.3647	34.8191	82.856	66.2945	69.7418	37.7911	44.2664
Arhgef28	0	0	0	0	0.815991	0	0	0	0	0	2.3273	0	1.3392	0	0	2.68238	0	0
Arhgef3	36.9444	55.8507	32.9888	29.2099	41.6156	24.7288	80.5436	64.6248	46.8841	45.5026	58.9583	46.256	33.4799	53.5635	120.277	65.0476	86.2896	109.062
Arhgef37	1.15451	0	1.37453	2.53999	1.63198	5.37583	2.71495	0.69489	1.44259	0.798291	0	1.14212	1.3392	4.18465	1.89413	0.670594	0.629851	1.28308
Arhgef39	0	0	0	0	0	1.07517	1.80997	4.16934	0.721294	0.798291	6.98191	11.9923	6.69599	2.51079	9.47064	0	1.88955	3.20771
Arhgef4	0	0	0	2.53999	0	0	0	0	0.721294	0	1.55153	0	2.67839	0	0.947064	0.670594	0	1.28308
Arhgef40	16.1632	9.30845	21.9925	8.88998	16.3198	19.353	32.5794	12.508	21.6388	5.58804	9.30921	13.7055	17.4096	12.5539	13.2589	10.0589	10.7075	19.2463
Arhgef5	116.606	130.318	148.45	135.89	108.527	134.396	109.503	79.2175	155.8	162.851	127.226	153.044	254.448	178.266	196.042	211.908	217.299	209.784
Arhgef6	4.61805	18.6169	6.87267	8.88998	8.97591	2.15033	3.61994	9.03358	20.9175	16.7641	27.1519	27.411	24.1056	10.8801	30.306	11.4001	27.0836	29.5109
Arhgef7	154.705	186.169	158.071	248.919	231.742	268.792	213.576	150.791	251.01	270.621	260.658	272.967	299.98	262.796	266.125	302.438	343.899	319.488
Arhgef9	3.46354	0	4.1236	5.07999	11.4239	3.2255	8.14486	8.33869	6.49165	0.798291	1.55153	1.71318	4.01759	0.836929	2.84119	0	8.81792	2.56617
Arid1a	55.4166	102.393	136.079	85.0898	70.1753	47.3073	53.3941	70.1839	65.6378	81.4257	85.3344	90.2277	116.51	86.2037	68.1886	72.4241	66.1344	54.5311
Arid1b	172.022	102.393	164.944	175.26	138.719	76.3368	144.798	134.809	128.39	144.491	156.705	115.354	97.7614	109.638	129.748	116.683	141.717	131.516
Arid2	24.2448	46.5422	31.6143	15.24	31.8237	24.7288	40.7243	34.0496	26.6879	25.5453	33.358	16.5608	42.8543	35.988	36.9355	26.8238	48.4985	41.7002
Arid3a	3.46354	0	6.87267	16.51	8.15991	5.37583	14.4798	6.9489	23.0814	25.5453	20.9457	27.982	42.8543	20.9232	11.3648	24.812	49.7582	41.0587
Arid3b	18.4722	18.6169	23.3671	40.6399	16.3198	22.5785	19.0047	31.965	24.524	47.8975	34.1338	33.6926	26.7839	51.0527	35.0414	32.1885	39.6806	38.4925
Arid4a	414.47	744.676	519.574	431.799	397.388	449.42	351.134	387.054	433.498	552.417	437.533	366.622	470.058	480.397	389.243	515.687	456.642	506.177
Arid4b	386.762	484.039	470.09	359.409	456.955	368.782	339.369	351.615	434.219	459.816	295.567	343.208	320.068	494.625	485.844	498.922	488.135	531.197
Arid5a	3.46354	9.30845	2.74907	10.16	2.44797	0	13.5748	14.5927	18.7537	25.5453	15.5153	20.5582	70.9775	42.6834	130.695	65.7182	234.305	275.222
Arid5b	244.757	176.861	269.409	175.26	203.998	106.442	403.623	302.277	217.11	352.046	173.772	153.044	224.985	203.374	255.707	230.684	250.051	338.734
Arih1	50.7985	83.776	60.4795	45.7199	57.9354	43.0067	86.8785	59.0657	60.5887	72.6445	63.6129	58.8193	87.0478	87.8776	87.1299	79.1301	94.4777	67.3619
Arih2	25.3993	27.9253	28.8652	10.16	28.5597	23.6537	25.3396	19.4569	20.1962	19.159	19.3942	14.8476	17.4096	18.4124	20.8354	18.106	25.194	32.0771
Arl1	108.524	158.244	112.712	72.3898	163.198	63.4348	125.793	132.724	159.406	138.104	183.857	163.324	108.475	114.659	156.266	131.436	167.54	162.31
Arl10	11.5451	18.6169	13.7453	6.34999	17.9518	22.5785	10.8598	3.47445	9.37683	18.3607	19.3942	9.70805	14.7312	21.7602	11.3648	17.4354	22.0448	9.62313
Arl11	1.15451	0	0	0	0.815991	0	1.80997	0	4.32777	3.99145	2.3273	5.71062	2.67839	2.51079	6.62945	2.01178	4.40896	1.92463
Arl13b	50.7985	46.5422	53.6068	39.3699	48.9595	49.4577	65.1589	77.8277	51.9332	59.0735	57.4068	65.101	61.6031	63.6066	47.3532	61.024	88.1792	91.7405
Arl14ep	9.2361	9.30845	19.2435	10.16	8.15991	11.8268	15.3847	24.3212	14.4259	9.57949	24.0488	15.4187	10.7136	11.717	12.3118	13.4119	14.4866	10.2647
Arl15	12.6996	0	10.9963	29.2099	20.3998	12.902	20.8146	27.7956	15.1472	15.1675	14.7396	23.9846	13.392	6.69543	12.3118	10.0589	14.4866	12.1893
Arl16	8.08159	46.5422	17.8689	11.43	13.0559	12.902	14.4798	20.8467	23.0814	15.1675	13.188	11.4212	8.03518	8.36929	4.73532	7.37653	8.18807	5.77388
Arl2	16.1632	55.8507	24.7416	34.2899	22.8478	22.5785	20.8146	22.2365	39.6712	30.3351	47.3218	32.5505	58.9247	41.0095	56.8238	44.9298	47.2388	48.1156
Arl2bp	16.1632	18.6169	32.9888	20.32	21.2158	58.059	30.7695	23.6263	29.5731	34.3265	39.5641	38.8322	76.3343	42.6834	89.9711	45.6004	70.5433	85.3251
Arl3	62.3437	167.552	61.854	45.7199	84.0471	64.51	75.1137	71.5737	43.999	46.3009	50.4249	49.6824	40.1759	25.9448	44.512	39.565	32.7523	46.8326
Arl4a	207.812	93.0845	105.839	88.8998	104.447	154.824	102.263	113.267	79.3424	77.4342	65.9402	64.53	253.108	142.278	268.019	199.166	353.347	476.024
Arl4c	13.8541	9.30845	17.8689	20.32	21.2158	24.7288	23.5296	22.2365	58.4249	35.9231	79.1283	77.0933	125.885	56.0743	121.224	87.8478	110.224	146.272
Arl4d	1.15451	0	5.49813	1.27	1.63198	2.15033	0.904985	2.08467	0	0	1.55153	1.14212	1.3392	3.34772	2.84119	0	2.5194	0.641542
Arl5a	61.1892	46.5422	83.8465	53.3399	60.3834	55.9087	45.2492	60.4555	43.2777	55.0821	58.1825	42.8296	81.691	54.4004	88.0769	69.0712	98.8866	129.591
Arl5b	57.7256	46.5422	38.4869	26.6699	50.5915	55.9087	49.7742	61.1504	33.9008	42.3094	48.0976	33.1216	14.7312	26.7817	41.6708	26.1532	42.8299	55.1726
Arl5c	0	0	0	0	0	0	0.904985	1.38978	5.77036	1.59658	3.87884	6.85274	8.03518	8.36929	17.0472	7.37653	10.0776	12.1893
Arl6	1.15451	0	1.37453	0	0	2.15033	2.71495	0	1.44259	1.59658	0	3.42637	2.67839	0	0	1.34119	1.88955	3.20771
Arl6ip1	684.626	605.049	703.761	523.239	651.161	590.267	768.332	547.574	830.931	704.093	677.245	880.577	755.307	661.174	684.727	668.582	499.472	498.478
Arl6ip4	334.809	484.039	347.757	407.669	283.965	315.024	246.156	234.873	247.404	256.251	266.088	265.544	282.571	265.307	170.472	272.932	196.514	166.159
Arl6ip5	28.8628	46.5422	28.8652	24.1299	33.4556	41.9315	37.1044	40.9985	33.1795	33.5282	39.5641	58.2483	50.8895	48.5419	71.9769	44.2592	52.2777	66.0788
Arl6ip6	55.4166	55.8507	46.7341	36.8299	25.2957	53.7583	33.4844	38.9139	42.5564	35.9231	40.3399	41.1164	74.9951	65.2805	28.4119	63.7064	56.0568	46.8326
Arl8a	11.5451	37.2338	8.2472	11.43	4.07996	6.451	3.61994	9.03358	15.8685	8.7812	15.5153	22.8425	20.088	19.2494	30.306	16.7648	18.2657	17.9632
Arl8b	191.649	204.786	195.184	266.699	137.087	175.252	154.752	143.842	212.061	196.38	200.148	181.598	220.968	218.439	252.866	256.167	321.224	291.902
Armc1	176.64	37.2338	148.45	137.16	215.422	235.462	261.541	218.891	200.52	151.675	214.888	210.151	104.457	129.724	182.783	127.413	114.003	153.97
Armc10	6.92707	9.30845	5.49813	10.16	9.7919	8.60133	15.3847	14.5927	7.93424	3.19316	11.6365	14.2765	13.392	6.69543	20.8354	14.7531	17.006	7.05696
Armc2	0	0	0	0	0	0	0	0	0	0.798291	0.775767	1.14212	0	0.836929	0	2.01178	1.2597	0
Armc3	0	0	0	0	0	0	0	0	0	0	0	0	0	0.836929	0	0	1.2597	1.92463
Armc5	5.77256	93.0845	8.2472	11.43	8.15991	15.0523	15.3847	4.16934	11.5407	7.98291	20.9457	13.7055	13.392	7.53236	17.0472	9.38831	27.0836	15.397
Armc6	11.5451	0	16.4944	15.24	10.6079	15.0523	9.04985	6.25401	7.21294	7.98291	13.188	8.56592	9.37438	10.8801	3.78826	11.4001	7.55821	3.84925
Armc7	0	0	0	1.27	3.26397	5.37583	3.61994	2.77956	4.32777	6.38633	13.188	7.99486	10.7136	5.02158	7.57651	6.03534	8.81792	8.34005
Armc8	20.7812	18.6169	20.618	12.7	28.5597	19.353	29.8645	24.3212	25.9666	28.7385	31.8065	22.2714	25.4448	25.9448	45.4591	33.5297	45.9791	38.4925
Armc9	17.3177	9.30845	21.9925	25.3999	12.2399	21.5033	20.8146	23.6263	7.21294	14.3692	13.188	14.8476	10.7136	10.8801	11.3648	7.37653	6.92836	5.77388
Armcx1	5.77256	0	6.87267	1.27	0.815991	4.30067	4.52492	7.6438	2.16388	5.58804	3.10307	1.14212	1.3392	5.8585	0	2.68238	0	1.28308
Armcx2	16.1632	0	4.1236	22.8599	22.0318	15.0523	18.0997	16.6774	32.4583	20.7556	41.1157	32.5505	44.1935	35.151	30.306	22.8002	37.1612	26.3032
Armcx3	30.0173	18.6169	13.7453	5.07999	19.5838	36.5557	16.2897	12.508	23.8027	35.1248	17.0669	31.9794	37.4975	33.4772	37.8826	37.5533	27.7135	27.5863
Armcx4	9.2361	0	6.87267	6.34999	13.0559	6.451	26.2446	10.4234	10.0981	18.3607	13.188	17.7029	13.392	2.51079	1.89413	6.70594	3.14926	1.92463
Armcx5	19.6267	55.8507	27.4907	49.5299	35.0876	23.6537	33.4844	27.1007	41.1138	20.7556	33.358	23.4135	52.2287	43.5203	49.2473	36.2121	62.3553	64.1542
Armcx6	1.15451	9.30845	0	5.07999	0.815991	2.15033	0	2.08467	3.60647	8.7812	7.75767	5.13955	18.7488	9.20622	8.52358	8.04713	11.3373	18.6047
Arnt	45.026	9.30845	19.2435	11.43	48.1435	34.4053	30.7695	31.965	27.4092	31.1333	30.2549	30.2663	40.1759	25.9448	60.6121	41.5768	78.1016	82.1174
Arntl	24.2448	18.6169	16.4944	11.43	13.0559	10.7517	16.2897	13.8978	10.8194	20.7556	13.188	2.85531	6.69599	10.8801	14.206	14.0825	11.3373	3.84925
Arntl2	1.15451	0	0	0	0	0	0	1.38978	0	0	0	0.571062	0	0	0	0	0	0
Arpc1a	54.2621	121.01	52.2323	64.7699	57.9354	62.3597	80.5436	61.1504	27.4092	49.494	54.3037	51.9666	53.5679	47.705	63.4533	42.2474	52.9075	43.6249
Arpc1b	310.564	511.965	353.255	499.109	451.243	334.377	950.234	637.215	1526.26	1144.75	1647.73	1742.31	2042.28	1431.15	2102.48	1533.65	2201.33	2066.41
Arpc2	1373.87	2140.94	1381.41	1654.81	1357.81	1399.87	1278.74	1466.22	2136.47	2299.08	2421.95	2480.12	3654.67	3225.53	3009.77	2768.21	3918.93	3658.71
Arpc3	95.8245	55.8507	108.588	92.7098	107.711	126.87	146.608	108.403	123.341	142.894	177.651	154.758	226.324	126.376	229.189	200.508	234.305	255.334
Arpc4	716.952	958.77	698.263	1156.97	620.153	817.127	504.076	706.009	903.061	877.322	857.223	1068.46	1432.94	1200.99	948.958	1109.16	1437.95	1071.38
Arpc5	81.9704	102.393	60.4795	50.7999	76.7032	64.51	104.073	90.3358	109.637	120.542	183.081	187.879	195.523	158.18	210.248	161.613	189.585	212.35
Arpc5l	167.404	204.786	170.442	187.96	162.382	192.455	238.011	153.571	168.062	176.422	189.287	171.318	139.277	174.081	129.748	135.46	131.639	125.101
Arpp19	648.836	1442.81	586.926	1065.53	685.433	638.649	640.729	565.641	687.394	772.746	655.523	719.538	776.734	842.788	761.439	865.066	950.445	791.021
Arrb1	63.4982	121.01	86.5956	97.7898	61.1994	75.2617	76.0187	70.8788	90.8831	131.718	162.911	160.468	302.659	157.343	154.371	207.884	198.403	180.273
Arrb2	114.297	74.4676	127.832	121.92	135.455	120.419	186.427	151.486	240.191	201.169	259.106	256.407	321.407	200.026	254.76	215.261	282.173	292.543
Arrdc1	5.77256	0	10.9963	13.97	5.71194	6.451	21.7196	10.4234	16.5898	11.1761	33.358	11.9923	25.4448	23.434	23.6766	20.1178	33.3821	22.454
Arrdc2	3.46354	9.30845	2.74907	2.53999	0.815991	0	4.52492	0.69489	2.88518	0	3.10307	1.71318	6.69599	0.836929	3.78826	2.01178	3.77911	0
Arrdc3	69.2707	83.776	19.2435	26.6699	23.6637	31.1798	29.8645	38.9139	40.3925	42.3094	20.9457	34.8348	45.5327	54.4004	73.871	24.812	103.925	96.8728
Arrdc4	19.6267	55.8507	37.1124	12.7	18.7678	33.3302	29.8645	38.219	19.475	23.9487	29.4792	34.2637	143.294	46.868	130.695	80.4713	262.648	295.109
Arsa	60.0346	46.5422	48.1087	58.4199	65.2793	32.255	24.4346	43.0832	52.6545	30.3351	20.1699	28.5531	80.3518	74.4867	45.4591	65.0476	47.8687	32.7186
Arsb	41.5624	0	13.7453	33.0199	25.2957	19.353	21.7196	25.0161	17.3111	24.747	27.9276	18.845	17.4096	13.3909	24.6237	19.4472	22.0448	26.3032
Arsg	4.61805	27.9253	5.49813	7.61998	14.6878	8.60133	8.14486	4.16934	10.8194	11.9744	6.20614	10.2791	0	10.0432	5.68238	10.0589	3.14926	6.41542
Arsi	0	0	1.37453	2.53999	2.44797	2.15033	0	1.38978	0	0	0	2.85531	0	0.836929	0.947064	0	0	0
Arsk	12.6996	27.9253	17.8689	19.05	25.2957	13.9772	28.0545	30.5752	22.3601	32.7299	22.4972	21.7003	26.7839	33.4772	14.206	13.4119	11.3373	28.2278
Art2a-ps	0	0	0	0	0	0	0.904985	0	0	0	0	2.85531	0	0	0.947064	0	0	0
Art2b	0	0	0	0	0	0	0	0	0	1.59658	0	0	0	0	0	0	0.629851	0.641542
Art3	0	0	0	1.27	0	1.07517	0.904985	1.38978	0	0	3.87884	1.14212	0	0.836929	1.89413	0	0	2.56617
Art4	0	9.30845	6.87267	3.80999	4.89595	4.30067	7.23988	2.77956	3.60647	7.98291	10.085	12.5634	4.01759	0	9.47064	4.69416	1.88955	8.34005
Arv1	0	0	0	0	0	1.07517	1.80997	4.86423	0.721294	1.59658	2.3273	3.99743	1.3392	5.02158	2.84119	3.35297	1.2597	1.92463
Arvcf	21.9357	65.1591	34.3633	41.9099	13.0559	23.6537	9.04985	22.9314	10.8194	14.3692	10.8607	12.5634	2.67839	4.18465	1.89413	8.71772	7.55821	3.20771
As3mt	23.0902	46.5422	24.7416	8.88998	12.2399	24.7288	17.1947	19.4569	16.5898	18.3607	19.3942	29.6952	13.392	5.02158	4.73532	8.71772	3.14926	10.9062
Asah1	64.6527	37.2338	92.0937	92.7098	31.0077	50.5328	41.6293	57.6759	67.8017	75.8376	78.3525	78.2354	87.0478	61.0958	55.8768	69.0712	128.49	100.722
Asah2	48.4895	27.9253	56.3559	39.3699	66.0953	52.6832	69.6838	72.9635	46.8841	61.4684	36.4611	42.2586	44.1935	20.9232	41.6708	22.8002	45.9791	48.7572
Asap1	69.2707	83.776	96.2173	119.38	116.687	50.5328	107.693	91.0307	127.669	90.2069	135.759	122.778	116.51	106.29	151.53	89.8596	192.105	196.312
Asap2	20.7812	9.30845	26.1161	25.3999	17.1358	33.3302	16.2897	25.7109	23.0814	8.7812	10.085	11.4212	28.1231	30.9664	9.47064	20.1178	18.2657	23.0955
Asap3	28.8628	37.2338	30.2397	36.8299	25.2957	35.4805	23.5296	11.1182	36.786	29.5368	40.3399	30.8373	37.4975	61.9328	24.6237	36.2121	27.7135	14.7555
Asb1	18.4722	27.9253	26.1161	10.16	13.0559	30.1047	19.0047	21.5416	27.4092	41.5111	37.2368	38.2611	20.088	23.434	59.665	18.7766	54.1672	58.3803
Asb11	0	0	0	0	0	0	0	0	0.721294	0.798291	0	0	2.67839	0.836929	0	0.670594	0.629851	0
Asb13	188.186	111.701	153.948	130.81	130.559	129.02	140.273	97.2847	118.292	102.98	69.8191	90.7988	44.1935	128.887	98.4947	120.036	84.4001	69.9281
Asb16	2.30902	0	0	6.34999	0.815991	0	0	0.69489	0	0	0	0	0	0	0	0	0	0
Asb17os	0	0	0	0	0	0	0	0	0	0	0.775767	1.71318	2.67839	0	0	0	0.629851	0.641542
Asb2	17.3177	0	19.2435	29.2099	22.0318	21.5033	7.23988	27.7956	20.1962	15.9658	44.9945	34.8348	10.7136	21.7602	11.3648	18.106	10.0776	21.8124
Asb3	2.30902	18.6169	17.8689	13.97	19.5838	11.8268	14.4798	21.5416	23.0814	15.1675	23.273	19.4161	20.088	11.717	27.4649	27.4943	10.7075	20.5293
Asb4	0	0	10.9963	7.61998	9.7919	5.37583	5.42991	2.77956	26.6879	5.58804	20.1699	13.7055	29.4623	7.53236	24.6237	21.459	34.012	43.6249
Asb5	0	0	0	0	0	0	0	0	1.44259	0	0	0	2.67839	0	0	0	0	0.641542
Asb6	1.15451	0	4.1236	1.27	0.815991	2.15033	1.80997	3.47445	8.65553	3.19316	4.6546	2.28425	4.01759	0.836929	6.62945	8.04713	5.66866	3.20771
Asb7	31.1718	27.9253	21.9925	27.9399	13.0559	10.7517	14.4798	15.2876	21.6388	13.5709	13.9638	13.7055	13.392	21.7602	18.9413	9.38831	19.5254	18.6047
Asb8	39.2534	18.6169	42.6105	25.3999	54.6714	48.3825	58.824	35.4394	41.1138	40.7128	48.8733	47.3981	45.5327	28.4556	64.4004	57.6711	40.3105	59.6634
Ascc1	63.4982	46.5422	81.0975	106.68	53.8554	64.51	62.4439	64.6248	46.8841	47.0992	37.2368	54.2508	54.9071	47.705	39.7767	38.8944	38.4209	47.4741
Ascc2	98.1336	195.477	74.2248	134.62	79.1512	119.344	116.743	63.9299	107.473	94.9966	127.226	95.9383	95.083	112.149	69.1357	89.189	88.809	93.6651
Ascc3	87.7429	102.393	85.2211	60.9599	58.7514	50.5328	47.9642	70.8788	65.6378	79.8291	92.3163	77.6644	92.4046	86.2037	90.9181	87.1772	93.8478	89.1743
Ascl2	0	0	0	0	0.815991	0	0	0	0	0	0.775767	0	1.3392	1.67386	0	0.670594	3.77911	0
Asf1a	36.9444	46.5422	50.8577	67.3098	54.6714	80.6375	34.3894	48.6423	41.8351	44.7043	33.358	35.9769	36.1583	59.422	23.6766	42.918	44.7194	32.7186
Asf1b	2.30902	0	0	2.53999	0.815991	0	7.23988	2.08467	5.04906	3.99145	16.2911	16.5608	5.35679	2.51079	11.3648	5.36475	13.2269	5.13234
Asgr1	4418.32	2066.48	3906.42	3569.96	4965.31	5205.96	6220.86	5793.3	3765.16	3249.04	3278.39	4081.38	2320.83	3144.34	3797.73	3356.99	3204.05	3726.72
Asgr2	371.753	251.328	335.386	303.529	363.116	290.295	412.673	378.715	238.748	227.513	252.9	217.574	204.897	241.036	264.231	185.084	203.442	246.994
Ash1l	350.972	297.87	404.113	266.699	399.02	292.445	428.058	378.02	326.746	346.458	363.835	246.128	287.927	378.292	303.06	358.768	249.421	295.751
Ash2l	21.9357	9.30845	31.6143	41.9099	33.4556	31.1798	35.2944	34.7445	27.4092	26.3436	41.8914	42.8296	33.4799	30.9664	31.2531	31.5179	24.5642	32.0771
Asic3	0	0	0	7.61998	0	2.15033	0	0	0	1.59658	0.775767	0.571062	0	0	1.89413	0	1.2597	1.28308
Asic5	0	0	1.37453	0	0	3.2255	0.904985	2.08467	4.32777	2.39487	0	1.71318	0	1.67386	1.89413	0	0	0
Asl	1106.02	977.387	768.364	1430.02	845.367	1188.06	819.916	669.874	507.07	635.44	601.995	643.586	557.106	384.151	627.903	578.052	528.445	640.9
Asna1	33.4809	0	61.854	67.3098	57.9354	61.2845	40.7243	54.8963	56.261	72.6445	52.7522	68.5274	92.4046	88.7145	53.0356	65.0476	76.8418	51.3234
Asns	6.92707	18.6169	4.1236	2.53999	11.4239	19.353	5.42991	11.1182	2.16388	5.58804	3.10307	10.2791	32.1407	2.51079	4.73532	4.69416	8.81792	7.05696
Asnsd1	12.6996	9.30845	13.7453	12.7	27.7437	11.8268	12.6698	15.9825	15.1472	15.1675	12.4123	13.1344	12.0528	6.69543	13.2589	8.04713	15.1164	7.05696
Aspa	26.5538	18.6169	31.6143	26.6699	24.4797	25.804	31.6745	35.4394	23.0814	28.7385	17.0669	13.1344	8.03518	15.9017	12.3118	12.7413	22.0448	14.1139
Aspdh	559.939	474.731	573.18	693.418	359.036	511.779	429.868	407.206	303.665	352.046	283.155	266.686	121.867	267.817	177.101	192.46	201.552	218.766
Aspg	446.796	307.179	448.098	707.388	505.915	544.034	505.886	630.961	280.584	331.291	197.045	176.458	231.681	287.067	184.677	311.156	286.582	275.863
Asph	96.979	74.4676	108.588	127	97.919	127.945	105.883	97.2847	116.128	132.516	147.396	141.052	151.329	174.918	163.842	140.825	189.585	189.255
Aspm	2.30902	0	8.2472	5.07999	4.07996	6.451	17.1947	9.03358	17.3111	17.5624	57.4068	97.6515	74.9951	15.0647	53.0356	29.5061	28.3433	21.8124
Asprv1	0	0	2.74907	2.53999	0	2.15033	0	0	2.16388	0.798291	3.87884	3.42637	4.01759	6.69543	12.3118	2.68238	40.3105	25.6617
Aspscr1	46.1805	55.8507	19.2435	49.5299	38.3516	23.6537	36.1994	45.1679	38.2286	28.7385	24.8246	35.4058	49.5503	30.1295	27.4649	30.1767	15.1164	33.3602
Asrgl1	34.6354	9.30845	37.1124	38.0999	40.7996	36.5557	42.5343	47.2526	27.4092	20.7556	13.9638	25.1267	16.0704	15.9017	17.0472	16.7648	28.3433	21.1709
Ass1	3974.99	2122.33	3628.77	5775.95	3308.84	5940.3	3304.1	3045.71	1726.06	2155.39	1725.31	2012.99	1226.7	1052.02	677.151	1163.48	896.908	754.453
Aste1	21.9357	27.9253	10.9963	7.61998	24.4797	5.37583	14.4798	6.9489	9.37683	11.1761	14.7396	6.85274	20.088	32.6402	18.9413	24.812	18.8955	30.1525
Astn2	4.61805	0	5.49813	6.34999	4.07996	5.37583	0.904985	1.38978	3.60647	3.19316	1.55153	2.28425	1.3392	0	0.947064	1.34119	2.5194	4.49079
Asun	18.4722	9.30845	53.6068	16.51	39.1676	21.5033	15.3847	14.5927	35.3434	23.1504	30.2549	38.8322	34.8191	41.8465	27.4649	28.8355	27.0836	23.0955
Asxl1	70.4253	65.1591	81.0975	102.87	70.1753	49.4577	57.014	62.5401	84.3915	75.0393	78.3525	89.6567	105.797	87.8776	75.7651	95.8949	136.678	113.553
Asxl2	167.404	353.721	185.562	198.12	147.694	181.703	183.712	193.874	163.734	203.564	182.305	171.89	179.452	199.189	178.995	190.449	167.54	159.102
Asxl3	0	9.30845	0	1.27	1.63198	0	2.71495	0	0	0	0	0	1.3392	0.836929	0	0	0	0
Atad1	51.9531	46.5422	67.3521	43.1799	53.0394	46.2322	53.3941	68.7942	57.7036	55.0821	76.801	67.9563	73.6559	63.6066	69.1357	50.9651	69.2836	71.8527
Atad2	23.0902	37.2338	12.3708	8.88998	31.8237	31.1798	18.0997	29.8803	49.7693	53.4855	62.0614	65.6721	66.9599	46.868	57.7709	38.2238	39.0508	37.851
Atad2b	188.186	139.627	163.569	157.48	174.622	177.403	152.942	162.604	169.504	158.062	174.548	130.773	147.312	142.278	164.789	181.06	174.469	155.253
Atad3a	217.048	297.87	182.813	223.519	203.182	224.71	183.712	189.01	130.554	161.255	124.123	100.507	139.277	139.767	99.4417	130.766	134.158	124.459
Atad3aos	3.46354	0	4.1236	8.88998	4.07996	1.07517	9.04985	0.69489	3.60647	2.39487	0.775767	4.56849	1.3392	5.02158	1.89413	2.01178	0.629851	1.28308
Atad5	8.08159	18.6169	20.618	2.53999	2.44797	5.37583	19.9097	11.8131	18.7537	16.7641	29.4792	30.2663	18.7488	16.7386	16.1001	16.0943	23.9343	16.0385
Atat1	21.9357	27.9253	67.3521	54.6099	45.6955	35.4805	39.8193	31.965	38.2286	19.9573	28.7034	18.845	13.392	28.4556	16.1001	31.5179	13.2269	4.49079
Atcayos	0	0	0	0	0.815991	0	0	0	0	0	0	0	4.01759	0.836929	0	0	3.77911	0
Ate1	155.859	214.094	142.951	171.45	138.719	118.268	144.798	113.962	161.57	168.439	148.172	119.923	226.324	179.103	110.806	140.825	137.308	142.422
Atf1	56.5711	121.01	101.715	172.72	75.0712	53.7583	53.3941	63.9299	82.2276	91.0052	72.9221	64.53	84.3694	96.2469	87.1299	98.5773	88.809	97.5144
Atf2	32.3263	74.4676	38.4869	46.9899	45.6955	50.5328	34.3894	34.0496	33.9008	31.1333	40.3399	28.5531	24.1056	35.151	50.1944	35.5415	39.6806	36.5679
Atf3	6.92707	27.9253	0	2.53999	26.9277	6.451	1.80997	4.16934	31.0157	25.5453	25.6003	27.982	188.827	66.9543	440.385	193.131	934.069	681.318
Atf4	1077.16	1051.85	1276.94	1502.41	1475.31	1350.41	930.324	1089.59	1092.04	1153.53	850.241	900.564	1628.46	1601.05	1728.39	1942.71	2089.85	2025.35
Atf5	2336.73	1694.14	3037.72	3051.8	1924.11	3326.57	1533.04	1856.05	1526.26	1456.88	1228.04	1386.54	905.297	1821.99	785.116	1485.37	785.424	640.259
Atf6	125.842	121.01	100.341	54.6099	112.607	84.9382	80.5436	94.5051	108.915	138.903	85.3344	93.6541	93.7438	93.7361	86.1828	92.5419	104.555	110.987
Atf6b	117.76	102.393	50.8577	64.7699	121.583	162.35	129.413	120.216	124.063	94.1983	150.499	148.476	103.118	63.6066	190.36	140.825	108.964	130.875
Atf7	41.5624	0	60.4795	81.2798	44.0635	53.7583	54.2991	45.1679	61.31	62.2667	58.9583	55.393	85.7086	55.2373	61.5592	75.1065	47.2388	53.8895
Atf7ip	101.597	74.4676	120.959	125.73	106.895	101.066	154.752	129.945	152.193	150.079	160.584	156.471	132.581	158.18	83.3416	128.754	66.7642	90.4574
Atg10	18.4722	55.8507	20.618	17.78	18.7678	17.2027	11.7648	19.4569	9.37683	1.59658	21.7215	16.5608	10.7136	24.2709	19.8883	8.04713	24.5642	12.1893
Atg101	457.187	688.825	338.135	619.759	398.204	369.857	342.989	377.326	320.976	228.311	276.173	291.241	203.558	290.414	237.713	209.896	279.024	259.183
Atg12	61.1892	27.9253	81.0975	50.7999	80.7831	66.6603	88.6885	63.235	72.8507	64.6616	79.1283	85.6592	92.4046	61.9328	89.024	82.483	93.218	129.591
Atg13	65.8072	93.0845	43.9851	55.8799	81.5991	63.4348	59.729	58.3708	78.6211	63.8633	83.0071	65.6721	48.2111	67.7913	103.23	57.6711	70.5433	68.0034
Atg14	62.3437	93.0845	92.0937	80.0098	70.1753	70.961	108.598	90.3358	88.7192	54.2838	52.7522	60.5325	76.3343	57.7481	49.2473	61.6946	71.803	101.364
Atg16l1	38.0989	46.5422	41.236	36.8299	29.3757	10.7517	58.824	36.8292	45.4416	36.7214	41.1157	33.1216	41.5151	20.9232	78.6063	46.9416	39.6806	74.4189
Atg16l2	12.6996	18.6169	8.2472	13.97	21.2158	13.9772	23.5296	14.5927	31.0157	13.5709	7.75767	20.5582	30.8015	26.7817	70.0827	46.9416	62.3553	38.4925
Atg2a	190.495	158.244	203.431	266.699	164.83	281.694	122.173	201.518	226.486	158.062	151.275	168.463	234.36	202.537	185.625	270.249	251.94	209.143
Atg2b	32.3263	55.8507	24.7416	30.4799	23.6637	18.2778	29.8645	25.7109	22.3601	33.5282	27.1519	19.4161	14.7312	23.434	30.306	16.7648	13.8567	24.3786
Atg3	90.052	65.1591	85.2211	44.4499	67.7273	59.1342	78.7337	70.1839	38.9499	44.7043	54.3037	66.2431	36.1583	49.3788	53.0356	39.565	47.2388	74.4189
Atg4a	19.6267	27.9253	21.9925	8.88998	17.9518	25.804	14.4798	24.3212	16.5898	37.5197	19.3942	25.6978	16.0704	11.717	17.9942	22.1296	17.006	34.0017
Atg4b	109.679	148.935	93.4683	124.46	120.767	131.17	108.598	100.064	130.554	114.156	139.638	130.202	111.153	118.844	90.9181	109.307	117.152	82.1174
Atg4c	19.6267	9.30845	9.62173	7.61998	14.6878	7.52617	17.1947	10.4234	10.0981	6.38633	20.1699	14.2765	9.37438	6.69543	10.4177	6.70594	8.18807	13.4724
Atg4d	69.2707	65.1591	85.2211	128.27	72.6232	109.667	63.3489	68.7942	72.8507	57.4769	69.0433	70.8116	87.0478	86.2037	61.5592	73.0947	78.1016	42.3418
Atg5	345.199	660.9	349.131	392.429	287.229	283.844	290.5	323.819	259.666	250.663	256.003	236.991	178.113	270.328	192.254	242.755	239.343	183.481
Atg7	289.783	381.646	274.907	466.089	293.757	221.484	242.536	281.431	204.848	225.118	197.045	215.861	219.628	234.34	152.477	179.719	230.526	178.349
Atg9a	3.46354	0	5.49813	2.53999	13.8719	2.15033	5.42991	4.86423	10.8194	3.19316	4.6546	1.14212	13.392	5.02158	3.78826	2.01178	7.55821	5.77388
Atg9b	0	0	0	0	1.63198	2.15033	1.80997	0.69489	0	0.798291	0	0	4.01759	1.67386	1.89413	0.670594	0	1.28308
Athl1	63.4982	83.776	76.9739	110.49	69.3593	67.7355	77.8287	47.2526	49.048	48.6957	44.9945	46.256	33.4799	61.9328	32.2002	31.5179	32.7523	37.2094
Atic	32.3263	27.9253	43.9851	40.6399	29.3757	34.4053	62.4439	65.3197	42.5564	39.9145	51.2006	42.2586	42.8543	44.3572	62.5062	40.9062	51.6478	36.5679
Atl1	4.61805	0	1.37453	0	2.44797	1.07517	0	4.86423	5.77036	0.798291	1.55153	2.28425	1.3392	5.8585	1.89413	1.34119	1.88955	0.641542
Atl2	45.026	37.2338	32.9888	25.3999	31.0077	37.6308	41.6293	29.8803	29.5731	22.3521	17.8426	15.9897	30.8015	25.1079	43.5649	35.5415	38.4209	31.4356
Atl3	100.443	111.701	111.337	121.92	89.7591	86.0133	106.788	108.403	84.3915	92.6017	95.4194	70.8116	65.6207	83.6929	88.0769	72.4241	56.6866	84.6835
Atm	125.842	111.701	126.457	179.07	127.295	153.749	105.883	108.403	205.569	195.581	166.014	170.747	202.219	195.005	129.748	161.613	149.905	146.913
Atmin	39.2534	46.5422	12.3708	49.5299	38.3516	39.7812	37.1044	47.9474	85.834	55.0821	61.2856	52.5377	81.691	60.2589	79.5534	61.024	102.666	96.8728
Atn1	16.1632	18.6169	5.49813	15.24	19.5838	9.6765	7.23988	11.8131	12.262	6.38633	8.53344	12.5634	12.0528	18.4124	8.52358	15.4237	11.3373	15.397
Atoh8	213.585	195.477	199.307	307.339	198.286	210.733	110.408	209.162	267.6	206.757	180.754	154.758	167.4	282.045	294.537	217.943	461.681	420.852
Atox1	547.239	772.601	525.072	778.508	481.435	604.244	535.751	560.777	647.001	609.096	461.581	528.803	553.089	675.402	409.132	671.935	680.869	535.688
Atp10a	0	0	1.37453	0	1.63198	1.07517	1.80997	0.69489	5.77036	8.7812	8.53344	7.99486	14.7312	10.8801	8.52358	4.02356	10.0776	0.641542
Atp10d	8.08159	27.9253	8.2472	8.88998	3.26397	0	2.71495	3.47445	6.49165	3.19316	12.4123	1.71318	2.67839	4.18465	0.947064	4.69416	6.92836	10.9062
Atp11a	45.026	18.6169	8.2472	26.6699	65.2793	33.3302	117.648	100.064	75.0146	61.4684	58.1825	54.8219	53.5679	156.506	147.742	105.954	108.334	104.571
Atp11b	196.267	111.701	252.914	245.109	197.47	315.024	200.907	216.806	258.223	237.092	158.257	185.024	262.483	200.863	273.701	267.567	335.711	269.448
Atp11c	758.515	595.741	732.626	439.419	810.279	583.816	648.874	707.399	523.66	576.366	440.636	379.185	306.676	408.421	351.361	423.145	379.17	322.054
Atp13a1	167.404	83.776	160.82	123.19	117.503	136.546	139.368	97.9796	146.423	148.482	165.238	141.623	113.832	116.333	132.589	119.366	141.087	132.158
Atp13a2	76.1978	83.776	68.7267	125.73	57.1194	78.4872	91.4035	88.946	142.816	118.147	183.081	151.902	192.844	118.007	125.96	124.06	210.37	153.329
Atp13a3	79.6614	130.318	109.963	76.1998	91.391	68.8107	87.7835	101.454	100.981	98.9881	88.4375	69.0984	70.9775	59.422	118.383	86.5066	109.594	101.364
Atp13a4	0	27.9253	0	0	0	0	0	2.08467	0	0	0	0	0	0	0	0	0	0
Atp1a1	507.985	1144.94	577.304	416.559	472.459	437.593	848.876	671.264	503.464	533.258	740.082	816.047	547.732	532.287	804.057	534.463	592.69	711.47
Atp1a2	5.77256	0	0	2.53999	7.34392	1.07517	3.61994	4.86423	1.44259	3.99145	0	5.71062	4.01759	1.67386	0	4.02356	1.88955	0.641542
Atp1a3	0	9.30845	4.1236	0	0	3.2255	0	0	5.04906	2.39487	3.87884	1.71318	16.0704	4.18465	3.78826	7.37653	6.29851	3.20771
Atp1a4	0	0	0	2.53999	0	0	0	1.38978	3.60647	2.39487	1.55153	5.13955	0	0.836929	0.947064	1.34119	3.77911	0.641542
Atp1b1	377.526	418.88	324.39	426.719	363.116	513.93	398.193	302.972	234.421	265.033	258.33	283.818	246.412	253.59	214.036	185.084	290.991	304.732
Atp1b2	1.15451	18.6169	5.49813	0	0.815991	0	0	1.38978	0.721294	3.19316	0.775767	5.13955	4.01759	0	0.947064	0.670594	2.5194	1.92463
Atp1b3	83.1249	186.169	70.1012	83.8198	69.3593	53.7583	62.4439	79.2175	171.668	150.877	300.222	204.44	224.985	258.611	296.431	173.684	335.081	380.434
Atp2a1	0	0	0	0	0	0	0	9.03358	0	0	0	0	0	0	2.84119	0.670594	0	1.92463
Atp2a2	289.783	167.552	159.446	175.26	248.877	316.099	209.956	173.723	163.013	257.05	221.869	185.024	176.774	220.112	182.783	218.614	171.32	195.67
Atp2a3	8.08159	37.2338	17.8689	8.88998	11.4239	8.60133	7.23988	17.3723	31.737	44.7043	52.7522	42.8296	54.9071	59.422	30.306	52.9769	54.7971	55.1726
Atp2b1	392.534	223.403	470.09	463.549	355.772	418.24	447.062	482.949	634.739	646.616	710.603	642.444	846.373	745.704	643.056	667.241	810.619	843.628
Atp2b2	34.6354	0	17.8689	29.2099	17.1358	43.0067	10.8598	11.8131	8.65553	10.3778	32.5822	11.9923	4.01759	15.9017	20.8354	4.69416	11.9672	15.397
Atp2b4	46.1805	55.8507	53.6068	49.5299	40.7996	59.1342	58.824	27.1007	51.2119	64.6616	65.1644	78.8065	99.1006	65.2805	83.3416	81.8124	106.445	76.985
Atp2c1	30.0173	18.6169	39.8615	36.8299	35.0876	36.5557	33.4844	35.4394	33.1795	24.747	35.6853	36.5479	29.4623	51.0527	35.0414	27.4943	31.4926	33.3602
Atp4a	27.7083	37.2338	8.2472	30.4799	21.2158	119.344	16.2897	7.6438	1.44259	9.57949	0	5.71062	1.3392	0.836929	0	2.68238	1.2597	0
Atp5a1	2269.77	1675.52	1727.79	1851.66	2193.38	2169.69	1929.43	1866.48	1535.64	1670.82	1661.69	1678.92	1195.9	1397.67	1391.24	1263.4	1436.69	1396.64
Atp5b	1162.59	1852.38	1051.52	1079.5	1260.71	1136.45	1434.4	1325.85	983.846	963.537	1173.74	1146.12	834.32	826.886	1168.68	837.572	1022.88	1169.53
Atp5c1	311.718	176.861	239.169	246.379	305.997	306.423	322.175	289.769	246.683	227.513	275.397	235.277	196.862	145.626	184.677	175.025	168.8	178.349
Atp5d	2090.82	2643.6	1957.34	2998.46	1931.45	2021.31	1479.65	1623.26	1382	1525.53	1186.92	1174.1	992.345	1146.59	1011.46	1089.71	1131.21	959.105
Atp5e	1192.61	949.462	1206.84	1318.26	1185.64	1152.58	933.944	990.914	842.472	852.575	873.514	842.887	707.096	774.16	673.362	740.336	837.702	746.755
Atp5f1	288.628	232.711	181.438	177.8	296.205	231.161	331.224	296.023	216.388	196.38	233.506	265.544	101.779	159.017	228.242	155.578	165.651	194.387
Atp5g1	193.958	251.328	191.06	389.889	164.014	190.305	132.128	168.164	112.522	135.709	103.953	117.639	93.7438	112.149	78.6063	84.4948	114.633	69.9281
Atp5g2	4.61805	18.6169	2.74907	3.80999	0.815991	3.2255	1.80997	2.08467	1.44259	0.798291	3.10307	2.85531	1.3392	1.67386	3.78826	3.35297	2.5194	3.84925
Atp5g3	1159.13	726.059	749.121	715.008	1135.86	894.539	1123.99	972.847	737.884	695.311	803.695	780.641	574.516	480.397	869.405	644.441	614.105	724.942
Atp5h	226.284	167.552	134.704	139.7	206.446	155.899	260.636	187.62	165.898	158.062	178.426	186.737	107.136	106.29	172.366	91.8713	124.711	143.064
Atp5j	49.644	18.6169	26.1161	16.51	26.9277	26.8792	31.6745	26.4058	24.524	41.5111	20.1699	18.845	4.01759	21.7602	19.8883	10.7295	26.4538	14.7555
Atp5j2	2202.81	2066.48	2140.15	3032.75	2134.63	2579.33	1803.63	1904.69	1743.37	1825.69	1527.49	1490.47	1343.21	1663.82	1255.81	1603.39	1618.72	1382.52
Atp5k	4092.75	3825.77	3657.63	6094.72	3844.14	5503.78	2652.51	2824.03	2043.43	2285.51	1892.1	1901.06	1972.64	2237.11	1502.04	2195.52	1978.36	1737.3
Atp5l	5.77256	0	2.74907	1.27	5.71194	0	7.23988	0	0.721294	1.59658	1.55153	1.14212	0	0.836929	1.89413	0.670594	0.629851	3.20771
Atp5l-ps1	0	0	0	0	0	1.07517	0	0.69489	0	0	0	2.28425	0	0	0	0	0	0
Atp5l-ps2	2.30902	9.30845	0	1.27	0.815991	1.07517	0	2.77956	2.16388	2.39487	0	2.85531	0	0.836929	1.89413	3.35297	0	1.92463
Atp5l2-ps	4.61805	9.30845	2.74907	0	0	0	0	2.08467	0	0	0.775767	0.571062	1.3392	0	0.947064	0.670594	0.629851	0
Atp5o	1164.9	847.069	1073.51	1276.35	1445.12	1624.58	1313.13	1165.33	1068.96	1047.36	1004.62	1071.31	854.408	942.382	1021.88	972.361	998.314	996.315
Atp5s	3.46354	0	1.37453	0	2.44797	0	3.61994	8.33869	5.04906	2.39487	3.10307	2.85531	10.7136	2.51079	1.89413	2.01178	0.629851	7.6985
Atp5sl	169.713	148.935	229.547	323.849	155.854	189.229	205.432	186.231	171.668	149.28	115.589	125.062	83.0302	130.561	99.4417	101.26	152.424	132.799
Atp6ap1	1218.01	1610.36	1320.93	2146.3	1243.57	1819.18	972.859	1116.69	1232.69	1235.75	1159	1351.7	1775.78	1714.87	1366.61	1726.78	1870.66	1537.78
Atp6ap2	229.748	111.701	246.041	284.479	292.125	296.746	288.69	253.635	395.991	312.132	452.272	409.451	515.591	302.968	537.932	431.862	469.239	495.27
Atp6v0a1	326.727	297.87	430.229	461.009	302.733	349.429	301.36	266.143	251.01	249.865	191.615	229.567	298.641	273.676	207.407	299.085	252.57	219.407
Atp6v0a2	49.644	37.2338	53.6068	21.59	48.9595	29.0295	28.0545	31.965	33.1795	47.8975	45.7703	36.5479	41.5151	43.5203	39.7767	30.8473	39.0508	35.9264
Atp6v0a4	0	0	1.37453	0	1.63198	0	0	2.77956	0.721294	0	1.55153	0.571062	0	0	0	0	0	0
Atp6v0b	514.913	614.358	526.446	840.738	496.939	508.554	391.858	471.831	502.021	587.542	496.491	527.661	902.619	743.193	682.833	904.631	958.004	722.376
Atp6v0c	3.46354	9.30845	5.49813	1.27	2.44797	4.30067	1.80997	5.55912	5.77036	0.798291	3.87884	3.99743	20.088	9.20622	11.3648	6.70594	7.55821	8.98159
Atp6v0d1	165.095	27.9253	137.453	207.01	162.382	216.109	113.123	124.385	191.864	160.456	172.996	171.89	186.148	154.832	169.524	173.013	139.827	164.876
Atp6v0d2	2.30902	9.30845	6.87267	26.6699	4.89595	10.7517	23.5296	43.0832	4.32777	14.3692	26.3761	24.5556	34.8191	17.5755	32.2002	6.03534	30.2329	27.5863
Atp6v0e	133.923	83.776	105.839	85.0898	145.246	130.095	213.576	134.114	279.141	209.951	301.773	335.213	263.822	236.014	493.42	293.049	326.893	508.101
Atp6v0e2	6.92707	0	5.49813	5.07999	3.26397	5.37583	12.6698	2.08467	5.77036	3.99145	6.20614	9.13699	5.35679	5.02158	2.84119	11.4001	7.55821	1.28308
Atp6v1a	227.439	176.861	262.536	250.189	185.23	205.357	232.581	193.874	261.109	240.286	296.343	286.673	350.87	305.479	355.149	358.097	369.093	427.908
Atp6v1b2	70.4253	74.4676	79.7229	57.1499	78.3352	87.0885	120.363	124.385	174.553	126.13	186.184	194.732	231.681	143.115	387.349	212.578	294.141	379.793
Atp6v1c1	72.7343	93.0845	112.712	138.43	106.895	126.87	121.268	106.318	118.292	131.718	123.347	158.184	154.008	123.866	165.736	201.178	185.806	170.65
Atp6v1d	207.812	121.01	254.289	172.72	256.221	226.86	300.455	191.095	297.895	316.922	304.101	339.782	328.103	252.753	379.773	410.403	391.138	348.999
Atp6v1e1	362.517	363.029	424.731	334.009	392.492	365.557	424.438	398.172	423.4	362.424	499.594	457.42	506.217	371.597	500.05	494.228	646.227	621.013
Atp6v1f	983.645	660.9	845.338	944.878	1090.98	1393.42	1134.85	1109.05	1295.44	1107.23	1179.17	1387.68	1436.96	1257.9	1691.46	1609.43	1631.31	1710.35
Atp6v1g1	32.3263	18.6169	27.4907	29.2099	34.2716	27.9543	23.5296	31.2701	36.0647	35.1248	34.9095	49.6824	41.5151	39.3357	62.5062	28.8355	39.6806	33.3602
Atp6v1g2	2.30902	18.6169	8.2472	11.43	8.97591	11.8268	13.5748	11.1182	3.60647	13.5709	13.188	2.28425	1.3392	3.34772	3.78826	10.0589	2.5194	1.92463
Atp6v1h	31.1718	0	15.1199	17.78	19.5838	18.2778	30.7695	25.0161	24.524	35.9231	23.273	30.2663	33.4799	25.9448	44.512	45.6004	28.9732	44.2664
Atp7a	33.4809	27.9253	34.3633	66.0398	42.4316	35.4805	44.3443	49.3372	77.1785	81.4257	89.2132	72.5248	123.206	81.1821	92.8123	95.2243	103.925	104.571
Atp7b	19.6267	46.5422	21.9925	24.1299	31.0077	43.0067	24.4346	29.8803	15.8685	15.1675	7.75767	4.56849	12.0528	33.4772	20.8354	25.4826	10.0776	10.9062
Atp8a1	12.6996	0	23.3671	17.78	25.2957	22.5785	31.6745	24.3212	77.8998	69.4513	78.3525	82.8039	99.1006	92.8991	127.854	59.0123	100.776	120.61
Atp8a2	1.15451	0	1.37453	0	0	0	0	0	0	0	2.3273	2.85531	0	0	0	0.670594	1.2597	0
Atp8b1	188.186	204.786	141.577	125.73	178.702	151.599	152.942	150.096	115.407	135.709	104.729	69.0984	46.8719	122.192	83.3416	79.8007	51.0179	69.9281
Atp8b2	0	0	0	1.27	0	2.15033	3.61994	4.16934	7.93424	0.798291	5.43037	2.28425	5.35679	9.20622	0.947064	9.38831	10.0776	5.13234
Atp8b4	3.46354	0	0	0	3.26397	0	0.904985	0	7.93424	5.58804	15.5153	19.4161	22.7664	15.0647	21.7825	9.38831	24.5642	14.1139
Atp8b5	11.5451	0	13.7453	11.43	8.15991	15.0523	13.5748	16.6774	4.32777	2.39487	8.53344	9.70805	18.7488	31.8033	11.3648	3.35297	3.14926	5.77388
Atp9a	633.827	623.666	673.521	914.398	676.457	817.127	532.131	642.079	537.364	539.645	411.932	487.116	543.714	663.685	451.75	633.041	556.788	445.23
Atp9b	113.142	167.552	108.588	153.67	154.222	161.275	123.078	133.419	142.095	131.718	89.989	119.352	196.862	142.278	173.313	144.178	173.839	133.441
Atpaf1	8.08159	9.30845	16.4944	7.61998	5.71194	15.0523	10.8598	9.03358	19.475	13.5709	11.6365	11.4212	14.7312	10.0432	9.47064	11.4001	10.7075	9.62313
Atpaf2	12.6996	18.6169	2.74907	7.61998	11.4239	13.9772	17.1947	15.2876	9.37683	10.3778	13.9638	10.8502	14.7312	10.0432	16.1001	14.7531	11.3373	16.6801
Atpif1	169.713	158.244	204.805	201.93	182.782	149.448	231.676	208.467	257.502	216.337	325.046	399.172	372.297	263.633	389.243	238.061	416.332	416.361
Atr	19.6267	27.9253	23.3671	22.8599	17.1358	16.1275	28.9595	17.3723	27.4092	19.9573	27.1519	22.8425	42.8543	30.9664	44.512	24.1414	58.5762	69.2865
Atraid	606.119	297.87	661.151	883.918	563.034	727.888	538.466	566.336	489.759	487.756	408.829	506.532	393.724	400.889	381.667	392.297	339.49	433.682
Atrip	19.6267	55.8507	10.9963	22.8599	29.3757	9.6765	28.0545	27.1007	18.7537	34.3265	15.5153	22.8425	18.7488	24.2709	30.306	21.459	30.2329	24.3786
Atrn	28.8628	55.8507	68.7267	40.6399	31.0077	29.0295	47.0592	29.1854	33.1795	27.9402	28.7034	17.7029	24.1056	17.5755	5.68238	25.4826	13.2269	23.7371
Atrnl1	4.61805	0	2.74907	1.27	7.34392	7.52617	8.14486	11.1182	7.93424	7.98291	9.30921	7.99486	8.03518	10.0432	13.2589	5.36475	8.18807	10.9062
Atrx	558.784	632.974	596.548	505.459	541.002	487.051	554.756	589.962	571.987	557.207	584.928	488.829	463.362	577.481	583.391	491.545	521.517	566.482
Atxn1	110.833	111.701	72.8503	54.6099	54.6714	129.02	65.1589	80.6073	62.7526	59.8718	36.4611	49.6824	66.9599	63.6066	43.5649	59.0123	59.206	42.3418
Atxn10	255.147	381.646	255.663	320.039	250.509	217.184	191.857	175.807	153.636	215.539	200.924	240.988	326.764	231.829	160.054	215.931	200.293	219.407
Atxn1l	3.46354	18.6169	4.1236	2.53999	5.71194	4.30067	9.04985	2.77956	14.4259	2.39487	7.75767	7.99486	9.37438	10.0432	22.7295	5.36475	7.55821	12.1893
Atxn2	221.666	400.263	298.274	241.299	206.446	187.079	240.726	241.127	218.552	205.161	202.475	182.169	164.721	232.666	195.095	175.696	123.451	146.913
Atxn2l	23.0902	9.30845	17.8689	13.97	29.3757	34.4053	38.0094	21.5416	20.1962	19.9573	26.3761	24.5556	33.4799	19.2494	29.359	33.5297	26.4538	34.6433
Atxn3	71.5798	93.0845	56.3559	34.2899	70.9912	61.2845	41.6293	76.438	84.3915	63.8633	39.5641	41.6875	53.5679	65.2805	64.4004	55.6593	53.5374	36.5679
Atxn7	102.752	65.1591	86.5956	96.5198	97.919	98.9153	104.073	84.0818	95.2109	94.1983	94.6436	91.3699	95.083	88.7145	104.177	100.589	106.445	110.987
Atxn7l1	40.4079	18.6169	28.8652	22.8599	27.7437	11.8268	30.7695	18.762	27.4092	23.9487	41.1157	38.8322	40.1759	22.5971	53.9826	30.8473	56.6866	46.191
Atxn7l2	0	0	0	0	0.815991	0	0	0	0	0	0	0.571062	0	0	0	0.670594	0	0.641542
Atxn7l3	81.9704	46.5422	59.1049	85.0898	84.0471	83.863	76.9237	81.3022	92.3257	104.576	82.2313	69.6695	101.779	83.6929	102.283	92.5419	60.4657	99.439
Atxn7l3b	529.921	893.611	589.675	775.968	493.675	501.028	541.181	601.775	402.482	443.85	421.242	444.857	389.706	419.302	349.467	417.78	394.917	313.714
Auh	91.2065	46.5422	109.963	135.89	93.839	132.246	95.0234	91.0307	94.4896	68.653	55.8552	90.2277	87.0478	87.0406	66.2945	97.9067	99.5165	102.005
Aunip	1.15451	9.30845	0	3.80999	0.815991	2.15033	1.80997	6.25401	7.93424	7.18462	11.6365	15.9897	12.0528	7.53236	10.4177	4.02356	5.03881	7.05696
Aup1	1093.32	679.517	1370.41	1522.73	984.086	1410.62	976.479	1064.57	1001.88	1003.45	874.29	920.551	835.659	921.459	782.275	883.843	881.162	740.981
Aurka	3.46354	0	1.37453	0	0.815991	1.07517	5.42991	0	10.0981	6.38633	12.4123	25.1267	24.1056	10.0432	14.206	3.35297	7.55821	10.9062
Aurkaip1	309.409	167.552	262.536	443.229	274.989	302.122	261.541	280.736	310.878	315.325	242.039	262.117	254.448	298.784	213.089	256.167	262.648	211.709
Aurkb	0	0	0	0	0	0	0	0	0	0	1.55153	5.13955	2.67839	0	2.84119	1.34119	1.2597	3.84925
Auts2	8.08159	18.6169	15.1199	10.16	15.5038	12.902	12.6698	14.5927	10.0981	11.1761	5.43037	4.56849	14.7312	19.2494	15.153	9.38831	12.597	30.794
Aven	53.1076	55.8507	53.6068	77.4698	49.7755	86.0133	45.2492	46.5577	28.1305	27.1419	52.7522	35.9769	42.8543	41.8465	35.9884	45.6004	38.4209	27.5863
Avil	1.15451	0	4.1236	0	0	1.07517	0.904985	0	0	0	0.775767	0	1.3392	3.34772	0	4.02356	1.88955	2.56617
Avl9	12.6996	27.9253	6.87267	13.97	9.7919	5.37583	26.2446	27.1007	18.7537	8.7812	19.3942	15.4187	16.0704	12.5539	46.4061	24.1414	27.7135	32.0771
Avpi1	247.066	214.094	184.187	368.299	306.813	361.256	190.952	217.501	155.078	131.718	145.844	139.91	109.814	116.333	86.1828	152.225	159.352	105.854
Avpr1a	162.786	204.786	232.296	295.909	110.975	116.118	191.857	157.74	124.063	182.01	143.517	117.639	44.1935	113.822	70.0827	77.1183	101.406	101.364
Axdnd1	0	0	0	0	0	0	0	0	0	0	0	0	0	0	0.947064	0.670594	1.88955	0
Axin1	18.4722	27.9253	20.618	33.0199	13.8719	18.2778	33.4844	22.2365	33.1795	32.7299	32.5822	29.6952	34.8191	30.1295	49.2473	29.5061	36.5314	35.2848
Axin2	3.46354	9.30845	17.8689	0	15.5038	2.15033	11.7648	8.33869	8.65553	15.1675	9.30921	5.71062	9.37438	5.8585	2.84119	3.35297	3.77911	8.98159
Axl	101.597	74.4676	97.5919	218.44	113.423	106.442	165.612	215.416	273.371	287.385	350.647	364.337	401.759	327.239	372.196	228.002	433.338	393.907
Azgp1	7327.69	9839.03	8091.88	11193.8	5951.84	5765.04	4799.13	6197.73	4933.65	5039.61	3959.52	4286.96	3046.67	4259.97	2922.64	3673.51	3781	3503.46
Azi2	69.2707	55.8507	81.0975	55.8799	80.7831	84.9382	66.0639	86.1664	85.1127	76.6359	94.6436	83.375	97.7614	110.475	106.071	89.8596	104.555	100.081
Azin1	107.37	74.4676	97.5919	116.84	110.159	122.569	114.933	113.267	71.4082	84.6188	117.141	119.923	132.581	111.312	84.2887	93.2125	98.2568	110.345
Azin2	0	0	1.37453	2.53999	0	2.15033	0.904985	3.47445	1.44259	0	2.3273	2.85531	1.3392	0.836929	1.89413	1.34119	3.77911	4.49079
B020018G12Rik	93.5155	269.945	160.82	54.6099	85.6791	63.4348	47.9642	92.4204	105.309	22.3521	22.4972	22.8425	99.1006	95.4099	78.6063	12.7413	152.424	59.6634
B130006D01Rik	3.46354	0	5.49813	1.27	0.815991	0	3.61994	2.08467	0.721294	0.798291	3.10307	2.85531	1.3392	0.836929	0	4.02356	0.629851	7.05696
B130024G19Rik	0	0	0	1.27	0	0	0.904985	2.77956	2.16388	1.59658	0	2.28425	0	0	0.947064	0	0	0
B130034C11Rik	6.92707	0	6.87267	13.97	0.815991	17.2027	1.80997	4.86423	3.60647	3.19316	0	0.571062	1.3392	0.836929	0	1.34119	1.88955	0
B130055M24Rik	2.30902	0	1.37453	2.53999	1.63198	0	0.904985	0.69489	3.60647	1.59658	2.3273	3.42637	4.01759	0	0	5.36475	0	1.28308
B230118H07Rik	210.121	83.776	202.056	166.37	157.486	196.756	135.748	178.587	134.161	88.6103	120.244	143.336	80.3518	100.432	78.6063	98.5773	70.5433	122.535
B230206L02Rik	1.15451	0	0	0	0.815991	0	0.904985	1.38978	0	0	2.3273	1.71318	4.01759	0	0.947064	0	0	0.641542
B230208H11Rik	0	9.30845	0	3.80999	1.63198	2.15033	2.71495	5.55912	5.04906	3.99145	2.3273	0.571062	4.01759	5.02158	7.57651	2.01178	3.14926	1.28308
B230216N24Rik	0	18.6169	0	1.27	0	1.07517	4.52492	2.77956	1.44259	3.19316	0	2.28425	5.35679	0.836929	4.73532	7.37653	1.88955	1.28308
B230217C12Rik	0	0	0	0	0	1.07517	0.904985	0	0	8.7812	1.55153	4.56849	2.67839	0.836929	0	2.01178	6.29851	2.56617
B230219D22Rik	248.22	176.861	261.161	200.66	251.325	249.439	246.156	270.312	243.798	237.891	233.506	222.143	247.752	183.288	177.101	252.814	154.314	194.387
B230307C23Rik	1.15451	0	1.37453	2.53999	0.815991	3.2255	0.904985	2.77956	0	0.798291	2.3273	1.14212	2.67839	1.67386	0	3.35297	1.2597	5.77388
B230317F23Rik	4.61805	0	13.7453	5.07999	0	9.6765	2.71495	0.69489	5.77036	6.38633	6.20614	0.571062	1.3392	2.51079	0.947064	6.70594	0	1.28308
B230322F03Rik	3.46354	9.30845	4.1236	7.61998	3.26397	6.451	5.42991	8.33869	2.16388	7.18462	3.87884	5.13955	0	6.69543	0.947064	7.37653	5.03881	0
B230325K18Rik	3.46354	0	0	1.27	2.44797	5.37583	4.52492	11.1182	1.44259	2.39487	6.98191	2.85531	8.03518	5.02158	10.4177	2.01178	9.44777	14.1139
B230354K17Rik	103.906	158.244	115.461	140.97	83.2311	117.193	102.263	84.7766	108.915	79.8291	67.4917	71.9538	64.2815	90.3884	51.1415	98.5773	22.6746	29.5109
B230369F24Rik	2.30902	0	1.37453	5.07999	2.44797	0	2.71495	0	1.44259	4.78975	3.10307	1.14212	0	1.67386	2.84119	5.36475	0.629851	0
B230398E01Rik	0	0	0	0	1.63198	0	0	0.69489	0	6.38633	0	1.71318	0	1.67386	0.947064	1.34119	8.81792	0
B2m	17488.6	12389.5	15504.7	15737.8	21167.6	17166.1	22612.9	22104.5	37009.6	30277.6	29185.1	31594.6	30717.2	25764	36280.1	35494.5	40048.5	37513.5
B330016D10Rik	3.46354	0	16.4944	0	0	1.07517	7.23988	2.08467	0.721294	3.99145	3.87884	2.85531	1.3392	1.67386	0.947064	1.34119	1.2597	3.20771
B3galnt1	2.30902	0	0	2.53999	1.63198	0	1.80997	2.08467	6.49165	0.798291	4.6546	0.571062	4.01759	3.34772	2.84119	0.670594	2.5194	4.49079
B3galnt2	6.92707	0	5.49813	0	1.63198	2.15033	3.61994	0.69489	1.44259	5.58804	3.10307	1.14212	2.67839	1.67386	3.78826	4.69416	3.14926	1.28308
B3galt1	33.4809	121.01	90.7192	59.6899	72.6232	24.7288	71.4938	75.7431	46.1628	49.494	62.0614	37.6901	24.1056	31.8033	7.57651	22.8002	18.8955	39.7756
B3galt2	0	0	0	0	0.815991	0	0	0.69489	0	0	0	1.71318	0	0.836929	0	0	1.88955	0.641542
B3galt4	0	0	1.37453	0	1.63198	0	0	2.77956	2.88518	3.99145	5.43037	2.28425	4.01759	7.53236	2.84119	2.01178	8.18807	0.641542
B3galt6	2.30902	18.6169	6.87267	11.43	17.1358	10.7517	11.7648	11.8131	10.8194	7.18462	3.10307	12.5634	17.4096	15.9017	4.73532	15.4237	5.66866	14.1139
B3gat3	73.8888	46.5422	87.9701	109.22	68.5433	80.6375	69.6838	83.3869	75.7359	79.8291	60.5098	82.2329	32.1407	70.3021	56.8238	67.0594	37.7911	43.6249
B3glct	11.5451	18.6169	9.62173	24.1299	19.5838	25.804	15.3847	24.3212	23.8027	26.3436	31.8065	25.1267	18.7488	29.2925	16.1001	33.5297	23.9343	14.7555
B3gnt1	107.37	102.393	155.322	143.51	83.2311	97.8402	119.458	134.809	82.9489	87.0137	73.6979	91.3699	41.5151	58.585	39.7767	42.918	34.012	51.9649
B3gnt2	1.15451	0	0	0	0	0	0	0	0	0	0.775767	0	0	0	0	0	0	1.92463
B3gnt3	0	0	1.37453	0	0	0	1.80997	3.47445	4.32777	1.59658	1.55153	3.42637	1.3392	2.51079	11.3648	9.38831	9.44777	5.13234
B3gnt5	0	0	0	0	0	0	0	0	0	0	3.87884	1.71318	4.01759	5.8585	6.62945	1.34119	3.14926	8.34005
B3gnt7	0	0	0	0	0	0	0	0	0	0	0	1.14212	0	0	0	0.670594	0.629851	0.641542
B3gnt8	5.77256	0	9.62173	21.59	6.52793	15.0523	11.7648	15.9825	36.0647	27.9402	26.3761	49.6824	57.5855	66.9543	26.5178	46.9416	42.2	29.5109
B3gnt9	0	0	0	0	0	0	0	0.69489	0.721294	0.798291	0	0	0	0	0	0	0.629851	0
B3gntl1	2.30902	0	0	1.27	0.815991	3.2255	4.52492	0.69489	3.60647	3.19316	10.085	5.71062	9.37438	4.18465	4.73532	3.35297	0.629851	5.77388
B430010I23Rik	6.92707	65.1591	4.1236	7.61998	6.52793	2.15033	2.71495	4.86423	2.88518	5.58804	4.6546	3.99743	5.35679	8.36929	3.78826	10.7295	2.5194	5.13234
B430203G13Rik	0	0	0	0	0	0	0	1.38978	0	0.798291	2.3273	0.571062	1.3392	1.67386	0.947064	0	0.629851	0.641542
B430218F22Rik	0	0	0	0	0	0	0	0	0	0.798291	0	1.71318	0	0.836929	0	0	2.5194	0
B430219N15Rik	0	0	2.74907	0	0.815991	0	0.904985	4.16934	0.721294	1.59658	0	0	0	0	0	2.01178	0	0.641542
B430306N03Rik	24.2448	111.701	16.4944	50.7999	15.5038	8.60133	25.3396	23.6263	86.5553	48.6957	53.5279	60.5325	97.7614	107.964	85.2358	76.4477	71.803	68.0034
B4galnt1	453.723	279.253	243.292	364.489	351.692	416.09	297.74	464.187	315.927	387.171	262.209	326.076	299.98	446.083	289.802	380.897	314.926	297.675
B4galnt3	0	0	0	5.07999	0	0	0	0	0	0	0	0	1.3392	0	0	0	0	0
B4galt1	157.014	121.01	189.686	191.77	328.845	273.092	258.826	273.092	307.271	272.217	260.658	259.833	278.553	264.47	412.92	366.815	561.827	529.914
B4galt2	0	9.30845	0	1.27	0	0	3.61994	2.08467	0.721294	4.78975	0.775767	1.14212	2.67839	3.34772	0.947064	0.670594	0.629851	1.28308
B4galt3	30.0173	0	35.7379	29.2099	36.7196	36.5557	41.6293	35.4394	31.737	43.1077	28.7034	40.5454	38.8367	47.705	38.8296	74.4359	44.0896	46.8326
B4galt4	2.30902	0	2.74907	2.53999	1.63198	1.07517	0.904985	1.38978	4.32777	2.39487	6.98191	3.99743	2.67839	5.8585	6.62945	0	4.40896	3.20771
B4galt5	15.0087	9.30845	8.2472	6.34999	10.6079	21.5033	19.9097	18.762	20.1962	22.3521	26.3761	27.411	40.1759	22.5971	26.5178	35.5415	58.5762	35.2848
B4galt6	1.15451	0	1.37453	0	1.63198	4.30067	15.3847	4.16934	8.65553	5.58804	10.8607	15.4187	17.4096	8.36929	17.9942	18.7766	16.3761	19.2463
B4galt7	69.2707	18.6169	35.7379	90.1698	63.6473	54.8335	47.0592	47.2526	56.261	58.2752	59.7341	61.1036	66.9599	72.8128	34.0943	48.2828	60.4657	51.3234
B630005N14Rik	33.4809	9.30845	26.1161	24.1299	31.0077	36.5557	20.8146	36.1343	41.8351	43.1077	36.4611	31.4084	41.5151	41.8465	53.9826	48.9533	65.5045	56.4557
B630019A10Rik	0	9.30845	0	3.80999	3.26397	4.30067	0	6.25401	0.721294	5.58804	3.10307	1.71318	2.67839	0	0	1.34119	1.2597	0
B630019K06Rik	0	0	0	0	0.815991	3.2255	0	4.16934	0.721294	1.59658	3.87884	4.56849	6.69599	5.8585	0.947064	3.35297	2.5194	3.84925
B830012L14Rik	0	0	1.37453	3.80999	2.44797	2.15033	0	4.16934	0	0.798291	0	1.71318	0	2.51079	0	0	2.5194	0.641542
B930036N10Rik	1.15451	0	0	2.53999	0.815991	0	0	2.08467	0.721294	0	0.775767	0	2.67839	2.51079	0	2.68238	1.2597	2.56617
B930041F14Rik	10.3906	9.30845	8.2472	5.07999	6.52793	0	4.52492	9.03358	2.16388	7.18462	11.6365	5.13955	12.0528	3.34772	6.62945	0	7.55821	1.92463
B930082K07Rik	1.15451	18.6169	0	2.53999	0	0	0	2.08467	0	0	0	0	4.01759	0	2.84119	0	0	0
B930094E09Rik	0	0	4.1236	1.27	0.815991	3.2255	3.61994	1.38978	0.721294	0.798291	3.87884	2.28425	0	0.836929	0	0.670594	0	0
B930095G15Rik	39.2534	46.5422	19.2435	25.3999	30.1917	10.7517	33.4844	14.5927	28.8518	21.5539	31.0307	15.4187	14.7312	28.4556	35.0414	34.8709	18.2657	39.7756
B9d1	2.30902	0	1.37453	1.27	8.15991	6.451	3.61994	1.38978	2.88518	6.38633	6.98191	3.99743	6.69599	5.8585	8.52358	7.37653	7.55821	1.28308
B9d2	48.4895	18.6169	68.7267	66.0398	34.2716	50.5328	41.6293	52.8117	73.572	64.6616	51.2006	59.9615	108.475	71.9759	79.5534	54.3181	112.114	78.2681
BC002059	3.46354	0	2.74907	1.27	13.8719	9.6765	9.04985	5.55912	7.93424	7.98291	4.6546	6.28168	1.3392	2.51079	6.62945	10.7295	3.14926	5.13234
BC002163	23.0902	9.30845	6.87267	11.43	23.6637	17.2027	37.1044	8.33869	15.1472	13.5709	11.6365	15.4187	9.37438	6.69543	25.5707	10.7295	13.2269	15.397
BC003331	147.778	335.104	226.798	288.289	158.302	145.148	130.318	129.945	157.242	168.439	128.002	132.486	108.475	158.18	119.33	130.095	139.197	118.685
BC003965	84.2794	102.393	82.472	74.9298	69.3593	76.3368	111.313	72.9635	80.785	51.0906	71.3706	70.2406	26.7839	88.7145	67.2415	63.7064	38.4209	65.4373
BC004004	356.744	195.477	323.015	287.019	393.308	383.835	305.885	293.939	344.779	274.612	310.307	312.942	400.42	351.51	324.843	484.839	376.021	419.568
BC005537	338.272	744.676	439.851	469.899	376.988	364.482	322.175	373.156	460.186	452.631	424.345	446.57	420.508	467.843	441.332	420.462	625.442	587.652
BC005561	161.632	93.0845	191.06	139.7	143.614	148.373	171.947	152.876	138.489	170.036	152.826	130.202	136.598	126.376	130.695	175.696	119.042	143.705
BC005624	35.7899	9.30845	15.1199	17.78	22.8478	17.2027	19.9097	25.0161	21.6388	23.1504	17.8426	23.4135	17.4096	11.717	35.0414	21.459	22.6746	32.0771
BC017158	63.4982	102.393	61.854	107.95	51.4075	55.9087	58.824	59.0657	63.4739	68.653	40.3399	49.1113	29.4623	61.9328	34.0943	33.5297	24.5642	42.9833
BC017643	18.4722	27.9253	17.8689	11.43	19.5838	29.0295	32.5794	22.9314	54.8184	40.7128	51.2006	49.6824	52.2287	56.9112	63.4533	53.6475	42.8299	42.9833
BC021614	17.3177	0	12.3708	15.24	21.2158	15.0523	12.6698	22.9314	15.8685	27.9402	17.8426	22.8425	18.7488	21.7602	13.2589	8.71772	6.29851	27.5863
BC021785	0	0	0	1.27	0	0	0	0.69489	0.721294	0.798291	0	0	1.3392	0	0	1.34119	0	0
BC021891	11.5451	46.5422	12.3708	7.61998	12.2399	8.60133	13.5748	10.4234	14.4259	9.57949	4.6546	11.4212	5.35679	1.67386	6.62945	9.38831	3.14926	9.62313
BC022687	0	0	0	0	0.815991	2.15033	0	1.38978	4.32777	0	2.3273	0	2.67839	6.69543	2.84119	5.36475	1.2597	1.28308
BC023105	5.77256	9.30845	4.1236	3.80999	2.44797	5.37583	5.42991	9.72847	245.24	269.822	126.45	115.354	127.224	235.177	190.36	259.52	95.7374	114.836
BC023829	15.0087	0	26.1161	8.88998	14.6878	12.902	17.1947	19.4569	29.5731	12.7727	20.1699	33.6926	20.088	10.0432	30.306	19.4472	20.7851	26.9448
BC024139	12.6996	37.2338	16.4944	36.8299	9.7919	11.8268	16.2897	7.6438	7.21294	8.7812	5.43037	9.70805	2.67839	17.5755	0.947064	3.35297	5.03881	1.28308
BC024978	6.92707	0	21.9925	24.1299	22.0318	7.52617	9.95483	4.86423	8.65553	13.5709	10.085	8.56592	4.01759	13.3909	7.57651	10.7295	3.14926	1.92463
BC025446	94.67	102.393	94.8428	57.1499	92.207	53.7583	215.386	168.858	93.7683	74.2411	76.801	82.2329	33.4799	35.988	81.4475	46.271	62.9851	68.0034
BC025920	2.30902	0	1.37453	1.27	2.44797	1.07517	0	3.47445	4.32777	2.39487	3.10307	3.42637	0	2.51079	0.947064	4.69416	1.2597	1.92463
BC026585	62.3437	37.2338	68.7267	92.7098	99.5509	90.314	110.408	104.928	54.0971	49.494	58.9583	72.5248	54.9071	83.6929	71.0298	71.0829	74.3224	73.7773
BC027231	1.15451	0	8.2472	5.07999	8.15991	4.30067	11.7648	11.1182	6.49165	12.7727	4.6546	12.5634	9.37438	15.0647	21.7825	16.0943	10.0776	21.1709
BC028528	0	0	2.74907	2.53999	0.815991	1.07517	4.52492	0.69489	2.88518	2.39487	6.20614	3.42637	12.0528	5.02158	2.84119	3.35297	6.29851	1.92463
BC028777	0	0	0	0	1.63198	1.07517	0.904985	0	1.44259	3.19316	0	4.56849	0	0	0	0.670594	0	0
BC029214	193.958	251.328	144.326	425.449	177.886	113.968	147.513	111.877	54.0971	39.1163	53.5279	56.5351	18.7488	38.4987	20.8354	32.8591	28.3433	28.8694
BC029722	45.026	65.1591	53.6068	72.3898	30.1917	63.4348	66.9689	54.2015	48.3267	27.1419	33.358	53.1087	53.5679	53.5635	35.9884	57.0005	35.2717	46.191
BC030307	3.46354	27.9253	2.74907	1.27	1.63198	0	2.71495	1.38978	5.04906	0.798291	0.775767	2.85531	1.3392	0.836929	0.947064	1.34119	0.629851	1.28308
BC030336	18.4722	18.6169	26.1161	6.34999	14.6878	12.902	13.5748	13.8978	23.8027	21.5539	19.3942	16.5608	13.392	12.5539	9.47064	21.459	21.4149	25.6617
BC030499	0	0	0	0	0	0	0.904985	0.69489	3.60647	4.78975	5.43037	1.14212	0	0	0	0.670594	0	0
BC030867	0	0	4.1236	46.9899	0	0	6.33489	9.03358	1.44259	5.58804	7.75767	10.2791	18.7488	2.51079	9.47064	5.36475	11.3373	9.62313
BC031181	696.171	781.91	681.769	1027.43	681.353	785.947	609.055	567.726	566.216	598.718	588.807	610.465	439.257	590.035	518.044	507.639	585.762	513.234
BC033916	1.15451	0	0	1.27	0.815991	1.07517	4.52492	2.77956	7.21294	4.78975	1.55153	6.85274	9.37438	1.67386	0	3.35297	3.77911	2.56617
BC034090	0	0	0	0	0	2.15033	2.71495	0.69489	0	0	0	0.571062	5.35679	0.836929	0	0	1.2597	0
BC035044	0	0	0	1.27	3.26397	0	0	2.08467	5.04906	3.99145	6.98191	5.13955	4.01759	4.18465	4.73532	6.03534	6.92836	3.84925
BC037034	11.5451	0	19.2435	19.05	16.3198	18.2778	31.6745	35.4394	51.9332	59.0735	67.4917	73.6669	25.4448	48.5419	34.0943	54.9887	19.5254	29.5109
BC039771	10.3906	9.30845	4.1236	17.78	5.71194	5.37583	6.33489	9.72847	1.44259	2.39487	3.87884	5.13955	0	6.69543	1.89413	4.69416	1.2597	0
BC048403	2.30902	0	2.74907	0	0.815991	0	1.80997	0.69489	2.16388	2.39487	1.55153	1.14212	0	0	2.84119	0	1.2597	1.92463
BC048546	153.55	102.393	83.8465	140.97	318.237	256.965	299.55	300.888	260.387	269.822	242.039	263.259	632.101	328.913	444.173	600.852	524.666	551.726
BC048609	0	0	0	5.07999	4.89595	5.37583	2.71495	0	2.16388	0	0	0.571062	2.67839	0	1.89413	0	1.88955	1.28308
BC049352	0	0	0	5.07999	4.89595	7.52617	4.52492	2.77956	5.04906	0.798291	7.75767	5.13955	6.69599	6.69543	2.84119	6.03534	2.5194	0
BC049715	0	0	0	0	0	0	0	0.69489	0	0	0	0	1.3392	0.836929	0	0	0.629851	0
[truncated: 16,065 more rows]

## Sheet: CON WT vs CON GRiKO
Gene	baseMean	log2FoldChange	lfcSE	stat	pvalue	padj
Nr3c1	53.5087	-2.41878	0.316124	-7.65135	1.98884e-14	1.02644e-10
Apoa4	246.408	-1.42737	0.250364	-5.70117	1.18985e-08	3.0704e-05
Tsku	43.0199	-2.50748	0.44955	-5.57776	2.43632e-08	4.19129e-05
Snord13	6513.23	-1.48638	0.270202	-5.501	3.77636e-08	4.87245e-05
Aldh1b1	144.753	1.83897	0.349743	5.25805	1.45591e-07	9.39242e-05
BC048546	152.62	1.27112	0.241441	5.26471	1.40414e-07	9.39242e-05
Gm26205	43.16	-1.87781	0.353858	-5.30669	1.11634e-07	9.39242e-05
Scarna17	45.6329	-1.53639	0.290234	-5.29363	1.1991e-07	9.39242e-05
Id2	1883.57	1.01165	0.19458	5.19915	2.00203e-07	0.000114805
Slc41a2	253.337	1.5522	0.299691	5.17935	2.22663e-07	0.000114916
S100a9	65.8777	2.29961	0.454154	5.06351	4.1161e-07	0.00019312
Gm4737	136.065	-1.39893	0.281984	-4.96101	7.01284e-07	0.000301611
Sord	5590.2	-1.27125	0.257283	-4.94107	7.76935e-07	0.000308443
St3gal5	232.835	-1.21282	0.248907	-4.87257	1.10155e-06	0.000406077
Usp2	74.3843	-1.52987	0.318106	-4.80933	1.5144e-06	0.000521055
Hba-a2	214.938	1.2693	0.268936	4.71969	2.36199e-06	0.000756544
Snord118	397.771	-0.938504	0.199309	-4.70878	2.49201e-06	0.000756544
Nr1i3	333.281	-1.00873	0.219553	-4.59449	4.33813e-06	0.00124384
Cyp17a1	157.296	-3.56384	0.797261	-4.47011	7.81806e-06	0.00212363
Lpin1	84.818	-1.45802	0.328051	-4.44448	8.81038e-06	0.00227352
D230025D16Rik	166.98	-0.964113	0.218691	-4.40856	1.04061e-05	0.00244118
Ip6k2	83.5085	-1.1711	0.265533	-4.41039	1.03187e-05	0.00244118
Cyp2d10	2033.85	-0.881012	0.202233	-4.35642	1.32206e-05	0.00273122
Fga	5481.04	0.972889	0.222427	4.37398	1.22003e-05	0.00273122
Hspb6	108.805	-0.984057	0.225895	-4.35626	1.32301e-05	0.00273122
Ndufs3	70.7014	-1.46827	0.339322	-4.32708	1.51101e-05	0.00298649
Ppp2r3a	84.3657	-1.51641	0.351045	-4.3197	1.56239e-05	0.00298649
Ostc	253.311	1.13307	0.267567	4.23469	2.28862e-05	0.00421842
Cdk2ap2	165.895	0.992172	0.237954	4.16959	3.05147e-05	0.00543057
Tstd1	92.3734	1.16087	0.28106	4.13032	3.62263e-05	0.00623213
Tgm2	865.047	1.18902	0.290479	4.09332	4.25242e-05	0.00707959
Mug2	598.839	0.660385	0.162441	4.06538	4.7954e-05	0.00773408
Tuba1b	68.6604	1.14252	0.281755	4.05502	5.01299e-05	0.00784001
Mgll	1485.75	-1.25797	0.31165	-4.03647	5.42607e-05	0.00823646
Fgb	11792.9	0.92985	0.232959	3.99147	6.56639e-05	0.0096337
Saa4	933.209	1.35688	0.340413	3.98599	6.71988e-05	0.0096337
Serpina10	1004.46	0.868104	0.218569	3.97176	7.13434e-05	0.00995144
Aprt	241.412	-0.816185	0.210297	-3.8811	0.000103984	0.0130893
Igfbp2	368.403	0.940223	0.242221	3.88167	0.000103742	0.0130893
Ppp2r5e	305.331	-1.14975	0.295934	-3.88516	0.000102261	0.0130893
Rbp1	66.6866	1.38532	0.356359	3.88741	0.000101318	0.0130893
Mapk3	150.973	0.840434	0.218151	3.85254	0.000116899	0.0143646
Gm10036	121.059	0.952226	0.248381	3.83373	0.000126215	0.0151487
Midn	162.797	0.939117	0.245447	3.82614	0.000130167	0.015268
Kars	75.3571	1.01842	0.267069	3.81333	0.000137109	0.0152998
Rps3a3	129.405	0.981691	0.257111	3.81817	0.000134447	0.0152998
Tbcel	311.337	-0.802145	0.210573	-3.80935	0.000139332	0.0152998
Tmem176b	881.137	0.931296	0.245214	3.79789	0.000145933	0.0156908
Hamp2	627.698	1.42247	0.378179	3.76136	0.00016899	0.0177991
Cyp2c54	94.0204	-1.1908	0.317648	-3.74882	0.000177672	0.0183393
S100a8	104.775	1.40638	0.377492	3.72559	0.000194857	0.0197187
Pcyt2	668.257	-1.02202	0.274842	-3.71856	0.000200358	0.0198856
Abcb4	1519.48	-0.82429	0.22235	-3.70718	0.00020958	0.0202739
Dap	631.803	0.836937	0.227061	3.68596	0.000227841	0.0202739
Klf9	323.984	-0.962984	0.26099	-3.68973	0.000224489	0.0202739
Mug1	3115.79	-0.728533	0.196823	-3.70146	0.000214361	0.0202739
Prtn3	116.302	3.10263	0.840494	3.69143	0.000222994	0.0202739
Stim2	153.727	-0.780913	0.211837	-3.6864	0.000227452	0.0202739
Azgp1	5416.15	-0.65514	0.178088	-3.67875	0.000234383	0.0205026
Nrep	51.4448	1.49962	0.412977	3.63125	0.000282053	0.0242613
Nelfcd	640.396	-1.10814	0.306192	-3.6191	0.000295627	0.0249917
Ngdn	53.6078	1.12077	0.31038	3.61095	0.000305072	0.0249917
Rpl11	186.859	0.758368	0.209784	3.61499	0.000300354	0.0249917
Lrg1	8041.29	0.900095	0.249919	3.60154	0.000316339	0.0255098
Bcorl1	90.4059	-0.842078	0.234681	-3.58819	0.000332987	0.0260386
Tmem106b	400.528	-0.718406	0.200146	-3.58942	0.00033142	0.0260386
Cxxc5	139.273	-1.01487	0.283934	-3.5743	0.000351167	0.0270503
Them4	129.116	-0.928515	0.260768	-3.56069	0.000369878	0.0280727
Tmie	185.282	-0.785871	0.221465	-3.54851	0.000387417	0.0289776
Ap2s1	1054.03	-1.30164	0.36813	-3.5358	0.000406545	0.0295518
Tmem259	307.521	-0.839812	0.237363	-3.53809	0.00040303	0.0295518
Rps28	238.511	0.642961	0.182951	3.5144	0.000440756	0.0315936
Neat1	585.533	0.91677	0.261161	3.51036	0.000447492	0.0316371
B4galt1	165.188	0.74402	0.212239	3.50558	0.00045562	0.0317764
Rps10	258.443	0.805059	0.230121	3.49842	0.000468016	0.0322058
Ogdh	349.293	-0.841373	0.240836	-3.49354	0.000476654	0.0323686
Ubb	270.065	-0.855577	0.245306	-3.48779	0.00048703	0.0326436
Fbxo31	114.838	-0.876589	0.252038	-3.478	0.000505174	0.0334256
Lsr	388.965	0.896588	0.258593	3.46717	0.000525964	0.0343608
Lyz2	248.353	1.3561	0.392557	3.45453	0.000551249	0.0355625
Serping1	1969.24	0.899974	0.260782	3.45106	0.000558388	0.0355782
Phb2	288.79	0.714931	0.207366	3.44768	0.000565419	0.0355869
Sox9	91.6415	1.09969	0.320505	3.43112	0.000601087	0.0373761
Apoc4	6937.61	-0.711203	0.207835	-3.42196	0.000621712	0.0377489
Sec14l4	1550.41	-0.713822	0.208451	-3.42442	0.000616122	0.0377489
Rps3	388.359	0.583072	0.170698	3.41581	0.000635934	0.0377856
Tsc22d1	204.505	-1.09116	0.319487	-3.41537	0.00063696	0.0377856
AU022252	221.799	-0.622307	0.182488	-3.41012	0.00064935	0.0379026
Prdx1	1109.89	0.849449	0.249228	3.40833	0.00065362	0.0379026
Sco2	311.931	-0.758208	0.223198	-3.39702	0.000681235	0.039065
Cyp3a13	333.447	0.78299	0.231098	3.38813	0.000703701	0.0399099
Cyp2d26	2451.13	-0.684468	0.203684	-3.36044	0.000778186	0.0424957
Rpl10-ps3	365.168	-0.933474	0.277823	-3.35996	0.000779536	0.0424957
Slc37a4	189.613	-0.786909	0.23447	-3.35611	0.000790464	0.0424957
Strbp	435.19	-0.668363	0.198992	-3.35874	0.000782996	0.0424957
Zfp36l1	421.632	0.958615	0.284643	3.36778	0.000757768	0.0424957
Rps26	714.404	0.676446	0.202277	3.34416	0.000825308	0.0434634
Snx5	85.4336	0.982016	0.293612	3.3446	0.000824003	0.0434634
Cox7a2l	248.55	-0.959638	0.287684	-3.33574	0.000850726	0.043906
Tmem97	198.029	-0.872983	0.261701	-3.33581	0.000850523	0.043906
Ahcy	529.047	-0.603361	0.181382	-3.32647	0.000879546	0.0445033
Sult5a1	276.089	-1.15564	0.347391	-3.32664	0.000878999	0.0445033
Gm10059	171.149	0.900028	0.272017	3.30872	0.000937252	0.0465111
Mocs1	266.508	-0.686056	0.207203	-3.31104	0.000929515	0.0465111
Rpl14-ps1	243.379	-1.03117	0.312428	-3.3005	0.000965143	0.0469915
Rps17	191.492	0.913823	0.276763	3.30182	0.000960584	0.0469915
Gm13339	78.0289	-1.07664	0.327656	-3.28588	0.00101665	0.0490368
Slc38a3	907.941	0.743609	0.227756	3.26494	0.00109489	0.0518416
Vamp8	506.358	-0.670992	0.205392	-3.26689	0.00108736	0.0518416
Pycr2	49.0671	0.996731	0.30664	3.25049	0.00115204	0.0535649
Tra2a	48.4742	1.11364	0.342386	3.25259	0.0011436	0.0535649
Cyp8b1	1506.51	-1.05395	0.324505	-3.24787	0.00116272	0.0535785
Serpina1b	15618.5	-1.07265	0.330604	-3.24453	0.00117645	0.0537316
Slc27a2	1077.18	-0.582668	0.179867	-3.23944	0.00119764	0.0542194
Cgrrf1	110.992	-0.9268	0.286933	-3.23002	0.00123781	0.0550454
Eng	165.912	-0.79681	0.247156	-3.22392	0.00126448	0.0550454
Gm9755	46.9404	-1.34308	0.416345	-3.22589	0.00125581	0.0550454
Serpinf2	954.752	0.684119	0.212125	3.22507	0.00125941	0.0550454
mt-Nd3	1540.98	-0.715003	0.221854	-3.22285	0.00126921	0.0550454
Pomp	958.046	0.780291	0.242656	3.21563	0.00130159	0.0559792
Bcl3	62.8606	0.830926	0.25969	3.19968	0.0013758	0.0566249
Fkrp	53.5074	-1.24051	0.387774	-3.19906	0.00137877	0.0566249
Parp9	313.63	-0.946538	0.295095	-3.20757	0.00133862	0.0566249
Saraf	279.562	0.656208	0.205174	3.19829	0.00138243	0.0566249
Stat3	429.866	0.728339	0.227452	3.20216	0.00136402	0.0566249
Usp50	56.0247	-1.59625	0.497712	-3.20718	0.00134043	0.0566249
Cox8a	196.767	0.934015	0.292611	3.19201	0.00141288	0.0574163
Cpeb2	68.615	-0.971796	0.30509	-3.18528	0.00144615	0.0583091
Agpat6	559.664	0.73643	0.2319	3.17564	0.00149505	0.0598136
Ufd1l	160.291	-0.867908	0.273959	-3.16802	0.0015348	0.0609316
Gstm2	326.965	-0.69866	0.221066	-3.16042	0.00157544	0.0614998
Hp	15375.4	0.966395	0.305741	3.16083	0.00157319	0.0614998
Prg4	238.276	1.09002	0.345086	3.15868	0.00158486	0.0614998
Abcc2	1058.42	-0.622603	0.197479	-3.15276	0.00161736	0.0622923
Rps15a-ps3	71.2179	1.04482	0.332552	3.14181	0.00167904	0.0641892
Hba-a1	347.353	0.991165	0.316064	3.13596	0.0017129	0.0650021
Keg1	215.971	1.28605	0.411166	3.12781	0.00176116	0.0660951
Tpt1	536.517	0.630704	0.20171	3.12678	0.00176732	0.0660951
Mavs	104.457	0.812009	0.260072	3.12225	0.00179477	0.066639
Slc25a51	186.116	0.703416	0.225785	3.11542	0.00183682	0.0677129
Gm11361	329.054	0.736011	0.236937	3.10636	0.00189406	0.0688513
Slc16a6	85.1791	0.873915	0.281335	3.10631	0.00189438	0.0688513
Faah	281.874	-0.693787	0.22402	-3.09699	0.00195499	0.0700856
Hmgcl	236.253	0.890023	0.287391	3.09691	0.0019555	0.0700856
Gm11221	134.193	-0.667015	0.216752	-3.07731	0.00208876	0.0738361
Lims2	121.944	-0.948202	0.307986	-3.07872	0.00207894	0.0738361
Gm26917	807.299	-0.925429	0.301952	-3.06482	0.00217803	0.0758454
Sfpq	207.966	0.63709	0.207981	3.06322	0.00218968	0.0758454
Ssh2	192.796	-0.765348	0.249696	-3.06512	0.00217586	0.0758454
Gm16072	94.0009	-0.844584	0.277212	-3.04671	0.00231359	0.0796029
Pdha1	247.995	-0.68054	0.224102	-3.03674	0.00239153	0.0817395
Apoc3	8512.77	-0.689318	0.227667	-3.02775	0.00246385	0.0832429
Marf1	305.943	-0.969333	0.320201	-3.02727	0.00246777	0.0832429
Cyp1a2	1978.39	-0.776722	0.256933	-3.02306	0.00250235	0.0838613
Dcaf11	1178.06	-0.573746	0.191218	-3.00049	0.00269547	0.0897505
Mllt10	247.463	-0.526943	0.175887	-2.99592	0.00273617	0.0905217
Acads	1666.89	-0.666564	0.22279	-2.99189	0.00277252	0.090762
Rpl34	229.261	0.71659	0.239564	2.99122	0.00277861	0.090762
AI317395	238.995	-0.668545	0.223803	-2.9872	0.00281549	0.0913883
Dpys	410.708	-0.619634	0.208091	-2.97771	0.00290414	0.0930948
Idh3a	63.8437	-0.935141	0.313928	-2.97884	0.00289342	0.0930948
Pbld1	555.502	-0.466055	0.1568	-2.97229	0.00295586	0.0941375
Zrsr1	118.913	-0.701588	0.236185	-2.9705	0.00297315	0.0941375
Akt2	105.777	0.852241	0.287093	2.96852	0.00299239	0.0941692
C2	211.419	0.818549	0.276404	2.96143	0.00306216	0.0946743
Stom	216.073	-1.16854	0.394113	-2.965	0.00302682	0.0946743
Vps37a	316.443	-0.682968	0.230631	-2.9613	0.00306348	0.0946743
Chd4	1015.77	-0.844548	0.285723	-2.95582	0.00311834	0.0957962
Asgr1	3329.98	0.67592	0.229378	2.94675	0.00321133	0.0980692
BC003331	142.698	-0.74821	0.254781	-2.93668	0.00331745	0.0995427
Gm6484	96.6721	0.999661	0.340336	2.93727	0.00331112	0.0995427
Ifi35	114.648	-0.707786	0.240943	-2.93757	0.00330791	0.0995427
C1qc	56.2053	1.32015	0.450007	2.93361	0.00335043	0.0999513
Bcl2l1	115.784	-0.707976	0.242153	-2.92368	0.00345925	0.101432
Hectd1	453.163	-0.494836	0.169344	-2.92207	0.00347708	0.101432
Hspa8	1108.55	0.668045	0.228563	2.9228	0.00346894	0.101432
Rnf217	70.16	-0.748602	0.256201	-2.92193	0.00347867	0.101432
Mad2l2	124.329	-0.655528	0.224692	-2.91745	0.00352911	0.102324
Irf1	129.94	0.758157	0.260159	2.91421	0.00356592	0.102814
Dpp7	74.6684	-0.739539	0.254605	-2.90465	0.00367661	0.104024
Eef1a1	747.816	-0.928549	0.319633	-2.90505	0.00367193	0.104024
Eif2s2	636.079	-0.654511	0.225014	-2.90875	0.00362874	0.104024
Gm10443	111.677	0.696789	0.239971	2.90364	0.00368852	0.104024
Nmt1	894.515	-0.590892	0.203971	-2.89694	0.0037682	0.105694
Fam120a	369.047	0.702153	0.243207	2.88706	0.00388862	0.107322
Fgg	8192.1	0.565623	0.195867	2.88779	0.00387959	0.107322
Lrrc42	43.2155	1.19629	0.414225	2.88803	0.00387668	0.107322
Abcg8	211.605	-0.879606	0.30575	-2.87688	0.00401626	0.10892
Lrrc58	333.882	-0.55854	0.194217	-2.87586	0.00402934	0.10892
Mgat1	110.576	0.777746	0.270349	2.87682	0.00401708	0.10892
Tifa	55.7126	1.35136	0.469919	2.87573	0.00403097	0.10892
Rps15a	296.346	0.466896	0.162479	2.87358	0.00405846	0.109092
Armc1	131.997	0.785264	0.274473	2.86099	0.00422319	0.109598
Map7d1	66.7458	0.883926	0.308494	2.86529	0.00416622	0.109598
Ppib	335.959	0.588397	0.205544	2.86264	0.00420128	0.109598
Serpina1d	222.753	-2.21983	0.773999	-2.86801	0.00413063	0.109598
Snora30	48.1785	-0.867267	0.302748	-2.86465	0.00417472	0.109598
Tbcd	241.566	-0.814542	0.284727	-2.86079	0.00422592	0.109598
Zzz3	88.5712	-0.958378	0.334507	-2.86505	0.00416942	0.109598
Apof	2123.1	0.593374	0.207691	2.857	0.00427664	0.110005
Flad1	81.6495	-0.704755	0.246725	-2.85644	0.00428423	0.110005
Rarg	67.4437	0.847288	0.29681	2.85465	0.00430844	0.110079
Gpt	626.496	-0.6356	0.223001	-2.85021	0.0043691	0.111078
Gm11263	95.4437	0.787866	0.276877	2.84555	0.00443352	0.112164
Ido2	63.889	-0.927348	0.32616	-2.84323	0.00446582	0.11243
Hsp90ab1	7377.36	-0.640928	0.225691	-2.83985	0.00451342	0.113076
Crat	78.6187	-0.986428	0.347889	-2.83546	0.00457592	0.114089
Shfm1	50.7655	-1.36056	0.480466	-2.83176	0.0046293	0.114864
Nsmf	207.427	-0.602269	0.212891	-2.82901	0.00466924	0.115301
Aldh2	15419.7	-0.577404	0.204852	-2.81864	0.0048227	0.117684
Apoc1	21031.9	-0.58186	0.206584	-2.81657	0.00485391	0.117684
Bcas3	75.7996	-0.734026	0.26039	-2.81895	0.00481815	0.117684
Fgf1	155.853	-0.702394	0.249397	-2.81637	0.00485693	0.117684
Itga9	74.1171	0.870386	0.309712	2.81031	0.0049494	0.119364
Rps27rt	145.855	-0.787063	0.280397	-2.80696	0.00500118	0.120052
Gm3550	43.1657	-0.881353	0.314317	-2.80403	0.00504688	0.120156
Vamp2	90.9412	-0.922951	0.329191	-2.80369	0.00505208	0.120156
Dnajc7	64.9477	0.752058	0.268549	2.80044	0.00510325	0.120373
Vimp	662.265	0.580799	0.207417	2.80015	0.00510785	0.120373
Cfi	516.908	0.553946	0.198234	2.7944	0.00519956	0.120928
Lrrc24	116.401	-0.73343	0.262476	-2.79427	0.00520169	0.120928
Rpl18a	54.5622	0.812467	0.29054	2.7964	0.00516756	0.120928
Pank1	908.869	-0.584676	0.209656	-2.78874	0.0052914	0.120988
Psma4	660.91	-0.450707	0.161438	-2.79183	0.00524114	0.120988
Serpina1a	11567.7	-2.21957	0.795664	-2.78958	0.00527766	0.120988
Sntb2	46.8102	0.817494	0.293184	2.78833	0.00529807	0.120988
Cfb	229.167	-1.06706	0.383105	-2.7853	0.00534785	0.121063
Usp8	234.398	-0.63313	0.227313	-2.78527	0.00534824	0.121063
Uxt	195.705	-2.26652	0.814232	-2.78363	0.00537543	0.121147
Glrx	51.6118	-0.762108	0.274103	-2.78037	0.00542974	0.121839
Baat	325.834	-0.494224	0.178586	-2.76743	0.00564998	0.124205
C130074G19Rik	382.076	-0.546771	0.197473	-2.76884	0.00562563	0.124205
Cog2	66.0567	0.695653	0.2514	2.76711	0.00565552	0.124205
Mrpl48	94.4723	-0.67127	0.242482	-2.76833	0.00563446	0.124205
Trabd	202.114	0.671671	0.242581	2.76886	0.00562529	0.124205
Flrt1	70.2037	1.22515	0.443077	2.7651	0.00569048	0.124443
Arhgef26	65.1165	-0.710263	0.25729	-2.76056	0.00577026	0.125418
Mcee	107.14	0.714062	0.258737	2.7598	0.00578368	0.125418
Slc25a25	148.09	0.970102	0.352602	2.75127	0.00593653	0.128194
Grb7	402.09	0.681567	0.248448	2.7433	0.00608254	0.1308
Abhd17c	1080	-0.931824	0.340036	-2.74037	0.00613703	0.131424
Ddx39b	148.1	0.595449	0.217873	2.73301	0.00627578	0.133289
Slc3a1	69.3846	1.02811	0.376143	2.7333	0.00627036	0.133289
Cyp2c50	248.492	-0.726216	0.266545	-2.72455	0.00643888	0.133996
Gcn1l1	122.675	-0.868917	0.318632	-2.72703	0.00639078	0.133996
Gtpbp6	79.2818	-0.839468	0.307991	-2.72562	0.00641805	0.133996
Pde4b	101.73	0.873172	0.320383	2.7254	0.00642241	0.133996
Sigmar1	191.93	0.650569	0.238366	2.72928	0.0063472	0.133996
Ercc3	54.1842	-1.08201	0.39746	-2.72232	0.00648244	0.134361
Gm14303	66.9027	0.801394	0.295313	2.71371	0.00665335	0.134714
Gm15501	94.0827	-1.80713	0.665958	-2.71358	0.00665608	0.134714
Pecam1	58.5115	0.825208	0.303786	2.71641	0.00659938	0.134714
Prkaca	141.735	0.669325	0.246593	2.71429	0.00664175	0.134714
Pzp	5185.04	0.561226	0.206553	2.7171	0.00658564	0.134714
Rpl27	204.089	0.793578	0.292134	2.71649	0.00659778	0.134714
Kif1b	354.12	-0.450319	0.166222	-2.70915	0.00674565	0.135296
Med28	79.5495	0.847551	0.312949	2.70827	0.0067635	0.135296
Tmcc3	60.5885	-1.22692	0.452997	-2.70844	0.00676005	0.135296
Chchd1	51.7249	0.826289	0.306329	2.69739	0.00698854	0.13819
Fdft1	97.1637	0.742669	0.275186	2.69879	0.00695925	0.13819
Gm9774	60.7691	-0.930296	0.345212	-2.69485	0.00704202	0.13819
Hsd17b4	227.903	-0.686753	0.254755	-2.69574	0.00702324	0.13819
Ier3ip1	265.389	-0.905574	0.335749	-2.69717	0.00699309	0.13819
Pex11a	514.318	-0.640601	0.238044	-2.69111	0.00712152	0.13922
Aldh3a2	124.36	-0.672757	0.250739	-2.6831	0.00729439	0.142062
Gm2000	1733.65	-0.898482	0.335475	-2.67824	0.007401	0.143596
BC029214	142.978	-0.852609	0.318716	-2.67514	0.00746981	0.144388
Acsl5	522.916	0.616828	0.230817	2.67237	0.00753183	0.144505
Csk	249.105	-0.59982	0.224393	-2.67308	0.00751587	0.144505
Tor1b	351.554	-0.616501	0.231085	-2.66786	0.0076337	0.145917
Cd74	328.877	-0.968643	0.363751	-2.66292	0.00774648	0.147526
Rpl31-ps8	219.722	-0.752455	0.28283	-2.66045	0.00780369	0.148069
Ang	1168.81	0.715802	0.269498	2.65606	0.00790598	0.148915
Chp1	246.136	-0.53064	0.199709	-2.65707	0.0078823	0.148915
Ddrgk1	426.874	-0.477934	0.180294	-2.65087	0.00802858	0.149771
Kng2	634.283	0.507045	0.191227	2.65153	0.0080128	0.149771
Plekha3	61.1597	-0.973703	0.367373	-2.65045	0.00803846	0.149771
Dst	127.665	-0.686156	0.259201	-2.6472	0.00811616	0.150674
Cald1	2711.44	-0.470228	0.178139	-2.63967	0.00829874	0.152419
Elovl5	810.692	0.672743	0.254727	2.64103	0.00826536	0.152419
Fads1	738.492	0.625637	0.236944	2.64044	0.00827976	0.152419
Ppp2r1a	98.0548	0.676473	0.256692	2.63535	0.00840512	0.153826
B2m	13264	0.459028	0.17427	2.634	0.00843858	0.153892
2810408I11Rik	89.6671	-2.10424	0.80189	-2.62411	0.00868769	0.154954
Abhd6	148.437	-0.686714	0.26177	-2.62335	0.00870698	0.154954
Bgn	559.607	-0.573887	0.218574	-2.6256	0.00864974	0.154954
Mark3	154.686	-0.588734	0.224207	-2.62585	0.00864333	0.154954
Pdk2	392.621	-0.639559	0.243415	-2.62745	0.00860284	0.154954
Ptpmt1	256.463	-0.751601	0.286268	-2.62552	0.00865175	0.154954
Ugt2b37	97.1535	-1.20568	0.45869	-2.62853	0.00857552	0.154954
Cdip1	93.4905	-0.672457	0.256637	-2.62026	0.00878629	0.15566
Dym	112.863	-0.621493	0.237433	-2.61755	0.00885647	0.15566
Kif1c	508.266	-0.536472	0.204985	-2.61713	0.00886727	0.15566
Mup-ps22	67.3117	-2.30367	0.880202	-2.61721	0.00886511	0.15566
Cyp3a25	94.2884	-1.094	0.418209	-2.61592	0.00889875	0.155683
Mrpl28	228.857	-0.706305	0.270515	-2.61097	0.00902871	0.157423
Ccbl2	635.641	-0.552992	0.212069	-2.6076	0.00911788	0.157911
Cers2	189.441	0.887244	0.340153	2.60837	0.00909748	0.157911
Gm10177	264.965	0.614689	0.235839	2.60639	0.00915011	0.157939
Cyp4a31	53.2775	-1.3487	0.518711	-2.60011	0.00931948	0.158507
Gm10288	143.729	0.59485	0.228917	2.59854	0.00936201	0.158507
Gng11	61.1604	0.754811	0.290229	2.60074	0.0093022	0.158507
Hspd1	293.554	0.572664	0.22001	2.60289	0.00924409	0.158507
Isyna1	927.129	2.11428	0.813683	2.5984	0.00936592	0.158507
Stub1	369.312	-0.748976	0.288251	-2.59835	0.00936732	0.158507
H2afv	120.292	0.624572	0.240552	2.59641	0.00942038	0.158798
Pde4dip	166.525	-0.712773	0.274622	-2.59547	0.00944604	0.158798
Wdr26	1066.52	-0.589547	0.227628	-2.58996	0.00959876	0.160841
Edem1	124.023	0.581611	0.224802	2.58721	0.00967559	0.1615
Hsd17b6	90.7835	0.86247	0.333474	2.58632	0.00970063	0.1615
Psmc1	2305.16	-0.620278	0.240105	-2.58336	0.00978418	0.162306
Tpm3-rs7	121.402	-1.65286	0.640326	-2.58128	0.00984339	0.162306
Trappc6a	130.006	-0.656203	0.254171	-2.58174	0.0098303	0.162306
Stat5b	116.91	-0.698153	0.270625	-2.57978	0.0098863	0.162494
Adrm1	512.524	-0.627319	0.243737	-2.57375	0.0100603	0.164829
Ces1c	1445.56	0.726418	0.282982	2.56701	0.0102579	0.166482
Junb	62.2762	1.31283	0.511343	2.56742	0.0102459	0.166482
Zzef1	166.963	-0.680753	0.265144	-2.56748	0.0102441	0.166482
Myo6	624.352	-0.505791	0.19716	-2.56538	0.0103062	0.16674
Acly	547.92	0.836024	0.326302	2.56211	0.0104037	0.166775
Blcap	49.0362	0.787399	0.30733	2.56206	0.0104052	0.166775
Gm9843	424.356	-1.43115	0.558527	-2.56237	0.0103961	0.166775
Gna13	151.648	-0.539384	0.211005	-2.55626	0.0105803	0.169055
Zfp444	86.6406	-0.903166	0.353632	-2.55397	0.0106502	0.169647
Abcc3	134.855	-0.735357	0.288629	-2.54775	0.0108419	0.169803
Arhgap5	232.137	-0.445017	0.174603	-2.54873	0.0108117	0.169803
Cyp2d22	256.258	-0.527948	0.207262	-2.54725	0.0108574	0.169803
Dnajb11	103.574	0.599106	0.235158	2.54768	0.0108443	0.169803
Kpna1	170.882	-0.668969	0.262476	-2.54868	0.010813	0.169803
Slc10a5	223.413	-0.54853	0.215293	-2.54784	0.0108394	0.169803
Fam213a	138.858	0.717485	0.282932	2.5359	0.011216	0.173601
H2afz	103.585	-0.810639	0.319872	-2.53426	0.0112684	0.173601
P2rx4	51.106	0.870484	0.343044	2.53753	0.0111639	0.173601
Slc2a2	307.141	-0.665884	0.262669	-2.53507	0.0112425	0.173601
Sptbn2	162.491	-0.578674	0.22825	-2.53526	0.0112364	0.173601
Smoc1	119.755	0.688625	0.272033	2.53141	0.0113606	0.174501
Dpp3	96.738	0.585778	0.232006	2.52484	0.0115752	0.175138
Gls2	660.921	0.643583	0.254994	2.52391	0.0116057	0.175138
Ndufa7	339.78	0.508014	0.201274	2.524	0.0116028	0.175138
Samd8	226.846	-0.525627	0.207976	-2.52734	0.011493	0.175138
Scamp1	59.9877	0.853315	0.337667	2.52709	0.0115013	0.175138
Srsf7	46.0162	0.773234	0.306254	2.52481	0.0115761	0.175138
Spata2l	49.6322	-0.889972	0.352765	-2.52284	0.011641	0.175158
Aldh8a1	615.175	-0.448742	0.178455	-2.51459	0.0119171	0.176568
Cpsf7	51.5952	-0.667216	0.265788	-2.51033	0.0120617	0.176568
Gde1	88.9085	-0.703541	0.280169	-2.51114	0.0120344	0.176568
Hamp	1940.77	0.561627	0.223757	2.50998	0.0120737	0.176568
Hmgn5	257.236	-0.472973	0.188045	-2.51521	0.0118963	0.176568
Hspb8	1311.44	0.568815	0.226629	2.50989	0.0120768	0.176568
Kdelr1	285.72	0.534912	0.212742	2.51437	0.0119245	0.176568
Laptm4b	156.002	-0.49047	0.194783	-2.51804	0.011801	0.176568
Mkl2	94.2048	-0.542469	0.215865	-2.513	0.0119708	0.176568
Vamp7	82.8766	-0.615626	0.244943	-2.51334	0.0119593	0.176568
Tmem82	47.0134	-0.74568	0.297371	-2.50757	0.0121564	0.17673
Tpm1	118.893	0.550278	0.219401	2.50809	0.0121385	0.17673
Lbp	509.092	0.926986	0.369874	2.50622	0.012203	0.176909
Actr6	58.0186	-0.88922	0.355617	-2.5005	0.0124019	0.177302
Anapc7	84.6888	-0.733618	0.293159	-2.50246	0.0123334	0.177302
Jade1	96.6733	-0.586239	0.234395	-2.50107	0.0123818	0.177302
Rpl18	144.864	0.583948	0.233302	2.50297	0.0123155	0.177302
Rpl6	509.964	-0.46081	0.184269	-2.50075	0.012393	0.177302
Spats2	65.8713	-0.80742	0.32312	-2.49882	0.0124607	0.177651
Zdhhc20	56.0315	-0.685809	0.274697	-2.4966	0.0125391	0.178276
Fah	2620.56	-0.429348	0.172422	-2.4901	0.0127706	0.180317
Sdc2	372.892	-0.445378	0.17879	-2.49106	0.0127362	0.180317
Ubxn8	145.168	-0.699748	0.281065	-2.48964	0.0127874	0.180317
2410015M20Rik	432.908	-0.590443	0.23889	-2.47162	0.0134504	0.181612
6330416G13Rik	44.9341	-0.95609	0.387286	-2.46869	0.0135607	0.181612
Abhd17b	123.067	-0.63232	0.256173	-2.46833	0.0135744	0.181612
Arl6ip4	243.147	-0.489166	0.197361	-2.47854	0.0131922	0.181612
Atf1	63.7542	-0.833788	0.337446	-2.47088	0.0134781	0.181612
Atp6v1f	751.374	0.459506	0.185041	2.48326	0.0130185	0.181612
Bst2	180.073	0.529338	0.214516	2.46759	0.0136026	0.181612
Chka	210.916	0.625329	0.251836	2.48308	0.0130253	0.181612
Cpsf6	50.0622	-0.656275	0.264709	-2.47923	0.0131666	0.181612
Csnk2b	71.0756	0.601627	0.242015	2.48591	0.0129222	0.181612
Dazap2	155.524	0.554372	0.224212	2.47254	0.0134158	0.181612
Idh2	336.662	0.495226	0.200644	2.46818	0.0135802	0.181612
Kcmf1	122.376	-0.63242	0.255297	-2.4772	0.0132419	0.181612
Lpin2	623.224	-0.650591	0.262715	-2.47641	0.0132711	0.181612
Mbnl2	504.898	-0.513291	0.207096	-2.47852	0.0131928	0.181612
Mup-ps13	56.0479	-2.00823	0.808961	-2.48248	0.0130471	0.181612
P4hb	957.71	0.420488	0.169746	2.47717	0.013243	0.181612
Rora	773.734	-0.570556	0.231248	-2.46729	0.013614	0.181612
Slc1a2	389.96	-0.808113	0.326018	-2.47873	0.013185	0.181612
Snrpg	71.7248	0.707937	0.286449	2.47142	0.0134576	0.181612
Urad	48.4183	-0.693213	0.280974	-2.46718	0.0136183	0.181612
Baiap2	163.318	-0.639608	0.259361	-2.46609	0.0136595	0.181693
Sepw1	217.867	-0.78487	0.318445	-2.4647	0.013713	0.181729
Wfdc2	63.3817	0.82523	0.33489	2.46418	0.0137326	0.181729
Csrp2	146.494	0.660889	0.268662	2.45992	0.0138967	0.183429
1300017J02Rik	2029.35	-0.476864	0.194102	-2.45677	0.0140192	0.184105
Cdk19	72.7601	-1.24345	0.506054	-2.45715	0.0140044	0.184105
Cfh	544.839	0.738221	0.301034	2.45228	0.0141953	0.185944
Mrfap1	257.006	0.505693	0.206367	2.45045	0.0142676	0.185964
Rpl36a-ps3	296.613	0.556006	0.226902	2.45042	0.0142689	0.185964
Ctcf	368.077	-0.427432	0.174502	-2.44944	0.0143078	0.186002
4930402H24Rik	60.7023	-0.705207	0.288393	-2.4453	0.0144732	0.186141
AI480526	53.1505	-0.707261	0.289468	-2.44331	0.0145531	0.186141
Cbx3	88.9576	0.664203	0.272093	2.44109	0.0146432	0.186141
Dgkz	66.4103	0.721074	0.29537	2.44126	0.0146362	0.186141
Ei24	165.784	0.546605	0.223763	2.44278	0.0145745	0.186141
Elovl2	764.954	0.802605	0.328013	2.44687	0.0144102	0.186141
Nucks1	1301.18	-0.398939	0.163265	-2.44351	0.0145453	0.186141
Rpl36a	450.079	0.544497	0.222873	2.44308	0.0145624	0.186141
Rps29	266.843	0.552059	0.225847	2.4444	0.0145095	0.186141
Ebpl	787.619	0.56946	0.233866	2.43498	0.0148925	0.187922
Tesk1	124.312	-0.639047	0.262405	-2.43535	0.0148774	0.187922
Zer1	77.9358	-0.618818	0.254041	-2.4359	0.0148548	0.187922
Cyp2d40	285.752	-0.67786	0.278622	-2.43291	0.0149782	0.188324
Magt1	1072.36	-0.632415	0.260168	-2.43079	0.0150658	0.188324
Tmem50a	323.267	0.544661	0.224067	2.4308	0.0150657	0.188324
Zdhhc9	462.771	-0.518569	0.213343	-2.43068	0.0150703	0.188324
Flt4	49.5581	0.70045	0.288276	2.42979	0.0151075	0.188332
Pou2f2	53.9005	0.962768	0.39697	2.42529	0.0152961	0.190224
Ifngr1	80.3507	0.63906	0.264091	2.41985	0.0155269	0.192169
Ssbp4	89.1523	1.0973	0.453428	2.42002	0.0155199	0.192169
Etnk2	781.937	-0.483535	0.200336	-2.41363	0.0157947	0.194086
Rpl5	212.7	0.754546	0.312476	2.41473	0.0157468	0.194086
Tm9sf2	88.8085	0.672992	0.278816	2.41375	0.0157893	0.194086
Insig2	592.338	-0.703468	0.29179	-2.41087	0.0159146	0.195096
Osbpl1a	541.182	-0.391296	0.162496	-2.40804	0.0160385	0.195684
Rpl28-ps1	75.758	-0.743424	0.308635	-2.40875	0.0160074	0.195684
Srsf9	63.0081	0.758141	0.315175	2.40546	0.016152	0.196358
Tmem63a	346.624	-0.670971	0.278983	-2.40506	0.0161698	0.196358
Mcu	54.1766	0.725555	0.302171	2.40114	0.0163439	0.198007
Zfp30	60.9833	-0.747393	0.312007	-2.39544	0.0166007	0.200646
Psmc5	1088.69	-0.610623	0.255007	-2.39454	0.0166414	0.200669
Sqrdl	77.9045	0.82638	0.345491	2.3919	0.0167615	0.201646
1810008I18Rik	462.445	0.651738	0.273164	2.38588	0.0170383	0.203738
Rab3gap1	234.504	-0.421743	0.176684	-2.38698	0.0169872	0.203738
Spcs2	199.527	0.566625	0.237524	2.38555	0.0170538	0.203738
Vwa8	241.477	-0.523306	0.219506	-2.38401	0.0171251	0.204117
Rhoa	224.215	0.508326	0.213365	2.38243	0.0171988	0.204523
Atf6b	80.0142	0.724867	0.304528	2.3803	0.0172987	0.205238
Pdrg1	226.105	-0.563306	0.23678	-2.37903	0.0173584	0.205474
Pdcd6	45.5256	-0.69642	0.293008	-2.3768	0.0174636	0.206246
Orm2	409.961	2.11565	0.891188	2.37396	0.0175984	0.207363
Lmo4	165.964	-0.910813	0.384268	-2.37026	0.0177758	0.208977
Tnfrsf1a	147.195	0.56822	0.239956	2.36802	0.0178837	0.209767
1110001J03Rik	270.576	0.695697	0.295079	2.35767	0.0183902	0.211476
Avpr1a	134.752	-0.625557	0.265112	-2.3596	0.0182947	0.211476
Cyp26b1	69.5585	2.36402	1.00031	2.36328	0.0181141	0.211476
Fmo1	100.121	-0.612102	0.259492	-2.35885	0.0183319	0.211476
Grina	729.331	-0.468786	0.198532	-2.36126	0.0182131	0.211476
Gstt3	613.499	-0.795685	0.336981	-2.36122	0.0182151	0.211476
Mpp6	677.507	-0.425973	0.180627	-2.3583	0.0183589	0.211476
Rras	65.3139	0.785587	0.333691	2.35424	0.0185607	0.211476
Saa2	7830.61	2.76464	1.17388	2.35512	0.0185166	0.211476
Senp5	108.036	-0.679749	0.288838	-2.35339	0.018603	0.211476
Sp3	57.5748	-0.775971	0.329621	-2.35413	0.0185661	0.211476
Szrd1	242.278	0.532718	0.225992	2.35724	0.0184113	0.211476
Wbscr27	89.917	-0.665007	0.282492	-2.35408	0.0185689	0.211476
Zcrb1	256.488	-0.415704	0.176176	-2.35959	0.018295	0.211476
Atp5g1	153.742	-0.625122	0.267179	-2.33971	0.0192985	0.213796
Chmp1a	370.285	-0.527899	0.225188	-2.34426	0.0190648	0.213796
Clu	8230.2	0.328082	0.140089	2.34196	0.0191828	0.213796
Flywch1	83.4647	0.594768	0.254422	2.33772	0.0194018	0.213796
Glrx3	361.865	-0.476806	0.203796	-2.33962	0.0193031	0.213796
Gm4149	508.435	-1.43809	0.613694	-2.34334	0.0191119	0.213796
Hars2	75.3814	-0.734523	0.313415	-2.34362	0.0190978	0.213796
Nrn1	399.818	-0.592445	0.253269	-2.3392	0.0193253	0.213796
Nudc	157.775	-0.474367	0.202879	-2.33818	0.0193777	0.213796
Pex1	133.865	-0.686148	0.292889	-2.34269	0.0191453	0.213796
Plin2	2755.99	-0.663292	0.282434	-2.34849	0.0188498	0.213796
Rps21	654.256	0.413642	0.176458	2.34414	0.0190709	0.213796
Ssr3	57.3114	0.72286	0.309284	2.33721	0.0194285	0.213796
Vcp-rs	144.698	-1.57621	0.672794	-2.34278	0.0191408	0.213796
Zmiz1	77.0627	0.726805	0.309664	2.34708	0.0189214	0.213796
Gale	69.8708	1.01697	0.43544	2.33549	0.0195177	0.214101
Lmf2	77.2572	-0.743911	0.31858	-2.33508	0.0195392	0.214101
Rangap1	278.137	-0.598909	0.256625	-2.33379	0.0196067	0.214362
Skiv2l2	137.207	-0.466688	0.200034	-2.33304	0.019646	0.214362
Ccdc167	44.5994	0.77211	0.3319	2.32634	0.0200006	0.217312
Hnrnpc	142.357	0.606583	0.260701	2.32674	0.0199794	0.217312
Hpx	18688.4	0.679906	0.292505	2.32442	0.020103	0.217508
Rrn3	100.225	-0.619111	0.266296	-2.32489	0.0200776	0.217508
Chd7	182.071	-0.618714	0.266777	-2.31921	0.0203835	0.218255
Ift46	74.755	-0.679425	0.292834	-2.32017	0.0203315	0.218255
Pck1	677.174	-0.804598	0.346874	-2.31957	0.0203643	0.218255
Slc10a1	194.821	-0.541854	0.233357	-2.32199	0.0202335	0.218255
Zcchc17	179.22	-0.494121	0.212879	-2.32114	0.0202794	0.218255
Coasy	984.233	-0.56389	0.243283	-2.31784	0.0204582	0.218602
Adra1b	244.583	0.717892	0.310136	2.31477	0.0206258	0.219196
Dstn	1263.51	-0.430716	0.186096	-2.31448	0.0206412	0.219196
Prkacb	225.956	-0.599471	0.25884	-2.316	0.0205585	0.219196
Rab22a	125.949	-0.512599	0.221634	-2.31281	0.0207329	0.219268
Rell1	54.364	0.645979	0.279226	2.31346	0.0206974	0.219268
Dctn2	540.62	-0.497662	0.215338	-2.31107	0.020829	0.219833
Lamtor2	60.3907	0.723712	0.313588	2.30784	0.0210079	0.220533
Ski	92.5982	0.636318	0.275658	2.30836	0.0209793	0.220533
Usf2	554.334	0.557747	0.241771	2.30692	0.0210591	0.220533
Xpo7	308.141	-0.492973	0.213705	-2.3068	0.0210662	0.220533
Rab4a	79.494	-0.706441	0.306826	-2.30242	0.0213115	0.222226
Slc46a1	259.419	-0.504555	0.219146	-2.30237	0.0213141	0.222226
Znfx1	98.498	-0.612562	0.266189	-2.30123	0.0213787	0.222451
Vps72	108.662	0.67863	0.295121	2.2995	0.0214765	0.223019
Dpagt1	486.877	-0.675507	0.294034	-2.29738	0.0215972	0.223822
Chdh	170.637	0.580698	0.253133	2.29404	0.021788	0.224896
Ctnnb1	316.807	0.493943	0.215277	2.29446	0.0217643	0.224896
Fads6	348.931	-0.502503	0.219225	-2.29218	0.0218953	0.225552
Cyp4a10	2256.72	-1.91952	0.838161	-2.29016	0.022012	0.225977
Lrtm1	243.418	-0.767095	0.334983	-2.28995	0.0220241	0.225977
Synj2bp	375.376	-0.412922	0.180536	-2.28721	0.0221838	0.227164
Car3	13593.1	0.743117	0.325159	2.28539	0.0222898	0.227338
Fam63a	111.618	0.630091	0.275756	2.28496	0.0223151	0.227338
Saa1	6530.95	2.44887	1.07188	2.28466	0.022333	0.227338
1110037F02Rik	46.6875	-0.827448	0.362851	-2.2804	0.0225837	0.229438
Coq4	59.8255	-0.692012	0.304042	-2.27604	0.0228436	0.231623
Rnf125	3076.02	-1.2922	0.568386	-2.27346	0.0229982	0.232732
Ggcx	175.286	-0.479621	0.211039	-2.27267	0.0230461	0.232761
Acaa1a	690.505	-0.567586	0.250082	-2.2696	0.0232319	0.233554
Chd9	206.856	-0.488144	0.215124	-2.26913	0.0232604	0.233554
Map1lc3a	243.217	-0.533073	0.234813	-2.2702	0.0231954	0.233554
2610002J02Rik	65.9961	0.654293	0.288617	2.267	0.0233904	0.234294
Pigt	275.78	-0.628641	0.27737	-2.26643	0.0234249	0.234294
Abcf1	373.279	-0.483547	0.21386	-2.26104	0.0237566	0.235784
Pknox1	156.179	-0.873628	0.386323	-2.26139	0.0237351	0.235784
Rpl9	78.8951	0.606693	0.268175	2.2623	0.0236787	0.235784
Serpina3k	8604.98	-1.25044	0.552936	-2.26145	0.0237311	0.235784
Pcsk9	94.9786	0.856968	0.379447	2.25847	0.0239166	0.236916
Cox6b1	479.627	0.4089	0.181135	2.25744	0.0239809	0.237098
Arl8b	134.651	-0.481814	0.213698	-2.25465	0.0241553	0.237658
Exoc7	155.425	-0.552358	0.245021	-2.25433	0.0241757	0.237658
Smurf2	74.6885	-0.617348	0.273806	-2.25469	0.0241527	0.237658
Pgls	843.472	-0.632674	0.280972	-2.25173	0.0243392	0.238811
Eif4g1	1499.98	-0.32389	0.143983	-2.2495	0.0244806	0.239743
Ap5s1	66.5099	0.60949	0.271082	2.24836	0.0245532	0.239998
Agfg2	279.09	-0.50847	0.22623	-2.24758	0.0246029	0.24003
Rps9	899.368	0.453244	0.201856	2.24538	0.0247436	0.240946
Afm	716.813	0.54114	0.241191	2.24361	0.0248572	0.241143
Elovl6	205.992	-0.716632	0.319382	-2.24381	0.0248447	0.241143
Cnpy2	212.095	0.548116	0.244422	2.24249	0.0249294	0.24139
Bmp1	129.117	-0.645818	0.288843	-2.23588	0.0253598	0.245097
Aspdh	367.856	-0.430916	0.19282	-2.23481	0.0254299	0.245316
Litaf	261.156	0.440166	0.197349	2.2304	0.0257209	0.24766
Bmp2	94.7098	-0.618097	0.277346	-2.22862	0.0258394	0.247876
Steap2	67.5091	-1.79088	0.803376	-2.22919	0.0258011	0.247876
Bcl9l	316.335	-0.488938	0.219606	-2.22644	0.025985	0.248231
Rpl13a-ps1	45.5853	-1.13247	0.508767	-2.2259	0.0260207	0.248231
Sh3bp5l	68.2154	0.559591	0.251298	2.22681	0.0259601	0.248231
Atp5d	1534.18	-0.428225	0.192471	-2.22488	0.0260894	0.248427
Gm11808	54.5924	-0.732981	0.32964	-2.22358	0.0261767	0.248799
Crebrf	257.652	-0.580853	0.261447	-2.22168	0.0263046	0.248882
Cwc15	378.492	-0.610322	0.274624	-2.22239	0.026257	0.248882
Psmd3	249.486	0.507091	0.228285	2.22131	0.0263301	0.248882
Asah1	42.926	-0.743875	0.33503	-2.22032	0.0263968	0.24897
Taok3	645.333	-0.46504	0.209501	-2.21975	0.0264359	0.24897
Atxn10	187.548	-0.47444	0.213957	-2.21746	0.0265919	0.249984
Eif4g2	313.344	0.447026	0.202045	2.21251	0.0269315	0.249988
F2	1497.27	0.465301	0.210028	2.21543	0.0267307	0.249988
Hbb-bs	290.56	0.855795	0.386397	2.21481	0.0267732	0.249988
Lage3	66.4342	0.631326	0.285302	2.21283	0.0269092	0.249988
Rps8	386.841	-0.799122	0.360886	-2.21434	0.0268056	0.249988
Rrp1	182.178	-0.538974	0.243294	-2.21532	0.0267383	0.249988
Tdo2	984.62	-0.615264	0.278016	-2.21305	0.0268942	0.249988
Dct	89.4531	-1.69309	0.766877	-2.20778	0.0272597	0.251829
Gpr89	230.573	-0.526411	0.238348	-2.20858	0.0272041	0.251829
Zfp871	196.556	-0.582717	0.263966	-2.20754	0.0272761	0.251829
Sox5	73.7431	-0.600297	0.272062	-2.20647	0.0273509	0.252068
Gnb2l1	923.464	0.497179	0.226209	2.19788	0.027958	0.256632
Hacl1	69.4641	-0.649355	0.295675	-2.19617	0.0280794	0.256632
Ppp2r2a	218.753	-0.609644	0.277355	-2.19806	0.0279447	0.256632
Tomm7	279.235	0.460441	0.209801	2.19466	0.0281881	0.256632
Trf	29307.3	0.417577	0.19027	2.19465	0.0281885	0.256632
Trmt1	91.5734	-0.538665	0.245453	-2.19457	0.0281942	0.256632
Txn2	750.233	-0.500279	0.227698	-2.19711	0.0280123	0.256632
Apol9b	383.792	-0.51683	0.235639	-2.19332	0.0282847	0.257002
Ccl6	115.182	-0.929876	0.424287	-2.19162	0.028407	0.257208
Grb14	78.0978	-0.705385	0.321776	-2.19216	0.028368	0.257208
Tmem176a	2032.36	0.457569	0.209004	2.18928	0.0285762	0.258287
Snx3	46.2118	-0.607475	0.277597	-2.18834	0.0286449	0.258456
Rbm5	108.723	-0.70082	0.320957	-2.18354	0.0289964	0.26117
Pros1	74.6359	0.613446	0.281179	2.18169	0.0291322	0.261936
2810459M11Rik	287.235	-0.451203	0.207026	-2.17945	0.0292981	0.262822
Dstyk	74.5162	-0.797457	0.366091	-2.1783	0.0293835	0.262822
Ing1	200.476	0.445094	0.204295	2.17868	0.0293553	0.262822
B020018G12Rik	79.4089	-0.874138	0.401483	-2.17727	0.0294605	0.263055
Timp2	209.53	0.422613	0.194192	2.17626	0.0295355	0.263269
Pcsk6	229.946	0.600686	0.276183	2.17496	0.0296331	0.263684
Las1l	132.073	-0.552051	0.254051	-2.17299	0.029781	0.264544
Plekha6	122.73	-0.552743	0.254509	-2.1718	0.0298707	0.264884
Atg5	268.29	-0.47423	0.218462	-2.17077	0.0299485	0.265119
Fyco1	61.6567	0.603616	0.278526	2.16718	0.0302215	0.267077
Dhrs1	230.941	0.618605	0.285777	2.16464	0.0304152	0.267872
Itih3	4528.84	0.504488	0.233039	2.16482	0.0304013	0.267872
Tango2	72.0497	-0.545059	0.251952	-2.16334	0.0305147	0.268291
Acox1	955.234	0.557776	0.258091	2.16116	0.0306832	0.2684
Gm7308	53.3212	-0.789368	0.365175	-2.16162	0.0306476	0.2684
Gnl3	53.306	0.813129	0.376196	2.16145	0.0306606	0.2684
Oaz1	683.229	-0.4588	0.212525	-2.1588	0.0308656	0.269539
Gclm	709.93	-0.370723	0.171798	-2.1579	0.0309357	0.269695
Bzw1	168.998	0.559556	0.259777	2.15399	0.0312413	0.2719
Actn1	62.2026	0.684312	0.317855	2.15291	0.0313258	0.271906
2011-09-01	79.082	0.611039	0.283857	2.15263	0.0313474	0.271906
Fitm2	108.828	-0.584828	0.272305	-2.14769	0.0317384	0.274835
Mrps22	51.1666	0.61185	0.285028	2.14663	0.0318224	0.274976
Smarca2	982.457	-0.414809	0.193281	-2.14615	0.0318612	0.274976
Pde8a	102.301	-0.625141	0.291694	-2.14314	0.0321017	0.276589
Uba5	70.9618	0.589801	0.275475	2.14104	0.0322711	0.277586
Man2a2	57.6006	0.560215	0.261804	2.13982	0.032369	0.277964
Frrs1	48.4493	0.614577	0.287382	2.13854	0.0324731	0.278395
Hpd	4055.07	-0.415089	0.194393	-2.1353	0.0327363	0.280186
Dag1	129.972	0.748634	0.350748	2.1344	0.0328104	0.280355
Gm4617	96.21	-0.884074	0.415394	-2.12828	0.0333142	0.284189
Habp2	226.79	0.424833	0.199954	2.12466	0.0336154	0.285136
Idnk	136.606	0.555062	0.261292	2.1243	0.0336449	0.285136
Pin1	79.5304	-0.53668	0.252784	-2.12308	0.0337471	0.285136
Ppp2r3c	149.854	-0.433518	0.204108	-2.12396	0.0336737	0.285136
Sdf2l1	142.347	0.593866	0.279464	2.12502	0.0335849	0.285136
Spr	872.884	-0.496559	0.233899	-2.12297	0.0337566	0.285136
Fam104a	132.262	0.536936	0.253236	2.1203	0.0339806	0.285599
Hras	212.747	-0.525949	0.248031	-2.1205	0.0339642	0.285599
Polr2c	79.8268	0.604018	0.284962	2.11964	0.0340363	0.285599
Prodh2	1182.03	-0.494143	0.233025	-2.12056	0.0339588	0.285599
Tmx1	137.733	0.496939	0.234513	2.11903	0.0340881	0.285599
Abcd1	147.223	0.559394	0.264852	2.1121	0.0346781	0.287212
Agap3	121.52	-0.688163	0.325968	-2.11114	0.0347607	0.287212
Atp6v0e	94.9711	0.579305	0.274795	2.10814	0.0350191	0.287212
Bag4	108.377	-0.470654	0.223316	-2.10757	0.0350678	0.287212
Bola1	117.75	-0.510071	0.242193	-2.10605	0.0351999	0.287212
Ctr9	443.14	-0.492811	0.233091	-2.11424	0.0344944	0.287212
Dhx15	211.21	-0.53165	0.252463	-2.10585	0.0352171	0.287212
Eif3i	118.38	0.533255	0.252974	2.10794	0.0350361	0.287212
Gltscr1l	61.3636	-0.925309	0.438365	-2.11082	0.034788	0.287212
Ndufa13	1150.43	-0.448531	0.212445	-2.11128	0.034748	0.287212
Nol7	132.655	0.506595	0.240555	2.10594	0.0352092	0.287212
Pdia4	858.867	-0.523398	0.248075	-2.10983	0.0348727	0.287212
Pon2	67.7032	0.556089	0.263856	2.10754	0.0350704	0.287212
Prpsap1	293.321	-0.438179	0.207344	-2.1133	0.0345755	0.287212
Slc39a4	168.494	0.584355	0.276562	2.11293	0.034607	0.287212
Snrpb2	217.189	-0.441242	0.208985	-2.11136	0.0347414	0.287212
Zkscan1	119.065	-0.466339	0.221461	-2.10574	0.0352268	0.287212
Ildr2	220.32	0.728788	0.346385	2.10398	0.0353801	0.287554
Rpl22	610.272	0.369422	0.175555	2.10431	0.0353512	0.287554
Amdhd1	250.19	0.517508	0.246205	2.10194	0.0355585	0.288471
Rpl37	1776.92	0.437923	0.208394	2.10141	0.0356047	0.288471
Nfkbib	68.8626	0.584463	0.278232	2.10063	0.0356732	0.288573
Fabp1	2584	0.507883	0.242094	2.09788	0.035916	0.289926
RP24-468O23.2	97.0123	-0.664113	0.316627	-2.09746	0.0359528	0.289926
Gas1	59.8031	-0.532438	0.254111	-2.0953	0.0361444	0.291016
Fam114a1	112.458	-0.803602	0.38371	-2.0943	0.0362335	0.291186
Gm26588	45.5407	-0.78753	0.376126	-2.09379	0.0362784	0.291186
Fndc3b	57.3131	0.756384	0.361391	2.09298	0.0363508	0.291314
Bhmt2	99.8459	0.513954	0.245836	2.09064	0.0365607	0.291638
Kif3b	174.722	-0.485306	0.232093	-2.091	0.036528	0.291638
Sh2b1	58.9039	0.559664	0.267666	2.0909	0.0365371	0.291638
Orai3	140.818	-0.522061	0.250086	-2.08753	0.0368403	0.293415
Bhmt	373.46	-0.547074	0.262289	-2.08577	0.0369998	0.294231
Nbn	58.9297	-0.584072	0.280494	-2.08229	0.0373155	0.296285
Cdkn1a	87.0197	-0.85058	0.408942	-2.07995	0.0375297	0.297072
Sec11a	67.6362	0.581731	0.279681	2.07998	0.0375273	0.297072
Angptl4	91.4163	-1.43275	0.689425	-2.07819	0.0376919	0.297899
Dhcr24	1911.32	-0.511262	0.246519	-2.07393	0.0380862	0.299691
Hnrnpr	125.233	-0.560522	0.270281	-2.07385	0.0380928	0.299691
Proc	1211.86	-0.369377	0.178081	-2.07421	0.0380595	0.299691
Nub1	199.438	-0.394435	0.190261	-2.07312	0.0381612	0.299772
Clpb	195.364	-0.459697	0.222009	-2.07062	0.038394	0.299775
Gm7331	338.77	0.414789	0.200212	2.07175	0.0382889	0.299775
Gpd2	246.974	-0.397769	0.192092	-2.07072	0.0383846	0.299775
Use1	254.036	0.510274	0.246383	2.07106	0.0383529	0.299775
Pdia3	1095.59	0.473214	0.228634	2.06974	0.0384764	0.299965
Sec61a1	956.573	0.473577	0.228934	2.06862	0.0385818	0.300333
Trim27	43.5587	0.710497	0.343743	2.06694	0.0387399	0.301109
Calm1	1460.68	0.299976	0.145222	2.06564	0.0388621	0.301605
Limd1	148.857	-0.530212	0.256765	-2.06497	0.0389259	0.301646
Gm9892	190.937	-0.512366	0.248863	-2.05883	0.0395108	0.304351
Gpld1	901.761	-0.369957	0.179585	-2.06007	0.0393919	0.304351
Hnrnpa0	155.565	0.387654	0.188268	2.05905	0.0394892	0.304351
Pfdn1	176.944	0.446109	0.216576	2.05983	0.0394152	0.304351
Clec7a	49.3792	0.724937	0.352432	2.05696	0.0396903	0.305278
Epb4.1l4b	324.439	-0.495235	0.241016	-2.05478	0.0399	0.305979
Nfia	1057.19	-0.309448	0.150571	-2.05516	0.0398638	0.305979
Serpind1	703.65	0.453182	0.220833	2.05215	0.0401555	0.307286
Tarbp2	49.8629	-0.727725	0.354677	-2.0518	0.0401896	0.307286
Ethe1	685.179	-0.567063	0.27646	-2.05116	0.0402514	0.307304
Camk1	68.5959	0.565319	0.275732	2.05025	0.0403403	0.307527
Clcn4-2	89.297	-0.478195	0.233381	-2.04899	0.0404631	0.307746
Gatad2a	308.234	-0.542431	0.26485	-2.04807	0.0405534	0.307746
Hnrnpk	224.16	0.404567	0.197589	2.04752	0.0406075	0.307746
Ptms	887.07	-0.500274	0.244308	-2.04772	0.0405873	0.307746
Cirbp	46.1566	-0.812372	0.396969	-2.04644	0.0407133	0.308096
Polr3gl	44.0272	-0.641732	0.313817	-2.04492	0.0408624	0.308771
Plcg1	102.862	-0.481028	0.235359	-2.0438	0.0409731	0.309155
Abcd3	858.523	-0.409144	0.200455	-2.04108	0.0412428	0.310606
Mrps2	63.2034	0.607249	0.297576	2.04065	0.0412857	0.310606
Rpl14	1466.41	-0.496416	0.243374	-2.03972	0.0413779	0.310847
Dhfr	116.948	-0.526532	0.258489	-2.03696	0.041654	0.311245
Pced1a	48.4892	-0.737867	0.362271	-2.03678	0.0416722	0.311245
Ppara	541.025	-0.385104	0.189038	-2.03718	0.0416324	0.311245
Rnf152	89.424	-0.811649	0.398268	-2.03795	0.0415551	0.311245
Txndc15	650.43	-0.448375	0.220311	-2.03519	0.0418317	0.311534
Ubr5	181.485	-0.587931	0.28885	-2.03542	0.0418089	0.311534
Aldh1a1	1511.53	0.478986	0.235496	2.03394	0.0419573	0.312019
Gpd1	847.696	-0.417638	0.205395	-2.03334	0.0420177	0.312019
Gm8883	116.061	0.657305	0.32379	2.03003	0.0423531	0.31271
Isoc2a	1148.04	-0.469324	0.231018	-2.03154	0.0421999	0.31271
Ppm1b	693.415	-0.367884	0.181208	-2.03018	0.0423384	0.31271
Trib1	276.66	0.450627	0.221911	2.03067	0.0422888	0.31271
Wipi1	102.074	-0.591163	0.29134	-2.02912	0.0424464	0.312951
Kctd2	214.407	-0.579992	0.285981	-2.02808	0.0425518	0.313281
Dynll1	64.203	0.535745	0.264337	2.02675	0.042688	0.31339
Pla2g16	53.1389	0.622069	0.30689	2.02701	0.0426616	0.31339
Cyp2a5	108.59	-0.916842	0.452709	-2.02524	0.0428432	0.314082
Myh9	456.063	0.352675	0.174446	2.02168	0.0432097	0.316319
Sympk	65.4508	-0.660891	0.327077	-2.0206	0.0433217	0.31669
Eif2b5	284.815	-0.479359	0.237552	-2.01791	0.0436004	0.318277
Zc3h18	191.258	0.405578	0.201071	2.01709	0.0436862	0.318453
2510002D24Rik	131.094	-0.441866	0.219248	-2.01536	0.0438665	0.318866
Hsbp1	320.869	0.391509	0.194225	2.01574	0.0438268	0.318866
Atp6v1b2	63.6235	0.572046	0.284135	2.01329	0.044084	0.319997
Tsr3	90.6101	0.537551	0.267098	2.01256	0.0441606	0.320102
Prelid2	71.5586	0.612652	0.30488	2.00949	0.0444857	0.321556
Rac1	139.555	0.434694	0.216266	2.00999	0.0444321	0.321556
Rab5c	486.879	-0.403313	0.200788	-2.00865	0.0445743	0.321746
Mrpl52	218.191	0.37195	0.185341	2.00684	0.0447672	0.322686
Ccdc124	93.2261	-0.682384	0.340198	-2.00584	0.0448731	0.322707
Rcl1	1006.68	0.435734	0.217255	2.00564	0.0448951	0.322707
Nap1l4	157.434	0.404939	0.201981	2.00484	0.0449797	0.322865
Efr3a	105.767	-0.448009	0.223696	-2.00276	0.0452036	0.324022
Ddc	348.832	0.631235	0.315781	1.99896	0.0456122	0.326096
Rpl10	499.143	-0.39115	0.195684	-1.99889	0.0456207	0.326096
Stard7	308.039	0.421347	0.210851	1.99831	0.0456826	0.326096
Crot	841.368	0.471668	0.23631	1.99597	0.0459367	0.327458
Fnta	62.022	0.577129	0.28925	1.99526	0.0460141	0.327557
Cyp2c40	42.9246	-0.799606	0.401551	-1.99129	0.0464485	0.330194
Frmd4b	112.109	0.469587	0.236055	1.98931	0.0466669	0.33129
Acacb	254.861	0.615724	0.309936	1.98661	0.0469651	0.331484
Ak6	142.212	-0.560321	0.282408	-1.98409	0.0472463	0.331484
Aph1a	180.81	0.405418	0.204269	1.98472	0.0471753	0.331484
Arpp19	573.126	-0.50994	0.257103	-1.9834	0.0473224	0.331484
Atg101	328.641	-0.443188	0.223497	-1.98297	0.0473706	0.331484
BC026585	61.2892	0.545241	0.274689	1.98494	0.0471509	0.331484
Dkc1	347.346	-0.511149	0.257435	-1.98554	0.047084	0.331484
Gfer	643.932	-0.54952	0.277157	-1.9827	0.0474007	0.331484
Slc22a26	114.025	1.33314	0.670702	1.98768	0.0468476	0.331484
Tmbim4	221.644	0.472823	0.238377	1.98351	0.0473101	0.331484
Trappc1	66.0586	0.548693	0.276065	1.98755	0.046862	0.331484
Camta2	65.336	-0.62865	0.317354	-1.98091	0.0476012	0.331538
Mogs	82.5011	0.544596	0.274805	1.98175	0.0475071	0.331538
Patl1	87.6482	-0.51132	0.258078	-1.98126	0.0475623	0.331538
Ccser2	61.4498	0.518163	0.261905	1.97844	0.0478792	0.333025
Lclat1	51.082	-0.548367	0.277646	-1.97505	0.0482621	0.335236
Coro1c	79.9405	0.511583	0.259167	1.97395	0.048387	0.335652
Ces1e	443.036	0.702527	0.35626	1.97195	0.0486151	0.336782
Ddx54	148.937	-0.602683	0.305764	-1.97107	0.0487154	0.337025
Pdap1	812.141	-0.448087	0.227487	-1.96973	0.0488693	0.337636
Tnip1	160.915	-0.475182	0.241777	-1.96537	0.0493715	0.34065
Snrpd2	84.038	0.608412	0.309679	1.96466	0.049454	0.340764
Dhx36	54.5391	-0.506663	0.258327	-1.96133	0.0498408	0.341013
Ecm1	182.647	-0.449608	0.229641	-1.95787	0.0502449	0.341013
Iqgap2	1464.79	-0.346414	0.176431	-1.96345	0.0495941	0.341013
Kdm2a	261.368	-0.363029	0.185333	-1.95879	0.0501372	0.341013
N4bp2l1	47.9387	-0.68619	0.350182	-1.95952	0.0500516	0.341013
Prodh	242.991	-0.453832	0.231464	-1.9607	0.0499135	0.341013
Reep3	404.736	-0.319297	0.163052	-1.95826	0.0501996	0.341013
Rpl26	1220.82	-0.441509	0.224958	-1.96263	0.0496888	0.341013
Tcf7l2	172.124	-0.435375	0.222267	-1.9588	0.0501366	0.341013
Tirap	66.591	0.541463	0.276562	1.95783	0.0502496	0.341013
Tmem56	151.947	-0.418793	0.213938	-1.95755	0.0502831	0.341013
Zfhx3	360.803	-0.701064	0.357585	-1.96055	0.0499312	0.341013
Gripap1	135.424	-0.47953	0.245121	-1.9563	0.0504295	0.341557
Cfhr2	107.696	-0.482714	0.247268	-1.95219	0.0509157	0.341711
Furin	780.89	-0.420055	0.215083	-1.95299	0.0508204	0.341711
Kat8	70.0412	-0.557182	0.285413	-1.95219	0.0509153	0.341711
Ndufa5	1306.81	-0.508643	0.260189	-1.9549	0.0505951	0.341711
Ptbp1	285.707	-0.43524	0.222936	-1.95231	0.0509019	0.341711
Rbbp6	479.963	-0.315302	0.161354	-1.9541	0.0506889	0.341711
Rps20	2927.57	-0.5444	0.278654	-1.95367	0.05074	0.341711
Uqcrc1	1421.95	-0.476947	0.244431	-1.95125	0.0510268	0.342012
Bend7	97.7933	-0.621137	0.319387	-1.94478	0.0518019	0.343646
C3	28157.5	0.502911	0.258172	1.94797	0.0514186	0.343646
Dmgdh	856.385	-0.547977	0.281906	-1.94383	0.0519161	0.343646
Higd1a	71.1341	0.535035	0.2748	1.94699	0.0515356	0.343646
Itfg3	144.7	-0.421785	0.216479	-1.94838	0.0513691	0.343646
Mgea5	228.121	-0.357558	0.183955	-1.94373	0.0519286	0.343646
Myo1b	180.349	-0.43997	0.226379	-1.94351	0.051955	0.343646
Nacc2	140.158	-0.427679	0.220101	-1.94311	0.052003	0.343646
Tmem86b	265.125	-0.497895	0.255805	-1.94639	0.0516082	0.343646
Triap1	81.2193	0.621943	0.319781	1.9449	0.051787	0.343646
Zbtb7a	364.99	-0.353426	0.181824	-1.94378	0.0519223	0.343646
Ftcd	3961.21	-0.448648	0.231286	-1.9398	0.0524037	0.345851
Eral1	51.8861	-0.544788	0.281229	-1.93717	0.0527248	0.346051
Gpr137	64.619	-0.56022	0.289239	-1.93687	0.0527608	0.346051
Ppcs	99.4168	0.55807	0.287844	1.93879	0.0525266	0.346051
Rpl27a	63.785	0.787798	0.406896	1.93612	0.0528536	0.346051
Rps25-ps1	893.681	0.444949	0.229864	1.93571	0.0529034	0.346051
Serpina11	253.955	0.425112	0.219538	1.93639	0.0528194	0.346051
Wbp1l	1073.67	-0.422758	0.218321	-1.93641	0.0528176	0.346051
Rpl10a-ps1	44.7044	-0.804515	0.415911	-1.93434	0.0530709	0.34665
Sgk2	391.474	-0.562832	0.291039	-1.93387	0.0531293	0.34665
4932438A13Rik	271.143	-0.429167	0.222101	-1.9323	0.0533222	0.347032
Grpel1	316.234	0.378699	0.195976	1.93237	0.0533138	0.347032
Rps7	49.8129	0.65265	0.33823	1.9296	0.0536563	0.348766
D5Ertd579e	99.6223	-0.467756	0.242819	-1.92636	0.0540596	0.349424
Emc6	298.06	0.484745	0.251626	1.92645	0.0540485	0.349424
Kng1	10460.9	0.342392	0.177781	1.92592	0.0541147	0.349424
Nr2c2	187.122	-0.459477	0.238501	-1.92652	0.0540396	0.349424
Rock2	194.887	-0.380408	0.197561	-1.92552	0.0541638	0.349424
Zfp148	180.386	-0.368238	0.191149	-1.92645	0.0540487	0.349424
Foxn3	170.37	-0.380131	0.197504	-1.92467	0.0542703	0.349674
Gabarapl1	998.105	-0.418693	0.217693	-1.92332	0.0544396	0.350328
Cyp2c44	398.462	0.423934	0.22101	1.91817	0.0550896	0.353679
Mob1a	71.1593	0.49126	0.256117	1.91811	0.0550975	0.353679
Dapk1	90.74	0.63564	0.332237	1.91321	0.055721	0.354598
Fam46a	46.4995	0.710018	0.370895	1.91434	0.0555769	0.354598
Hivep2	57.2343	-0.577636	0.30163	-1.91505	0.0554867	0.354598
Pank3	199.579	-0.387177	0.202343	-1.91347	0.0556885	0.354598
Scamp3	396.431	0.421036	0.219839	1.9152	0.0554668	0.354598
Serpina6	1668.15	0.698167	0.364857	1.91354	0.0556795	0.354598
Tgoln1	726.319	-0.433396	0.226529	-1.91321	0.0557215	0.354598
Hipk2	93.353	-0.541887	0.283392	-1.91214	0.0558576	0.355026
Vdac2	150.183	0.418028	0.218687	1.91153	0.0559361	0.355087
Ldlr	440.933	0.448585	0.234861	1.91	0.0561333	0.355902
Paox	106.231	0.623024	0.326794	1.90647	0.0565891	0.357912
Paqr7	203.772	-0.556542	0.291843	-1.90699	0.0565218	0.357912
Adk	984.406	0.404372	0.212289	1.90482	0.0568031	0.357949
Mrpl41	87.7896	-0.486707	0.255425	-1.90547	0.0567185	0.357949
Mrps26	75.0327	0.47996	0.251956	1.90493	0.0567889	0.357949
Pigr	2013.2	0.441166	0.232258	1.89946	0.0575035	0.361921
Zfp707	87.8874	0.51509	0.271315	1.8985	0.0576308	0.362281
Akap8l	146.202	-0.40769	0.214982	-1.89639	0.0579082	0.362467
Coq10a	56.5872	-0.544255	0.286894	-1.89706	0.0578198	0.362467
Igbp1	52.3303	-0.603129	0.318082	-1.89614	0.0579414	0.362467
Itgav	75.881	-0.629962	0.331973	-1.89763	0.0577452	0.362467
Fxyd1	1916.08	-0.457607	0.241407	-1.89559	0.0580146	0.362479
Phf21a	70.9048	0.552538	0.291567	1.89507	0.0580838	0.362479
Aox1	45.5877	-0.595625	0.314954	-1.89115	0.0586041	0.363162
Atp6v0b	399.986	-0.393865	0.208106	-1.89262	0.0584089	0.363162
Irf3	208.212	-0.361146	0.190894	-1.89187	0.0585088	0.363162
Klf7	58.0478	0.532318	0.281491	1.89107	0.0586154	0.363162
Plin5	197.37	-0.582269	0.307629	-1.89277	0.058389	0.363162
Slc39a14	64.9373	0.630674	0.333087	1.89342	0.058302	0.363162
Metap2	481.019	-0.568762	0.301174	-1.88848	0.0589615	0.364432
Mtmr4	113.761	0.509836	0.269953	1.88861	0.0589441	0.364432
Dld	80.7845	-0.799959	0.42384	-1.88741	0.0591052	0.364447
Tmem115	62.9804	-0.561838	0.297628	-1.88772	0.0590638	0.364447
Phactr4	125.784	-0.549409	0.291389	-1.88549	0.0593643	0.365608
Rabl6	115.488	0.462364	0.245416	1.884	0.0595644	0.365967
Rps6kb2	56.5548	-0.507617	0.269392	-1.88431	0.0595232	0.365967
Alas1	78.7134	-0.669376	0.356296	-1.87871	0.0602844	0.366767
C4b	724.302	0.354209	0.188479	1.87931	0.0602026	0.366767
Ccdc127	45.7765	0.582659	0.310284	1.87782	0.0604053	0.366767
Hao1	538.448	-0.567175	0.301437	-1.88157	0.0598946	0.366767
Plekhb2	62.2536	0.489187	0.260109	1.8807	0.060013	0.366767
Ppp6r3	112.806	0.444911	0.236715	1.87952	0.0601729	0.366767
Rnf13	107.95	-0.479737	0.254846	-1.88246	0.0597736	0.366767
Ssr2	144.544	0.428359	0.227722	1.88106	0.0599637	0.366767
Sult1d1	178.86	-0.666214	0.354717	-1.87816	0.0603596	0.366767
Ypel3	341.277	-0.499175	0.265788	-1.87809	0.0603684	0.366767
Fam13a	46.191	-0.662435	0.353347	-1.87474	0.0608279	0.368034
Pttg1	168.071	1.22778	0.654849	1.87491	0.0608049	0.368034
Serpina1c	14339.8	-0.62931	0.335588	-1.87525	0.0607584	0.368034
Tmem59	184.448	0.573457	0.306169	1.87301	0.0610676	0.369051
Inpp5f	61.9658	-0.497675	0.265943	-1.87136	0.0612954	0.369995
Acy3	221.034	0.474862	0.254084	1.86892	0.061634	0.37117
Cox5b	291.675	0.472611	0.252813	1.86941	0.0615655	0.37117
Psma2	123.406	0.531681	0.284574	1.86834	0.0617144	0.371221
Fdx1	120.279	0.516068	0.276525	1.86626	0.0620044	0.371666
H2-Q10	3794.76	0.40639	0.217708	1.86667	0.0619475	0.371666
Hspa13	55.9898	0.601256	0.322167	1.86629	0.0620009	0.371666
Trak1	62.7876	-0.588919	0.315667	-1.86563	0.0620928	0.371764
Ntn4	61.2423	0.491631	0.263602	1.86505	0.0621746	0.371823
Sparc	1134.64	-0.51206	0.274745	-1.86376	0.0623551	0.372471
Rnf8	46.2465	0.560564	0.300902	1.86295	0.0624695	0.372723
0610007P14Rik	201.861	0.508941	0.274067	1.85699	0.0633119	0.373876
Aldh1a7	466.855	0.367163	0.197418	1.85982	0.0629105	0.373876
Arid1a	56.858	-0.61056	0.32833	-1.85959	0.062943	0.373876
Atp5o	911.798	0.352078	0.189222	1.86066	0.0627916	0.373876
Fbp1	816.847	0.355639	0.191559	1.85656	0.0633744	0.373876
Foxo1	151.849	-0.383477	0.206356	-1.85833	0.0631225	0.373876
Lsm6	260.476	0.559587	0.301149	1.85817	0.0631445	0.373876
Nom1	134.727	-0.476041	0.256423	-1.85647	0.0633873	0.373876
Prkcsh	564.295	-0.361849	0.194865	-1.85692	0.0633221	0.373876
Reln	46.2546	-0.55398	0.298241	-1.85749	0.063241	0.373876
Hmgn1	397.61	0.402164	0.216871	1.8544	0.0636826	0.374878
Nfkbia	221.003	0.53285	0.287366	1.85426	0.0637025	0.374878
Esd	279.468	0.358261	0.193312	1.85328	0.0638427	0.375276
Cnn3	408.084	-0.454795	0.246351	-1.84613	0.0648735	0.378635
Cyp2j5	2455.76	-0.386535	0.209378	-1.84611	0.0648761	0.378635
Grn	4769.5	-0.519448	0.281409	-1.84588	0.0649094	0.378635
Lsm2	57.6512	-0.560665	0.303707	-1.84607	0.064882	0.378635
Mal2	63.9761	0.638225	0.345261	1.84853	0.0645261	0.378635
Prpf8	117.006	0.479913	0.260033	1.84559	0.0649522	0.378635
Rnase4	3067.37	0.584391	0.316489	1.84648	0.0648222	0.378635
Vcam1	56.6819	0.590343	0.319926	1.84525	0.0650011	0.378635
Ints7	49.1253	0.620077	0.336208	1.84433	0.0651358	0.378992
Actr1b	122.597	0.463969	0.251717	1.84322	0.0652971	0.379076
Hpgd	281.514	-0.418739	0.227162	-1.84335	0.0652781	0.379076
C8a	2359.14	0.450537	0.244851	1.84004	0.0657619	0.381345
Zfp706	459.882	-0.410523	0.223231	-1.839	0.0659146	0.381802
Gm15536	150.884	0.48851	0.265889	1.83727	0.0661702	0.382852
Brip1os	146.1	-0.449483	0.244847	-1.83577	0.0663916	0.383019
Pik3c2a	154.478	-0.549907	0.299666	-1.83507	0.0664958	0.383019
Ppip5k2	185.715	-0.441218	0.240436	-1.83507	0.0664948	0.383019
Rasa1	372.884	-0.457162	0.248956	-1.83632	0.0663106	0.383019
St3gal1	91.0457	0.465861	0.253988	1.83418	0.0666266	0.383027
Tsn	714.661	-0.337863	0.184216	-1.83406	0.0666456	0.383027
Gm11942	488.794	0.414887	0.226337	1.83305	0.0667953	0.383034
Ptgs1	73.6172	0.713745	0.38935	1.83317	0.0667772	0.383034
Zeb1	113.334	-0.472502	0.257922	-1.83196	0.0669578	0.38354
Srek1	142.127	0.424118	0.231782	1.82981	0.0672779	0.384946
Agrn	47.877	0.557626	0.304982	1.82839	0.0674904	0.385734
Prkd3	204.261	-0.39601	0.21689	-1.82586	0.0678712	0.387054
S100pbp	71.8583	0.510503	0.279585	1.82593	0.0678605	0.387054
Anp32b	261.874	-0.408377	0.224001	-1.82311	0.0682869	0.387712
Atg7	224.445	-0.406428	0.223574	-1.81786	0.0690848	0.387712
Bri3bp	146.347	-0.627401	0.345053	-1.81828	0.069022	0.387712
Glyr1	46.807	-0.643388	0.353169	-1.82176	0.0684917	0.387712
Gm28661	54.0564	-0.863016	0.474808	-1.81761	0.0691239	0.387712
Gm4750	426.072	-0.470264	0.258476	-1.81937	0.0688549	0.387712
Kctd9	61.2926	-0.54237	0.298007	-1.81999	0.06876	0.387712
Ncln	222.103	-0.369233	0.203226	-1.81686	0.0692381	0.387712
Ndufb8	731.605	0.415285	0.228593	1.8167	0.0692637	0.387712
Plce1	48.9415	0.646353	0.35548	1.81825	0.0690256	0.387712
Pth1r	71.718	-0.522103	0.28723	-1.81772	0.0691075	0.387712
Rad50	110.888	-0.436075	0.239845	-1.81816	0.0690399	0.387712
Rnf141	70.8405	0.487368	0.268088	1.81794	0.0690736	0.387712
Ugt2b1	583.341	-0.653178	0.358984	-1.81952	0.0688324	0.387712
Uqcc3	164.746	-0.394497	0.217005	-1.81792	0.0690771	0.387712
Uroc1	903.193	0.335393	0.184422	1.81862	0.0689697	0.387712
Usp10	166.914	-0.456294	0.250828	-1.81915	0.0688883	0.387712
Psma1	115.261	-0.46518	0.256136	-1.81615	0.0693476	0.38776
Ugt3a2	66.9839	-0.558884	0.307896	-1.81517	0.0694974	0.388178
Sc5d	656.259	0.42002	0.231599	1.81357	0.0697446	0.388298
Surf4	301.747	0.339899	0.187325	1.81449	0.0696025	0.388298
Vasp	56.5746	0.519018	0.286176	1.81363	0.0697348	0.388298
Smarcd2	142.008	0.459324	0.253446	1.81232	0.0699373	0.388951
C1rl	333.491	-0.29976	0.165588	-1.81028	0.0702525	0.389864
Tmem238	178.869	-0.505247	0.279099	-1.81028	0.0702522	0.389864
Ctcflos	53.2913	-0.720813	0.398535	-1.80866	0.0705046	0.390842
Arpc1b	370.976	0.540408	0.299178	1.80631	0.0708698	0.391186
Chm	85.4771	-0.474352	0.26255	-1.80671	0.0708077	0.391186
Exoc8	52.4901	-0.575827	0.318531	-1.80776	0.0706446	0.391186
Ythdf1	118.369	-0.379197	0.209892	-1.80663	0.0708196	0.391186
Rnf121	72.0021	-0.455263	0.252141	-1.80559	0.0709822	0.391388
1110054M08Rik	44.9694	-0.586431	0.325072	-1.804	0.071231	0.391923
Mrpl33	65.0199	0.558892	0.309764	1.80426	0.0711913	0.391923
Cox5a	292.358	0.358109	0.198563	1.8035	0.0713094	0.391936
Jmjd6	53.3854	0.567707	0.314904	1.8028	0.0714203	0.392128
Fnbp1	46.9562	0.601579	0.33404	1.80092	0.0717154	0.392401
Mvk	71.4808	0.47864	0.26574	1.80116	0.0716773	0.392401
Rassf7	90.744	-0.601828	0.334247	-1.80055	0.0717741	0.392401
Tns1	276.166	-0.381158	0.211614	-1.80119	0.0716722	0.392401
Usp14	126.633	-0.414497	0.230292	-1.79988	0.0718799	0.392563
H2-K1	842.083	0.449622	0.249965	1.79874	0.0720592	0.392711
Twistnb	167.8	-0.414098	0.230162	-1.79916	0.071994	0.392711
Polr3b	47.8276	-0.578035	0.321663	-1.79702	0.0723321	0.393783
Gchfr	529.203	-0.403895	0.225013	-1.79499	0.0726559	0.395129
Srrm1	495.401	-0.395359	0.220367	-1.7941	0.0727977	0.395483
Lin7a	225.218	0.503124	0.280743	1.79212	0.0731142	0.396785
Fth1	1399.43	0.345374	0.193141	1.78819	0.073745	0.398842
Hlf	100.302	-0.376116	0.210327	-1.78825	0.0737365	0.398842
Mxi1	58.5097	-0.509415	0.284934	-1.78784	0.0738023	0.398842
Tmem14c	400.493	0.463504	0.259241	1.78793	0.0737875	0.398842
Cox4i1	2097.22	-0.408674	0.22879	-1.78624	0.0740608	0.399258
Scrn2	161.994	-0.416541	0.233146	-1.78661	0.0739998	0.399258
Stab1	130.371	-0.474572	0.265729	-1.78592	0.0741115	0.399258
Klkb1	502.346	-0.360795	0.202224	-1.78413	0.0744024	0.400407
Nipsnap1	685.665	0.405206	0.227272	1.78291	0.0746005	0.401055
Fam222b	62.9938	0.523479	0.293836	1.78154	0.0748249	0.401843
Limd2	76.2384	0.582828	0.327273	1.78086	0.074935	0.402016
Gm10221	62.1808	-0.676345	0.380049	-1.77962	0.0751375	0.402391
Uba1	965.736	0.377454	0.212114	1.77948	0.0751608	0.402391
4930581F22Rik	107.503	-0.630562	0.354913	-1.77667	0.0756233	0.403192
Abcc6	63.5865	0.47637	0.26834	1.77525	0.0758573	0.403192
Gm4951	131.993	-0.447694	0.252156	-1.77546	0.0758212	0.403192
Nop10	218.922	0.409641	0.230611	1.77633	0.0756783	0.403192
Rnd2	125.708	-0.526715	0.296249	-1.77794	0.0754129	0.403192
Rnps1	59.8977	-0.580374	0.326627	-1.77687	0.0755892	0.403192
Trp53inp1	84.8709	-0.550614	0.310132	-1.77542	0.0758285	0.403192
Ly6a	78.8299	-0.782547	0.440996	-1.7745	0.0759808	0.403433
Lima1	150.408	0.444427	0.250733	1.77251	0.0763098	0.404764
Tmem242	208.485	0.388693	0.21935	1.77202	0.0763905	0.404776
Lipa	1369.2	-0.499347	0.281915	-1.77127	0.0765159	0.405024
Emc2	160.974	-0.531853	0.300423	-1.77035	0.076669	0.405122
Ncbp1	66.2889	0.501368	0.2833	1.76974	0.0767698	0.405122
Rad54l2	44.894	-0.613009	0.346349	-1.76992	0.0767405	0.405122
Ppa1	555.086	0.444919	0.251767	1.76719	0.0771968	0.406959
Fcgr4	70.7542	-0.660397	0.373819	-1.76662	0.0772916	0.407043
Egfr	646.782	0.521347	0.29551	1.76423	0.0776938	0.408328
Prdx6	2117.54	-0.323818	0.183534	-1.76435	0.0776733	0.408328
Abtb1	55.1353	-0.540542	0.306594	-1.76306	0.0778907	0.408402
Glt1d1	116.557	-0.498376	0.282879	-1.7618	0.0781037	0.408402
Sri	94.5485	0.424812	0.241073	1.76217	0.0780409	0.408402
Tat	111.675	-0.718154	0.407252	-1.76341	0.0778307	0.408402
Znhit1	294.068	-0.484668	0.274995	-1.76246	0.077991	0.408402
Rpl23a	111.524	0.499669	0.283986	1.75948	0.0784954	0.410035
Atp5f1	187.171	0.413756	0.235362	1.75796	0.0787549	0.410975
Letmd1	138.146	-0.419477	0.238714	-1.75724	0.0788776	0.411199
Epb4.1	336.951	-0.343694	0.195836	-1.75501	0.0792578	0.411933
Gm4997	114.278	-0.603206	0.343547	-1.75582	0.0791195	0.411933
Psmc3	998.554	-0.300797	0.171393	-1.75501	0.0792568	0.411933
Tnk2	44.8742	0.518245	0.295601	1.75319	0.0795691	0.413135
Marc2	656.261	0.415651	0.237163	1.75259	0.0796721	0.413254
Lhpp	102.231	-0.61379	0.350597	-1.7507	0.0799979	0.414258
Ubqln1	199.339	0.406962	0.232479	1.75053	0.0800262	0.414258
BC005537	313.806	-0.395548	0.226062	-1.74973	0.080165	0.41456
Inmt	4959.93	0.59707	0.341529	1.74823	0.0804244	0.41507
Nisch	205.624	-0.360761	0.206319	-1.74856	0.0803675	0.41507
Slc27a4	194.167	-0.406352	0.232526	-1.74756	0.0805404	0.415254
2700060E02Rik	50.3386	0.529318	0.30335	1.74491	0.0810007	0.41721
Coq9	91.3237	0.487829	0.279868	1.74307	0.0813214	0.41831
Emr1	51.3727	0.655057	0.375874	1.74276	0.0813764	0.41831
Zcchc9	56.151	-0.461387	0.264884	-1.74185	0.0815355	0.418711
Ndst2	48.4528	0.517559	0.297419	1.74017	0.08183	0.419806
mt-Nd4	84049.5	0.442537	0.254467	1.73908	0.0820214	0.42037
Cyp7b1	171.627	-1.06876	0.615379	-1.73675	0.0824315	0.421634
Tbcb	95.737	0.38692	0.222741	1.73708	0.0823724	0.421634
Slc29a1	165.646	0.541695	0.312022	1.73608	0.0825494	0.421819
Creld1	117.788	-0.459826	0.265139	-1.73428	0.082868	0.423029
Ank3	73.47	-0.533286	0.307738	-1.73292	0.0831097	0.42304
Entpd8	151.496	-0.432804	0.249628	-1.73379	0.0829545	0.42304
Rmdn1	140.199	-0.396985	0.229089	-1.73288	0.0831162	0.42304
Gsk3b	388.787	-0.43298	0.24996	-1.73219	0.083239	0.423248
Adipor2	867.924	0.361885	0.209125	1.73047	0.0835456	0.424388
Cct3	277.309	0.470576	0.272114	1.72934	0.083749	0.424559
Dcaf6	183.421	-0.45085	0.260817	-1.7286	0.0838802	0.424559
Srrm2	1652.24	-0.33544	0.19407	-1.72845	0.0839083	0.424559
Zfp609	48.8312	-0.589093	0.340606	-1.72954	0.0837119	0.424559
Anapc5	321.155	-0.390387	0.22619	-1.72592	0.0843614	0.425553
Gns	587.351	-0.358412	0.207609	-1.72638	0.0842791	0.425553
Hbb-bt	151.748	0.583183	0.338095	1.72491	0.0845436	0.425553
Ilk	72.4911	-0.479017	0.277661	-1.72519	0.0844933	0.425553
Nceh1	66.3209	0.633239	0.366962	1.72563	0.0844147	0.425553
Tnpo2	184.971	-0.43419	0.251763	-1.7246	0.0845993	0.425553
Cd93	49.4295	0.52165	0.302617	1.72379	0.0847449	0.42587
Rc3h1	45.3663	-0.589457	0.342092	-1.72309	0.0848715	0.425938
Tsr1	57.9293	0.569507	0.330569	1.72281	0.0849235	0.425938
Fndc3a	131.373	0.394879	0.229289	1.72219	0.0850358	0.425968
Gm6142	270.241	-0.324805	0.18869	-1.72137	0.0851845	0.425968
Tmem143	54.0566	-0.462906	0.269024	-1.72069	0.0853074	0.425968
Vps4b	69.0792	0.469882	0.273108	1.7205	0.0853422	0.425968
Zxdc	43.9238	-0.53006	0.308	-1.72098	0.0852552	0.425968
Ndufa8	92.8424	0.571259	0.332244	1.7194	0.0855424	0.42629
Tmed3	96.5326	0.534505	0.310897	1.71923	0.0855719	0.42629
Grk6	66.4265	-0.630407	0.366919	-1.71811	0.0857765	0.426897
BC017158	51.2814	-0.50093	0.291828	-1.71653	0.0860658	0.427024
Cyb5b	597.387	0.330522	0.192549	1.71656	0.0860588	0.427024
Pttg1ip	1243.78	-0.384502	0.223967	-1.71678	0.0860186	0.427024
Tmem219	46.3972	0.51559	0.300432	1.71616	0.0861329	0.427024
Kif5b	293.542	-0.320836	0.187123	-1.71457	0.0864236	0.427445
Mrps24	197.034	-0.357245	0.2083	-1.71505	0.0863365	0.427445
Vamp5	46.5341	0.527638	0.307779	1.71434	0.0864663	0.427445
Anapc16	61.5927	-0.456573	0.266784	-1.71139	0.0870085	0.427967
Ctnnbip1	209.537	0.420423	0.245764	1.71067	0.0871412	0.427967
Dcaf12	65.3109	0.498058	0.291021	1.71142	0.0870042	0.427967
Mup18	352.306	-0.631184	0.368458	-1.71304	0.086705	0.427967
Pip5k1a	95.9809	0.430731	0.251652	1.71161	0.0869681	0.427967
Rnf6	282.605	-0.449417	0.262689	-1.71084	0.0871112	0.427967
Timm10	83.1101	0.472957	0.276484	1.71061	0.0871524	0.427967
Tonsl	465.431	0.385763	0.225742	1.70886	0.0874762	0.429149
Mbl2	843.512	0.327355	0.191637	1.7082	0.0875992	0.429344
Ndufa10	675.079	0.3363	0.196932	1.70769	0.0876939	0.429401
Golga2	164.148	0.458444	0.268673	1.70632	0.0879477	0.430235
Arpc4	565.875	-0.383677	0.225102	-1.70445	0.0882962	0.431068
Ehd4	52.9779	0.548038	0.321478	1.70475	0.0882417	0.431068
Slc22a1	255.407	0.4643	0.272466	1.70407	0.0883685	0.431068
Cope	897.644	-0.414469	0.243348	-1.7032	0.0885314	0.431455
Ambp	14999.6	0.2826	0.166097	1.70142	0.088865	0.432672
Insig1	105.861	0.578921	0.340634	1.69954	0.089218	0.433981
Msr1	56.9534	0.605031	0.356225	1.69845	0.0894225	0.434566
Cpsf3	117.113	0.416037	0.245033	1.69788	0.0895303	0.434681
Atxn7l3b	450.974	-0.332107	0.195714	-1.6969	0.0897162	0.434896
Crip1	56.0054	0.54516	0.32138	1.69631	0.0898274	0.434896
Nemf	250.283	-0.443895	0.261667	-1.69641	0.0898079	0.434896
Leprotl1	68.5129	0.416613	0.24586	1.69451	0.0901681	0.43595
Slc25a47	1363.45	-0.529272	0.312542	-1.69345	0.0903706	0.43595
Tmem55b	100.233	-0.400079	0.23626	-1.69338	0.0903831	0.43595
Zc3h15	655.937	-0.459642	0.271318	-1.69411	0.0902451	0.43595
Tfip11	74.0233	-0.497142	0.294008	-1.69091	0.0908538	0.437812
Aimp1	149.072	0.379659	0.224651	1.69	0.0910284	0.438244
Mkrn2os	75.6593	-0.436664	0.258458	-1.6895	0.0911239	0.438295
Eef2	4079.8	-0.319046	0.188943	-1.68858	0.0912996	0.438493
Mapre3	140.359	-0.392879	0.232693	-1.6884	0.0913349	0.438493
Vcp	838.997	-0.416894	0.247053	-1.68746	0.091514	0.438944
Cyp4a14	288.675	-0.961459	0.571497	-1.68235	0.0925007	0.443171
Ormdl3	66.4991	-0.431709	0.256662	-1.68201	0.092567	0.443171
Syncrip	74.7156	0.433905	0.258039	1.68155	0.0926565	0.443189
Coro1b	169.077	0.362819	0.216156	1.67851	0.0932485	0.445127
Poll	56.2133	-0.605447	0.360658	-1.67873	0.0932048	0.445127
Sec16a	66.2978	0.472479	0.28155	1.67814	0.0933206	0.445127
Fam173a	77.807	0.433747	0.258564	1.67752	0.0934408	0.445289
Hint2	378.923	0.338651	0.202139	1.67533	0.0938688	0.446916
Tmco1	468.373	-0.270223	0.161438	-1.67385	0.0941604	0.447478
Trrap	91.907	-0.471582	0.281671	-1.67423	0.0940849	0.447478
Ascc3	51.7872	-0.487408	0.291714	-1.67084	0.0947529	0.449422
Krt18	828.868	0.352035	0.210854	1.66957	0.0950047	0.449422
Rae1	78.3233	0.449413	0.269157	1.66971	0.0949769	0.449422
Rpl39	69.6244	0.431734	0.258486	1.67024	0.0948714	0.449422
Rps27	106.186	0.434083	0.259765	1.67106	0.09471	0.449422
Ebp	1903.39	0.428764	0.257011	1.66827	0.095262	0.44978
Lpl	106.019	0.482674	0.28933	1.66825	0.0952665	0.44978
Wdr43	447.701	-0.574004	0.344154	-1.66787	0.0953418	0.44978
Gm13341	141.263	0.438031	0.262716	1.66732	0.095451	0.449884
Naa30	56.3337	-0.422754	0.253637	-1.66676	0.0955615	0.449994
Hyou1	80.3837	0.533255	0.320155	1.66562	0.0957898	0.450247
Sephs2	70.1936	-0.577341	0.34657	-1.66587	0.0957388	0.450247
Ltn1	74.677	-0.42496	0.255226	-1.66503	0.0959061	0.450383
Glg1	254.584	0.290889	0.174964	1.66256	0.0964003	0.451579
Hs6st1	237.538	-0.330004	0.198557	-1.66201	0.0965106	0.451579
Smad5	149.735	-0.371245	0.223363	-1.66207	0.0964989	0.451579
Ube3a	292.433	-0.364223	0.219066	-1.66262	0.0963892	0.451579
Rps19	811.24	0.425854	0.256398	1.66091	0.0967318	0.452204
Cxxc1	49.2647	0.483852	0.291695	1.65876	0.0971637	0.45314
Hc	888.535	0.449758	0.271215	1.65831	0.0972558	0.45314
Plin3	111.395	0.436636	0.263359	1.65795	0.0973282	0.45314
Rps16	1037.82	0.391569	0.236164	1.65804	0.09731	0.45314
Sec31a	200.148	-0.385585	0.232598	-1.65773	0.0973712	0.45314
Gjb2	269.68	0.319679	0.192957	1.65674	0.0975727	0.453669
Chmp5	81.2335	-0.495912	0.299442	-1.65612	0.0976972	0.453839
Josd2	90.322	-0.454649	0.274721	-1.65495	0.0979355	0.454537
Sfmbt1	131.487	-0.370269	0.223807	-1.65441	0.0980433	0.454628
Cd82	81.4932	-0.411508	0.249106	-1.65194	0.0985474	0.456283
Macf1	182.723	0.41873	0.2535	1.65179	0.098577	0.456283
Car8	151.531	-0.363306	0.22012	-1.65049	0.098843	0.457104
Ipo5	118.148	-0.40043	0.242816	-1.64911	0.099126	0.45757
Scap	118.05	0.409222	0.248209	1.6487	0.0992097	0.45757
Svil	89.8939	-0.535576	0.324763	-1.64913	0.0991211	0.45757
Mrpl12	812.135	-0.335294	0.203448	-1.64806	0.0993405	0.457765
Clmn	461.067	-0.343309	0.208456	-1.64691	0.0995762	0.458033
Senp6	230.51	-0.337784	0.205067	-1.64719	0.0995199	0.458033
Gfra1	112.414	-0.480463	0.291844	-1.6463	0.0997015	0.458201
Cmc2	99.3241	-0.635681	0.386643	-1.6441	0.100155	0.458246
Cox20	264.067	0.365787	0.22246	1.64428	0.100118	0.458246
Fabp5	129.462	0.607808	0.369676	1.64417	0.100142	0.458246
G6pc	514.343	0.430921	0.262036	1.64451	0.100071	0.458246
Larp4	220.962	-0.29324	0.178345	-1.64423	0.100129	0.458246
Abcb7	51.0194	-0.434182	0.26425	-1.64307	0.100368	0.458812
Cenpb	117.806	-0.334374	0.203598	-1.64233	0.100522	0.459108
BC025446	80.7555	0.642838	0.392285	1.6387	0.101276	0.459895
Cyp4f13	204.141	-0.440535	0.268641	-1.63987	0.101033	0.459895
Macrod1	195.609	-0.465713	0.284277	-1.63824	0.101373	0.459895
Mospd3	68.5023	0.446843	0.272759	1.63823	0.101373	0.459895
Pwwp2a	51.0967	-0.635762	0.388107	-1.63811	0.101399	0.459895
Qsox1	2239.55	0.325302	0.198492	1.63887	0.10124	0.459895
Rpl8	2004.19	-0.384745	0.234748	-1.63897	0.10122	0.459895
Shoc2	182.827	-0.616226	0.37619	-1.63807	0.101407	0.459895
Nrd1	442.119	-0.315503	0.192803	-1.6364	0.101756	0.460412
Nudcd2	49.9012	0.495656	0.30278	1.63702	0.101627	0.460412
Psen1	145.376	-0.428852	0.262095	-1.63624	0.101788	0.460412
Arid4a	338.657	-0.346873	0.212058	-1.63575	0.101892	0.460478
Acad8	84.9659	-0.387181	0.237077	-1.63315	0.102438	0.461933
Tmem19	170.654	0.359523	0.22017	1.63293	0.102483	0.461933
Txnl4a	49.45	-0.499238	0.305699	-1.6331	0.102447	0.461933
Hsd17b7	108.038	-0.445927	0.273233	-1.63204	0.102671	0.462186
Rps24	272.451	0.337456	0.206798	1.63182	0.102718	0.462186
S100a10	165.018	-0.448963	0.275329	-1.63064	0.102967	0.462902
Mybbp1a	132.938	0.330196	0.202573	1.63001	0.1031	0.463099
Dynll2	1116.52	-0.378199	0.232129	-1.62926	0.103259	0.463407
8430419L09Rik	64.9979	-0.508001	0.312382	-1.62622	0.103904	0.464501
Chd1	175.16	-0.338713	0.208312	-1.62599	0.103952	0.464501
Ergic3	391.066	-0.382869	0.235318	-1.62703	0.103731	0.464501
Ppp3ca	251.271	-0.311408	0.19142	-1.62683	0.103773	0.464501
Yam1	128959	-0.457838	0.2815	-1.62642	0.10386	0.464501
Ap2m1	165.151	-0.359252	0.221156	-1.62443	0.104284	0.465581
Proser2	194.243	-0.406551	0.250468	-1.62316	0.104554	0.466383
Cacul1	93.2832	0.381968	0.235445	1.62233	0.104734	0.466387
Ninj1	645.809	-0.31235	0.192584	-1.62189	0.104826	0.466387
Rpl4	971.869	-0.257694	0.158867	-1.62208	0.104787	0.466387
Ankrd13a	73.1318	0.37758	0.233015	1.62041	0.105144	0.467397
Pdlim1	87.6759	0.457416	0.282404	1.61972	0.105293	0.467655
Anapc2	123.16	-0.425277	0.26286	-1.61788	0.105688	0.468864
Il11ra1	431.338	0.325867	0.201502	1.61719	0.105837	0.468864
Osbpl8	69.5061	-0.511103	0.315969	-1.61757	0.105755	0.468864
Aldh4a1	1226.62	0.426172	0.263626	1.61658	0.10597	0.468934
Zfp664	127.796	-0.447251	0.276717	-1.61627	0.106035	0.468934
Cpeb3	104.555	-0.494275	0.30688	-1.61064	0.107257	0.470111
Gm28437	1022.33	-1.28279	0.795642	-1.61227	0.106903	0.470111
Hint1	699.076	0.313744	0.194517	1.61293	0.106759	0.470111
Itih2	440.203	0.341856	0.212017	1.6124	0.106875	0.470111
Mtx1	103.64	-0.45019	0.279147	-1.61274	0.106802	0.470111
Pex14	70.0531	0.410263	0.254885	1.6096	0.107485	0.470111
Rab43	109.636	-0.470632	0.291971	-1.61191	0.106981	0.470111
Slc17a3	51.065	0.502365	0.311865	1.61084	0.107214	0.470111
Slc6a6	324.409	-0.519784	0.322548	-1.61149	0.107072	0.470111
Supt6	277.213	-0.351178	0.217922	-1.61148	0.107075	0.470111
Tada2b	75.7458	-0.494051	0.306286	-1.61304	0.106737	0.470111
Tfr2	674.855	-0.274953	0.170739	-1.61037	0.107317	0.470111
Vars2	75.5265	-0.384175	0.238638	-1.60987	0.107427	0.470111
Agpat3	151.533	-0.362641	0.225763	-1.60629	0.108211	0.470639
Bcas2	57.9176	0.511533	0.318455	1.6063	0.108208	0.470639
Cd164	169.536	0.360905	0.224739	1.60588	0.108299	0.470639
Cda	89.5626	-0.55835	0.347623	-1.6062	0.108231	0.470639
Cyp2c69	138.855	-1.30443	0.812083	-1.60627	0.108215	0.470639
Fam134b	120.171	-0.525859	0.327505	-1.60565	0.10835	0.470639
Grb2	121.039	-0.338662	0.210945	-1.60545	0.108395	0.470639
Slc25a1	540.634	-0.397549	0.247543	-1.60598	0.108278	0.470639
Smad4	53.2678	-0.520496	0.324235	-1.60531	0.108427	0.470639
Tagln2	238.287	0.347867	0.217115	1.60222	0.109106	0.47319
Acot1	47.4106	-0.660972	0.413616	-1.59803	0.110036	0.473245
Actr1a	164.568	-0.374699	0.234312	-1.59915	0.109788	0.473245
Fadd	43.1351	-0.544052	0.340359	-1.59846	0.10994	0.473245
Gnl2	171.812	0.32586	0.203685	1.59982	0.109638	0.473245
Pafah2	414.986	-0.301093	0.188331	-1.59874	0.109878	0.473245
Pdk1	65.1261	-0.512364	0.320323	-1.59952	0.109705	0.473245
Pkp2	120.305	-0.525085	0.328276	-1.59952	0.109705	0.473245
Ptp4a2	1167.01	-0.295367	0.184439	-1.60144	0.10928	0.473245
Rbm25	830.273	-0.29035	0.181541	-1.59936	0.10974	0.473245
Rbm8a	767.388	-0.368969	0.230856	-1.59827	0.109983	0.473245
1200014J11Rik	56.1837	-0.477025	0.299049	-1.59514	0.110681	0.47432
Cited2	54.1028	-0.568364	0.356623	-1.59374	0.110995	0.47432
Marco	338.07	1.53307	0.960346	1.59637	0.110406	0.47432
Mrpl54	77.1008	0.407283	0.255413	1.5946	0.110801	0.47432
Mrps6	79.8777	0.595974	0.37341	1.59603	0.110482	0.47432
Rpl23	212.615	0.369621	0.231921	1.59374	0.110995	0.47432
Rpl28	79.8259	0.445337	0.279425	1.59376	0.11099	0.47432
Uri1	132.311	-0.331477	0.208002	-1.59362	0.111021	0.47432
Dusp3	212.094	-0.343517	0.215614	-1.5932	0.111115	0.474328
Adhfe1	51.32	0.511501	0.32118	1.59257	0.111257	0.474543
Angptl3	2160.02	-0.258885	0.162688	-1.59129	0.111544	0.475004
H1f0	189.248	0.385286	0.242201	1.59077	0.111662	0.475004
Igtp	147.192	-0.471864	0.296762	-1.59004	0.111825	0.475004
Ltbr	289.94	0.331003	0.20817	1.59006	0.111821	0.475004
Yipf1	384.389	-0.319807	0.201072	-1.59051	0.11172	0.475004
Wdr89	141.437	-0.47649	0.299947	-1.58858	0.112155	0.476012
Slc35c2	86.7716	-0.432108	0.27214	-1.58782	0.112328	0.476356
Rab11b	280.672	-0.315383	0.198852	-1.58602	0.112736	0.477693
2810007J24Rik	185.441	-0.563003	0.355322	-1.58449	0.113083	0.477986
Acot12	130.5	-0.505848	0.319222	-1.58463	0.113051	0.477986
Gfpt1	65.0364	0.522864	0.329854	1.58514	0.112935	0.477986
Gsto1	194.193	-0.394641	0.249178	-1.58377	0.113246	0.478283
Fis1	334.31	-0.392505	0.248034	-1.58246	0.113544	0.478759
Inppl1	56.4198	0.470623	0.297331	1.58282	0.113462	0.478759
Gramd3	108.765	-0.377534	0.238736	-1.58139	0.113789	0.479401
Ahsg	42693.2	0.314071	0.198943	1.5787	0.114406	0.479649
Mir122	126.364	0.526713	0.333523	1.57924	0.114281	0.479649
Ndufa4	48.9216	-1.39129	0.881142	-1.57896	0.114345	0.479649
Nfic	897.405	-0.327861	0.20751	-1.57998	0.114111	0.479649
Rprd2	61.8957	0.515089	0.326174	1.57919	0.114293	0.479649
Zmiz2	62.8359	-0.431834	0.273364	-1.57971	0.114174	0.479649
Dcxr	689.158	-0.399632	0.253261	-1.57794	0.114579	0.479987
Bscl2	278.208	-0.376145	0.238657	-1.57609	0.115004	0.48107
Gm12346	621.848	-0.46636	0.295963	-1.57574	0.115086	0.48107
Zmpste24	180.22	0.349298	0.221691	1.5756	0.115118	0.48107
Acot2	346.781	-1.14071	0.724535	-1.57441	0.115393	0.481832
Atp6v0a1	251.138	-0.323685	0.205769	-1.57305	0.115707	0.48204
Cat	2958.84	0.31255	0.198741	1.57265	0.1158	0.48204
Hjurp	94.1476	-0.397003	0.252518	-1.57217	0.11591	0.48204
Itih4	6388.04	0.342278	0.217599	1.57297	0.115725	0.48204
Tyrobp	76.992	0.51996	0.330697	1.57231	0.115878	0.48204
Atp1b3	62.8438	-0.488518	0.310824	-1.57168	0.116024	0.482124
Prorsd1	105.604	0.433637	0.276119	1.57047	0.116306	0.482908
Ugt2b5	557.775	-0.351908	0.224173	-1.56981	0.11646	0.48316
Mgat4b	55.0534	0.430834	0.27457	1.56912	0.11662	0.483433
Acsm1	967.488	-0.26216	0.167311	-1.5669	0.117137	0.483973
Dus1l	103.022	-0.431658	0.275546	-1.56655	0.117219	0.483973
Gm22710	420.506	-0.455247	0.29059	-1.56663	0.117201	0.483973
Man2c1	54.554	-0.445274	0.284065	-1.56751	0.116996	0.483973
Ptges2	70.8091	-0.404585	0.258058	-1.56781	0.116927	0.483973
Gtf2i	105.733	0.413736	0.264387	1.56489	0.117609	0.48481
Pdia6	253.317	0.37342	0.238584	1.56515	0.117548	0.48481
Serinc1	184.507	-0.306401	0.195927	-1.56386	0.117851	0.485419
Khsrp	87.2298	0.363837	0.232971	1.56173	0.118352	0.486972
Npr2	189.101	-0.535347	0.343115	-1.56025	0.1187	0.486972
Slc25a17	166.46	-0.444256	0.284611	-1.56092	0.118542	0.486972
Slc35f6	44.2594	-0.439583	0.281671	-1.56063	0.118612	0.486972
Tbc1d17	133.552	-0.383014	0.245355	-1.56106	0.118509	0.486972
Wdr7	70.4292	-0.43256	0.277315	-1.55982	0.118803	0.487009
Acot8	67.1492	-0.401705	0.257827	-1.55804	0.119223	0.487106
Acsm5	106.537	-0.406023	0.260411	-1.55916	0.118958	0.487106
Asxl1	51.2483	-0.438166	0.281267	-1.55783	0.119274	0.487106
Col14a1	113.373	0.368906	0.236772	1.55806	0.119219	0.487106
Dnajb1	187.752	0.568098	0.364892	1.55689	0.119495	0.487106
Snrnp70	50.6232	-0.601305	0.386106	-1.55736	0.119385	0.487106
U2surp	148.579	0.336775	0.21628	1.55713	0.11944	0.487106
Urm1	110.16	0.394094	0.253188	1.55653	0.119582	0.487106
Lrrfip1	309.425	-0.318041	0.204776	-1.55312	0.120395	0.490029
Cisd1	352.177	-0.26419	0.170342	-1.55094	0.120915	0.491761
Poldip2	215.24	-0.368804	0.237993	-1.54964	0.121227	0.492641
Safb	133.025	-0.427535	0.275994	-1.54907	0.121364	0.492809
Arpc3	77.5719	0.396519	0.256304	1.54707	0.121847	0.493934
D2Wsu81e	140.355	-0.385685	0.249419	-1.54633	0.122024	0.493934
Desi2	55.6663	0.49125	0.317624	1.54664	0.12195	0.493934
Rbm26	72.0477	0.428043	0.276801	1.54639	0.122009	0.493934
Ldlrap1	307.295	-0.348933	0.226073	-1.54346	0.12272	0.494564
Nudt16l1	61.6727	0.422034	0.273374	1.5438	0.122638	0.494564
Ppa2	76.7406	0.411717	0.266605	1.54429	0.122517	0.494564
Repin1	102.252	0.428144	0.277429	1.54325	0.122769	0.494564
Rpl36	119.391	0.348	0.225244	1.54499	0.122349	0.494564
Slc35d2	91.0976	0.490474	0.317887	1.54292	0.12285	0.494564
Uaca	59.2933	0.416733	0.269917	1.54393	0.122605	0.494564
Nop58	145.974	0.378069	0.245165	1.5421	0.123049	0.494591
U2af2	132.696	0.326732	0.211832	1.54241	0.122975	0.494591
Arg1	3098.79	-0.35141	0.227984	-1.54138	0.123224	0.494909
Arrb2	94.956	0.381338	0.247705	1.53949	0.123685	0.496376
Akap8	74.4091	-0.382955	0.24934	-1.53588	0.124568	0.496972
Cyp2a12	619.719	-0.264026	0.1719	-1.53593	0.124556	0.496972
Foxq1	113.042	0.396444	0.257981	1.53672	0.124362	0.496972
Phf20l1	142.568	-0.361468	0.235432	-1.53534	0.1247	0.496972
Psen2	1058.96	0.36023	0.234288	1.53755	0.124158	0.496972
Sdad1	52.8097	0.551843	0.359396	1.53548	0.124667	0.496972
Slc25a3	425.926	0.294326	0.191339	1.53824	0.123989	0.496972
Tmco4	47.3961	-0.507944	0.330648	-1.53621	0.124488	0.496972
mt-Cytb	10719.7	0.272696	0.177411	1.53709	0.124272	0.496972
Sptlc1	102.869	0.353655	0.230436	1.53472	0.124853	0.497196
Brd2	359.207	-0.281038	0.183209	-1.53397	0.125037	0.497213
Ifi27	228.669	0.374784	0.244332	1.53392	0.12505	0.497213
Kptn	43.8405	-0.492434	0.321662	-1.5309	0.125794	0.499785
Nnmt	439.095	0.408724	0.267328	1.52892	0.126284	0.500192
Pah	359.799	-0.333683	0.218235	-1.52901	0.126262	0.500192
Pnkd	385.08	-0.361812	0.236486	-1.52995	0.126029	0.500192
Slc2a9	63.9127	0.401087	0.262255	1.52938	0.126171	0.500192
Angptl6	95.5263	-0.563206	0.369061	-1.52605	0.126997	0.501361
Hspa5	6730.14	0.405019	0.265519	1.52539	0.127162	0.501361
Man1a	98.0171	0.405346	0.26571	1.52552	0.12713	0.501361
Ndst1	146.788	0.369318	0.241836	1.52715	0.126725	0.501361
Ndufa6	306.728	0.295448	0.193679	1.52545	0.127146	0.501361
Ttc33	47.7184	-0.411162	0.269514	-1.52557	0.127118	0.501361
Adi1	137.884	-0.33812	0.222285	-1.52111	0.128233	0.502473
Ate1	109.942	-0.33442	0.219837	-1.52122	0.128205	0.502473
Cmtm8	383.201	0.331171	0.217332	1.5238	0.127558	0.502473
Hhex	153.643	-0.351721	0.23105	-1.52227	0.127942	0.502473
Hip1r	126.998	-0.366185	0.240791	-1.52076	0.12832	0.502473
Mapk14	70.6722	0.41528	0.273063	1.52082	0.128305	0.502473
Tufm	99.2701	-0.366615	0.240871	-1.52204	0.127999	0.502473
Vps35	154.095	-0.309385	0.203113	-1.52322	0.127704	0.502473
Zfp524	52.0246	-0.409104	0.268848	-1.52169	0.128087	0.502473
Exph5	83.7661	-0.468299	0.308394	-1.51851	0.128886	0.503161
Nlrp6	284.674	-0.305311	0.200971	-1.51918	0.128717	0.503161
Tmem110	54.3517	-0.529778	0.348703	-1.51928	0.128692	0.503161
Ube4b	113.491	-0.4292	0.282627	-1.51861	0.128861	0.503161
Deb1	112.014	-0.418602	0.275972	-1.51683	0.12931	0.504435
Gngt2	89.7023	0.468247	0.308857	1.51606	0.129503	0.504808
Il13ra1	43.3557	0.474331	0.312961	1.51562	0.129615	0.504863
Prkar1a	205.237	0.354045	0.233694	1.51499	0.129774	0.504889
Srgap2	50.2429	0.411105	0.271388	1.51482	0.129818	0.504889
Abhd17a	56.2366	0.45291	0.299352	1.51297	0.130287	0.505613
Ppp2cb	134.087	0.401912	0.265592	1.51327	0.130211	0.505613
Utp14b	55.4811	0.490033	0.323897	1.51293	0.130298	0.505613
DHRSX	51.0465	-0.628955	0.416108	-1.51152	0.130656	0.506623
Gm8430	98.3475	0.363983	0.241081	1.5098	0.131095	0.506817
Mkln1	150.71	0.289898	0.192013	1.50978	0.131099	0.506817
Naa60	322.783	-0.341108	0.225838	-1.51041	0.13094	0.506817
mt-Nd2	39386.4	0.386559	0.255964	1.51021	0.130991	0.506817
Amy1	87.6014	-0.363118	0.240877	-1.50748	0.131687	0.507849
Fnbp4	66.7208	-0.488588	0.324335	-1.50643	0.131956	0.507849
Manf	54.2954	0.575403	0.381597	1.50788	0.131585	0.507849
Marc1	605.847	-0.309796	0.20563	-1.50657	0.131921	0.507849
Phb	118.226	-0.350656	0.232573	-1.50773	0.131624	0.507849
Vsig4	149.619	0.554407	0.367925	1.50685	0.131849	0.507849
Sltm	307.908	-0.26741	0.177634	-1.5054	0.132222	0.508493
Id3	56.7034	0.554585	0.36856	1.50473	0.132392	0.508769
Tnrc6c	79.0565	-0.349315	0.232277	-1.50387	0.132615	0.509246
Nr1h3	270.427	0.34696	0.230905	1.50261	0.13294	0.510116
Capns1	536.106	-0.279578	0.186519	-1.49893	0.133892	0.513005
Flna	64.8885	0.370035	0.24682	1.49921	0.133819	0.513005
2310045N01Rik	81.3394	-0.395575	0.264706	-1.49439	0.135074	0.513717
Bpnt1	76.8427	-0.411911	0.275628	-1.49444	0.13506	0.513717
Btd	90.6679	0.380006	0.253935	1.49647	0.134531	0.513717
Dbi	13980.8	0.387015	0.258924	1.49471	0.134991	0.513717
Ergic2	123.45	0.337236	0.225616	1.49473	0.134984	0.513717
Fam84b	60.7617	-0.583012	0.389847	-1.49549	0.134787	0.513717
Glyctk	356.826	0.356893	0.238781	1.49465	0.135007	0.513717
Sgta	506.412	-0.362483	0.24209	-1.49731	0.134313	0.513717
Xrn1	106.31	-0.388127	0.259529	-1.4955	0.134783	0.513717
Zfr	351.349	0.23967	0.160346	1.49471	0.13499	0.513717
Wdr18	142.979	-0.332634	0.222744	-1.49335	0.135347	0.514377
Mgmt	136.885	-0.453374	0.303836	-1.49217	0.135655	0.51479
Thra	109.904	0.37414	0.250727	1.49222	0.135642	0.51479
Mad1l1	49.6539	-0.548904	0.36804	-1.49143	0.13585	0.5151
Med20	47.4551	0.479951	0.321878	1.4911	0.135936	0.5151
Abhd14b	495.983	-0.32446	0.217972	-1.48854	0.136609	0.516889
Ttc19	62.8903	-0.425703	0.28595	-1.48873	0.136559	0.516889
Dctn1	56.226	0.401169	0.269676	1.4876	0.136857	0.517145
Mob3b	67.1964	0.412467	0.277408	1.48686	0.137052	0.517145
Trim8	62.1807	-0.445972	0.299822	-1.48746	0.136894	0.517145
Wdr46	48.9985	-0.444102	0.298704	-1.48676	0.137077	0.517145
Slc44a1	55.5428	0.428766	0.288928	1.48399	0.137812	0.519537
Dvl1	60.3646	0.392017	0.264481	1.48221	0.138283	0.520935
Psmd14	75.8357	-0.395219	0.266816	-1.48124	0.138542	0.521528
Apol9a	119.045	-0.438311	0.296103	-1.48027	0.138803	0.521876
Mrps5	230.295	-0.255791	0.172816	-1.48014	0.138837	0.521876
Ablim3	53.669	-0.470215	0.317886	-1.47919	0.139089	0.522064
Pfdn6	117.151	0.328959	0.222371	1.47932	0.139054	0.522064
H2-DMa	52.5579	-0.563818	0.381311	-1.47863	0.13924	0.522249
Cpped1	79.6873	0.465827	0.315342	1.47721	0.139619	0.52256
Khdrbs3	65.1608	0.394381	0.266981	1.47718	0.139626	0.52256
Steap4	45.1722	0.783692	0.530385	1.47759	0.139517	0.52256
Gapvd1	218.646	-0.300645	0.203581	-1.47678	0.139734	0.522585
Cyp2c68	249.234	-0.434787	0.294883	-1.47444	0.140363	0.524221
Prrc2a	44.9399	0.451088	0.306104	1.47364	0.140578	0.524221
Rabl3	57.3057	0.466475	0.316466	1.47401	0.140478	0.524221
Slc26a2	54.3522	-0.530004	0.359537	-1.47413	0.140447	0.524221
Cldn1	56.9531	0.441722	0.299878	1.473	0.14075	0.524272
Lyst	69.6201	-0.455622	0.309349	-1.47284	0.140795	0.524272
Atxn2	186.576	-0.326915	0.222156	-1.47155	0.141141	0.5246
Ogfod2	252.08	-0.331439	0.225315	-1.47101	0.141289	0.5246
Pmvk	651.692	-0.47469	0.322491	-1.47195	0.141035	0.5246
Serinc2	54.7242	-0.54645	0.371418	-1.47125	0.141223	0.5246
2810428I15Rik	60.6916	0.439055	0.298655	1.47011	0.141533	0.524752
Rplp0	397.865	0.329848	0.224371	1.4701	0.141534	0.524752
Trim65	61.1108	-0.542192	0.368946	-1.46957	0.141679	0.524914
Aars	361.778	0.272632	0.185781	1.46749	0.142242	0.526244
Prdm2	145.847	-0.335066	0.228308	-1.4676	0.142212	0.526244
Ccdc101	82.2405	-0.398272	0.271823	-1.46519	0.142869	0.527757
Cd2ap	83.0537	0.335963	0.229348	1.46487	0.142958	0.527757
Nubp2	53.0828	0.387394	0.264373	1.46533	0.14283	0.527757
Cops5	285.289	-0.341743	0.233429	-1.46401	0.143191	0.528241
Ces1b	58.4031	-0.394272	0.269855	-1.46105	0.144001	0.530093
Cyp2c38	46.6976	-0.590023	0.403787	-1.46122	0.143954	0.530093
Hgsnat	157.729	-0.377637	0.258441	-1.46121	0.143958	0.530093
2210016L21Rik	55.3984	-0.453892	0.311078	-1.4591	0.144539	0.530262
Ablim1	83.2136	0.398004	0.272608	1.45998	0.144294	0.530262
Bag3	137.39	0.546972	0.374891	1.45902	0.144561	0.530262
Bms1	93.6568	0.395157	0.270827	1.45908	0.144544	0.530262
Esf1	181.232	-0.31714	0.217168	-1.46034	0.144196	0.530262
Mrps31	113.41	-0.392153	0.268926	-1.45822	0.144781	0.530693
Pqlc1	325.183	-0.289963	0.198999	-1.45711	0.145085	0.53143
Bckdha	221.342	-0.324696	0.223207	-1.45469	0.145756	0.533509
Eif5a	78.9124	0.465527	0.320535	1.45234	0.146406	0.535129
Wwp1	158.437	-0.288388	0.198535	-1.45258	0.146341	0.535129
Cds2	149.906	-0.375377	0.258932	-1.44971	0.147139	0.535188
Plod1	179.978	-0.33698	0.232498	-1.44939	0.147229	0.535188
Psmb4	500.047	0.271071	0.187014	1.44947	0.147206	0.535188
Rab32	49.9821	0.413633	0.285196	1.45035	0.146962	0.535188
Sart3	55.4144	0.396456	0.273332	1.45045	0.146932	0.535188
Sec23b	48.9104	0.463539	0.319382	1.45136	0.146679	0.535188
Socs4	67.5848	-0.358732	0.24752	-1.44931	0.147252	0.535188
Yars	73.5046	-0.395015	0.272222	-1.45108	0.146758	0.535188
Cltb	160.287	-0.30033	0.207676	-1.44615	0.148136	0.536206
Enho	83.1337	-0.526683	0.363925	-1.44723	0.147832	0.536206
Fgl1	889.426	0.79982	0.553046	1.44621	0.148119	0.536206
Got1	340.187	0.332809	0.22992	1.4475	0.147758	0.536206
Itgb5	58.2485	0.453914	0.314109	1.44509	0.148434	0.536206
Prox1	341.232	0.355629	0.245947	1.44596	0.148188	0.536206
Rps12-ps9	61.7428	-0.424276	0.293553	-1.44531	0.14837	0.536206
Rps6kb1	115.72	-0.346601	0.239868	-1.44497	0.148467	0.536206
Zranb1	186.975	-0.39085	0.270484	-1.445	0.148458	0.536206
Nsun2	521.93	-0.357297	0.247631	-1.44286	0.14906	0.53797
Alad	630.971	-0.279544	0.193963	-1.44122	0.149523	0.538767
Aqp9	117.087	0.465835	0.323207	1.44129	0.149503	0.538767
Atp5g3	688.158	0.307362	0.213303	1.44097	0.149594	0.538767
Arf6	254.477	0.275988	0.191731	1.43946	0.150021	0.53961
Ndufv1	868.914	-0.303242	0.210711	-1.43914	0.150112	0.53961
Rhbg	89.8373	-0.498278	0.346348	-1.43866	0.150246	0.53961
Uqcrq	1407.35	0.23554	0.163712	1.43875	0.150221	0.53961
Nat9	105.371	-0.358163	0.249026	-1.43826	0.150362	0.53965
B230354K17Rik	82.9839	-0.355214	0.247469	-1.43539	0.151177	0.539906
Dars	98.4123	-0.462581	0.322197	-1.43571	0.151085	0.539906
Fnbp1l	59.372	0.456039	0.317919	1.43445	0.151444	0.539906
Ldha	838.299	-0.288942	0.201448	-1.43433	0.151479	0.539906
Oplah	427.933	-0.317386	0.221214	-1.43474	0.15136	0.539906
Ube2d2a	160.07	0.266284	0.185328	1.43683	0.150767	0.539906
Ubqln4	92.8922	-0.372722	0.259578	-1.43588	0.151037	0.539906
Wbp2	74.531	0.434669	0.302626	1.43633	0.150909	0.539906
Zfp385a	44.5153	-0.446073	0.310658	-1.4359	0.151031	0.539906
mt-Atp8	230.667	0.335601	0.233897	1.43482	0.151337	0.539906
Ypel2	46.3744	0.463332	0.323132	1.43388	0.151607	0.539988
2310011J03Rik	50.1799	-0.450225	0.314373	-1.43214	0.152105	0.541231
Dusp23	74.4449	-0.388986	0.271782	-1.43124	0.152361	0.541231
Lman2	960.329	-0.33845	0.236454	-1.43135	0.152329	0.541231
Ube2h	52.7256	0.470196	0.328535	1.43119	0.152375	0.541231
Atp5c1	202.374	0.294034	0.205559	1.43041	0.152599	0.541652
Cltc	223.173	0.333591	0.233615	1.42795	0.153306	0.542529
Decr1	573.777	-0.336365	0.23542	-1.42879	0.153065	0.542529
Eif5	557.994	-0.262843	0.18404	-1.42818	0.153239	0.542529
Fam63b	53.1227	0.45962	0.321768	1.42842	0.153171	0.542529
Nufip2	233.649	0.344037	0.241031	1.42736	0.153477	0.542529
Rpap3	61.5482	0.452065	0.316682	1.4275	0.153435	0.542529
Ddx10	102.064	0.360129	0.252408	1.42677	0.153645	0.542753
Acsl1	1641.85	-0.361695	0.253726	-1.42553	0.154004	0.542802
Ccs	700.209	-0.299942	0.210342	-1.42597	0.153877	0.542802
Cul1	149.739	0.317313	0.222634	1.42527	0.15408	0.542802
Tmem234	334.229	-0.262436	0.184062	-1.42581	0.153924	0.542802
Rab1b	84.7286	0.368822	0.258846	1.42487	0.154194	0.542834
Tcea3	193.781	0.367059	0.257723	1.42424	0.154377	0.543108
Ahcyl1	112.483	-0.291344	0.204658	-1.42357	0.154572	0.543425
Mrps18a	303.134	-0.413507	0.29079	-1.42201	0.155023	0.543846
Nrip1	149.567	0.461023	0.324153	1.42224	0.154957	0.543846
Tpm4	58.6968	0.43898	0.308765	1.42173	0.155106	0.543846
Ywhaz	237.275	-0.3083	0.216853	-1.4217	0.155114	0.543846
Serpina3f	48.2422	-0.731654	0.515023	-1.42062	0.155426	0.544571
Plxnb1	127.323	0.386897	0.27242	1.42022	0.155543	0.544613
Tpm3	195.9	0.288466	0.203245	1.4193	0.15581	0.545178
Fermt2	48.4964	-0.498836	0.351769	-1.41808	0.156168	0.545589
Gm15417	104.739	-0.374208	0.263933	-1.41781	0.156245	0.545589
Ptrf	119.205	0.404729	0.285385	1.41819	0.156137	0.545589
Acaca	166.459	0.399831	0.282247	1.4166	0.156599	0.546457
Smarce1	57.2902	-0.514918	0.363782	-1.41546	0.156934	0.547253
Cdk18	46.181	-0.42552	0.300823	-1.41452	0.157209	0.547472
Lfng	46.9009	-0.589377	0.416595	-1.41475	0.157142	0.547472
Flot2	139.369	0.416485	0.294624	1.41362	0.157475	0.547659
Gstm6	336.063	-0.321333	0.227283	-1.4138	0.15742	0.547659
Rab11a	58.2816	0.402052	0.284707	1.41216	0.157903	0.548779
Ccdc80	85.7798	0.359133	0.254486	1.41121	0.158183	0.549183
Msh3	47.9156	-0.419742	0.297469	-1.41104	0.158232	0.549183
Arf3	99.5742	-0.333405	0.236462	-1.40997	0.158548	0.54991
Dnm2	82.4751	-0.324452	0.230326	-1.40866	0.158935	0.55066
Mrpl23	67.9972	0.399165	0.283539	1.4078	0.159191	0.55066
Nagk	67.1274	0.366372	0.26012	1.40847	0.158991	0.55066
Sh3pxd2a	42.9062	-0.458255	0.325451	-1.40806	0.159113	0.55066
Bccip	70.4864	-0.426096	0.303297	-1.40488	0.160056	0.551139
Echs1	606.622	-0.271503	0.193323	-1.4044	0.160199	0.551139
Larp4b	451.229	-0.271334	0.193294	-1.40374	0.160397	0.551139
Lman1	1023.5	0.289407	0.205944	1.40527	0.159941	0.551139
Lphn2	84.929	0.377762	0.26907	1.40396	0.160332	0.551139
Mrpl30	332.149	-0.353415	0.251531	-1.40505	0.160005	0.551139
Nfyb	239.038	0.304009	0.216088	1.40688	0.159464	0.551139
Pgd	147.811	0.379895	0.270602	1.40389	0.160352	0.551139
Svip	48.945	-0.419904	0.298614	-1.40618	0.159672	0.551139
Zfp106	343.493	-0.254113	0.180825	-1.4053	0.159932	0.551139
Il4ra	160.798	0.277394	0.197805	1.40236	0.160808	0.551272
Itpk1	65.9898	-0.37981	0.270837	-1.40235	0.160809	0.551272
Khk	1065.76	-0.352467	0.251372	-1.40217	0.160863	0.551272
Zfp787	60.5896	-0.411249	0.293203	-1.40261	0.160734	0.551272
Sgsh	62.1662	-0.556623	0.397647	-1.39979	0.161576	0.553219
Topors	183.977	-0.296952	0.212176	-1.39956	0.161646	0.553219
March8	206.355	-0.352543	0.252032	-1.3988	0.161872	0.553627
Myo1c	48.2534	-0.381795	0.27323	-1.39734	0.162311	0.554027
Pacsin3	264.627	0.276245	0.197621	1.39785	0.162158	0.554027
Zfp800	107.449	-0.341851	0.244612	-1.39752	0.162256	0.554027
Car14	88.4836	-0.483219	0.345999	-1.39659	0.162537	0.55443
Psmb3	319.108	0.316717	0.226969	1.39542	0.16289	0.555009
Snx10	49.7876	-0.573245	0.410836	-1.39531	0.162922	0.555009
Nr2f2	534.374	-0.237881	0.170599	-1.39439	0.163201	0.555465
Rtn4	129.102	0.369734	0.265203	1.39416	0.163271	0.555465
Edc3	46.479	-0.392324	0.281776	-1.39232	0.163824	0.556981
Ppp2r4	294.995	-0.330078	0.237146	-1.39188	0.163959	0.557072
Shmt1	273.623	-0.246285	0.177305	-1.38905	0.164818	0.558966
Vav2	54.2777	0.438723	0.315777	1.38934	0.164728	0.558966
Whsc1l1	264.644	-0.296637	0.213566	-1.38897	0.164841	0.558966
Foxp4	51.0727	-0.412106	0.296878	-1.38813	0.165097	0.559097
Ptprb	499.889	-0.271822	0.195793	-1.38831	0.165043	0.559097
Kdr	291.042	0.246856	0.177901	1.3876	0.165258	0.559277
5830473C10Rik	121.53	0.434376	0.313272	1.38658	0.16557	0.559964
Ino80	82.3392	-0.421375	0.30409	-1.38569	0.165841	0.560513
Eif2b4	179.622	0.369381	0.26692	1.38387	0.1664	0.560603
Nsa2	118.491	-0.314731	0.227389	-1.38411	0.166325	0.560603
Pon3	249.463	0.363999	0.262924	1.38443	0.166227	0.560603
Rapgef1	179.794	0.32931	0.237791	1.38487	0.166092	0.560603
Rundc1	43.7097	-0.522705	0.377739	-1.38377	0.166428	0.560603
Tmem123	47.0999	0.472989	0.341884	1.38348	0.166519	0.560603
C1ra	616.529	0.291825	0.21144	1.38018	0.167532	0.560662
Cdc34	184.657	0.34541	0.249976	1.38177	0.167041	0.560662
Dync1h1	1119.93	-0.300125	0.217501	-1.37988	0.167623	0.560662
Gm10053	334.069	-0.375517	0.271836	-1.38141	0.167154	0.560662
Gm5096	1903.28	-0.377764	0.273683	-1.3803	0.167494	0.560662
Ilvbl	112.082	0.386266	0.279546	1.38176	0.167045	0.560662
Lars	95.8326	-0.450069	0.325518	-1.38262	0.16678	0.560662
Phlda1	266.831	0.440342	0.318922	1.38072	0.167365	0.560662
Pmpca	85.9907	-0.340715	0.246759	-1.38076	0.167352	0.560662
Ube3c	86.5446	-0.395931	0.286805	-1.38049	0.167437	0.560662
Cyba	50.3067	0.46406	0.336641	1.3785	0.168048	0.561721
Egr1	139.976	-0.499747	0.362828	-1.37736	0.1684	0.562531
Dennd1b	44.5955	-0.422249	0.306965	-1.37556	0.168957	0.56294
Ghr	521.981	-0.390583	0.283763	-1.37644	0.168685	0.56294
Gpbp1	52.4469	0.458255	0.333078	1.37582	0.168878	0.56294
Kdm4b	45.8447	-0.430131	0.312775	-1.37521	0.169067	0.56294
Ube2b	141.109	0.297205	0.216081	1.37544	0.168996	0.56294
Gadd45g	148.739	1.0309	0.751344	1.37207	0.170042	0.563287
Itgb1	293.412	0.300124	0.21868	1.37244	0.169928	0.563287
Mgst1	699.686	-0.276258	0.201222	-1.37291	0.169781	0.563287
Mylk	534.667	-0.314575	0.229272	-1.37206	0.170045	0.563287
Paip1	60.9348	0.400844	0.291916	1.37315	0.169705	0.563287
Phf3	262.099	-0.26688	0.194393	-1.37289	0.169788	0.563287
Pigs	52.2764	-0.387909	0.282649	-1.37241	0.169937	0.563287
Rapgef4	75.4874	-0.489425	0.356421	-1.37317	0.1697	0.563287
Coa5	48.7807	0.443552	0.323482	1.37118	0.17032	0.563394
Rbp4	6214.04	-0.342638	0.249936	-1.37091	0.170404	0.563394
Zfp330	55.2711	0.418863	0.305447	1.37131	0.170278	0.563394
Cobl	66.3943	-0.386186	0.281794	-1.37045	0.170545	0.563498
Arf2	47.0404	-0.521181	0.380723	-1.36892	0.171023	0.563632
Mbtd1	62.1051	0.38365	0.280094	1.36972	0.170774	0.563632
Slc6a12	133.771	-0.363449	0.265368	-1.3696	0.17081	0.563632
Usp34	486.613	-0.234348	0.171158	-1.36919	0.17094	0.563632
Ncoa3	71.3819	0.364792	0.266561	1.36851	0.171152	0.563697
Opa1	203.116	-0.254758	0.186355	-1.36706	0.171606	0.564809
Tm2d3	309.658	0.330375	0.241726	1.36674	0.171708	0.564809
Aamdc	87.6257	-0.358905	0.262768	-1.36586	0.171982	0.565349
Rit1	110.347	-0.392008	0.28711	-1.36536	0.172141	0.565512
Acat1	245.779	-0.262166	0.192226	-1.36384	0.172618	0.565541
Mroh1	58.9388	-0.381043	0.279305	-1.36426	0.172487	0.565541
Tmsb4x	91.068	-1.16507	0.854429	-1.36357	0.172704	0.565541
Top2b	113.603	-0.38957	0.285704	-1.36354	0.172711	0.565541
Ttc36	1888.93	0.280118	0.205479	1.36324	0.172807	0.565541
Ube2e3	102.075	0.318676	0.233544	1.36452	0.172404	0.565541
Cst3	157.712	0.314928	0.231229	1.36198	0.173205	0.566411
Mt1	3237.3	1.29065	0.947821	1.3617	0.173293	0.566411
Wipi2	287.648	-0.285266	0.209567	-1.36121	0.173446	0.566554
Syne2	149.12	-0.324012	0.238222	-1.36013	0.17379	0.567317
Atp6ap2	184.388	0.313921	0.230873	1.35971	0.173921	0.567388
Pex11g	146.167	-0.267041	0.196509	-1.35892	0.174172	0.567846
5830428H23Rik	80.3453	0.365745	0.269529	1.35698	0.174788	0.568057
Cluh	809.604	0.253782	0.186891	1.35791	0.174492	0.568057
Mgrn1	95.1479	0.352044	0.259498	1.35664	0.174897	0.568057
Mrpl18	138.598	0.30877	0.22754	1.35699	0.174783	0.568057
Osgin1	1092.22	0.353357	0.260386	1.35705	0.174765	0.568057
Sharpin	84.2922	-0.320679	0.236165	-1.35786	0.174508	0.568057
Aifm2	80.6382	-0.359286	0.265213	-1.3547	0.175512	0.569696
Ogfr	122.013	-0.316489	0.233744	-1.354	0.175737	0.570067
Mtch1	635.285	-0.277118	0.204723	-1.35362	0.175856	0.570097
Cwc25	89.0789	-0.435049	0.321683	-1.35242	0.176242	0.570989
Gm10925	89.9725	-0.424232	0.313784	-1.35199	0.176379	0.571075
Apcs	189.477	0.853069	0.631529	1.3508	0.17676	0.571462
Rbm17	86.693	-0.329411	0.243904	-1.35058	0.176831	0.571462
Tmem135	134.855	-0.318529	0.235728	-1.35125	0.176614	0.571462
Snx18	56.4714	0.407422	0.301811	1.34992	0.177041	0.571782
Edf1	1560.87	-0.283551	0.21019	-1.34902	0.17733	0.572358
Srsf6	76.9456	0.370203	0.274645	1.34794	0.177679	0.573126
Aldh1l1	1346.94	0.261882	0.1946	1.34574	0.178386	0.573742
Cep85l	69.0575	-0.357883	0.265899	-1.34593	0.178324	0.573742
Fam168a	139.702	-0.286068	0.212377	-1.34698	0.177985	0.573742
Gm3571	167.594	-0.322094	0.239385	-1.34551	0.178462	0.573742
Pitpnb	43.4604	0.493353	0.366797	1.34503	0.178615	0.573742
Pole4	97.0515	-0.440306	0.327112	-1.34604	0.17829	0.573742
Tbrg1	81.4195	0.327918	0.243818	1.34493	0.178648	0.573742
Hdac7	70.1787	-0.442988	0.329579	-1.3441	0.178915	0.573885
Ndufs6	946.721	-0.292698	0.217732	-1.3443	0.17885	0.573885
Rbm28	107.891	0.345506	0.257281	1.34291	0.179301	0.574764
Ces3a	2820.18	-0.404264	0.301211	-1.34213	0.179554	0.57522
Samm50	417.409	0.272475	0.203147	1.34127	0.179834	0.575758
Mcm7	83.0318	-0.335843	0.250668	-1.33979	0.180314	0.576673
Phf14	85.1549	-0.386369	0.2884	-1.3397	0.180343	0.576673
Cela1	215.233	-0.419274	0.313141	-1.33893	0.180593	0.576879
Rbbp4	213.531	0.305486	0.228176	1.33881	0.180631	0.576879
Psmd4	1611.57	-0.248861	0.185949	-1.33832	0.180791	0.577033
Nek7	92.0288	-0.318553	0.238107	-1.33786	0.180943	0.577163
Brd8	73.8399	-0.358789	0.268363	-1.33696	0.181237	0.577386
Prpf3	45.71	0.446948	0.334294	1.33699	0.181226	0.577386
Smlr1	44.1944	0.432865	0.323871	1.33654	0.181374	0.577466
Eri3	65.5418	-0.46768	0.350272	-1.33519	0.181814	0.578509
Fbxw8	89.2284	-0.370979	0.277952	-1.33469	0.181978	0.578675
4732465J04Rik	153.471	-0.362802	0.272051	-1.33358	0.18234	0.578757
Hars	42.9068	0.449923	0.337236	1.33415	0.182154	0.578757
Trim28	139.239	0.337517	0.253056	1.33376	0.182281	0.578757
Orm3	399.823	1.59796	1.19899	1.33276	0.182611	0.579261
Ep300	105.258	-0.297838	0.2238	-1.33082	0.183248	0.580922
Tjp2	111.831	-0.39148	0.294726	-1.32828	0.184084	0.583216
Pxn	53.7342	0.385201	0.290441	1.32626	0.184753	0.584618
Srm	134.219	0.464294	0.350031	1.32644	0.184695	0.584618
Pla2g6	133.556	-0.450575	0.339999	-1.32523	0.185096	0.585345
Snap29	43.2988	-0.392234	0.296078	-1.32477	0.185248	0.585465
Cep170b	92.0693	0.349182	0.263762	1.32385	0.185552	0.585772
Spp2	231.725	-0.428457	0.323659	-1.32379	0.185572	0.585772
Zfp120	51.0809	-0.417732	0.315687	-1.32325	0.185752	0.585983
Osbpl2	56.2811	-0.387888	0.293475	-1.32171	0.186265	0.587242
Tcp1	133.491	-0.296413	0.224747	-1.31887	0.187212	0.589866
Pygl	1334.99	-0.336028	0.25487	-1.31843	0.187361	0.589975
Bnip2	316.348	0.262745	0.199419	1.31755	0.187653	0.590175
Hnrnpa2b1	122.258	0.307969	0.233707	1.31776	0.187585	0.590175
Nmt2	140.59	-0.321622	0.244389	-1.31602	0.188166	0.591429
Ndufc2	180.037	0.2874	0.21845	1.31563	0.188298	0.591482
Dynlrb1	130.958	0.378169	0.287545	1.31516	0.188455	0.591616
Emc10	563.069	-0.236941	0.180241	-1.31457	0.188653	0.59177
Immt	409.094	-0.372517	0.283574	-1.31365	0.188963	0.59177
Tecr	1028.72	-0.332954	0.253439	-1.31374	0.188933	0.59177
Ube2e1	95.5705	-0.334784	0.254818	-1.31382	0.188908	0.59177
Mapk1	53.3094	0.398004	0.303082	1.31319	0.189118	0.591898
Stard5	229.033	-0.321756	0.245113	-1.31268	0.189289	0.592073
Nit1	80.1591	-0.356432	0.271697	-1.31187	0.189564	0.592573
Pgam1	1002.51	-0.317798	0.242418	-1.31095	0.189874	0.593185
Alkbh7	71.4367	-0.379545	0.289966	-1.30893	0.190558	0.594962
Ep400	45.0684	0.415621	0.317645	1.30845	0.190722	0.595112
Arid1b	101.897	-0.351279	0.26894	-1.30616	0.191498	0.595373
Cul4a	101.22	-0.314861	0.240884	-1.30711	0.191176	0.595373
Fnip1	51.716	-0.357771	0.273833	-1.30653	0.191373	0.595373
Morf4l1	72.7863	0.385419	0.294972	1.30663	0.191338	0.595373
Otud3	46.8963	-0.503822	0.385697	-1.30626	0.191463	0.595373
Rpl37a	1062.43	0.306396	0.234517	1.3065	0.191383	0.595373
Ddx47	79.2004	0.352597	0.270391	1.30403	0.192224	0.597272
Mycbp2	98.4342	0.352997	0.270856	1.30326	0.192485	0.597363
Sbno1	317.801	-0.218903	0.167955	-1.30334	0.192458	0.597363
Ift20	371.928	0.259599	0.199415	1.3018	0.192985	0.598196
Ttc28	46.852	-0.397766	0.305523	-1.30192	0.192944	0.598196
Cd163	63.5802	0.50184	0.385982	1.30016	0.193545	0.598961
Erc1	227.257	-0.300915	0.231403	-1.30039	0.193466	0.598961
Fam98c	91.3854	-0.331937	0.255324	-1.30006	0.19358	0.598961
Optn	107.965	-0.311266	0.239589	-1.29917	0.193886	0.599549
Mpst	533.149	-0.332159	0.255855	-1.29823	0.194207	0.600182
Rpl13a	516.182	0.288441	0.222595	1.29581	0.19504	0.602396
Dgat2	596.093	-0.273634	0.211506	-1.29374	0.195756	0.604125
Retsat	1077.98	-0.400467	0.309596	-1.29351	0.195834	0.604125
Tsc22d4	71.3232	-0.40772	0.315437	-1.29255	0.196165	0.604785
Gm12337	77.1597	0.424862	0.328891	1.2918	0.196426	0.605228
Cox7a2	1558.13	0.380905	0.295301	1.28989	0.19709	0.606909
Glrx2	246.695	-0.272197	0.211255	-1.28848	0.197579	0.607691
Znf512b	49.0829	-0.38945	0.302252	-1.2885	0.197574	0.607691
Marcks	66.2954	0.388947	0.302205	1.28703	0.198084	0.608881
Pid1	174.594	0.332344	0.258472	1.2858	0.198512	0.609834
Fam162a	94.8125	0.300159	0.23381	1.28377	0.199221	0.610638
March2	106.78	-0.295096	0.22988	-1.2837	0.199247	0.610638
Sqle	199.953	-0.301239	0.234552	-1.28432	0.199031	0.610638
Wdr3	74.561	0.367914	0.286595	1.28374	0.199233	0.610638
Mbd3	122.284	-0.31021	0.241755	-1.28316	0.199436	0.610855
Ireb2	88.6435	0.306004	0.238755	1.28166	0.199961	0.612098
Anxa6	712.268	-0.314631	0.245781	-1.28012	0.200502	0.612484
H2-Ab1	144.025	-0.448871	0.350547	-1.28049	0.200374	0.612484
Lap3	525.602	0.353056	0.275887	1.27971	0.200647	0.612484
Mertk	269.615	-0.319629	0.249785	-1.27962	0.20068	0.612484
Slc9a3r2	96.9881	-0.34404	0.268784	-1.27998	0.200551	0.612484
Ssb	744.475	-0.261388	0.204425	-1.27865	0.201021	0.612799
Vmp1	75.1919	0.429919	0.336213	1.27871	0.200998	0.612799
Cdc42	204.163	0.289043	0.226181	1.27793	0.201275	0.612848
Hmgcr	83.0098	-0.43174	0.337777	-1.27818	0.201186	0.612848
Acbd5	372.026	-0.245023	0.19213	-1.2753	0.202203	0.613038
Atp6v1d	159.384	0.322029	0.252486	1.27543	0.202157	0.613038
Cyp2c70	929.399	0.34726	0.272221	1.27565	0.202078	0.613038
Pex16	178.59	-0.329116	0.257795	-1.27666	0.201722	0.613038
Sik3	66.9653	-0.435328	0.34097	-1.27673	0.201697	0.613038
Tcn2	284.322	-0.357184	0.28013	-1.27506	0.202287	0.613038
Twf1	68.2805	-0.363741	0.2852	-1.27539	0.202172	0.613038
Whsc1	57.7868	0.339567	0.26596	1.27676	0.201688	0.613038
Dock1	47.9448	-0.48356	0.379477	-1.27428	0.202564	0.613518
Ptcd2	78.4083	0.348982	0.273976	1.27377	0.202745	0.613706
Jkamp	152.602	-0.291454	0.228881	-1.27339	0.202881	0.613758
Apob	5335.7	-0.33977	0.267004	-1.27253	0.203185	0.613795
Cd47	494.845	-0.221785	0.174334	-1.27218	0.203308	0.613795
Fip1l1	175.312	-0.253842	0.199478	-1.27253	0.203184	0.613795
Orm1	7902.55	1.29198	1.0157	1.27201	0.20337	0.613795
Mrps25	109.877	0.353809	0.27834	1.27114	0.203679	0.614371
Trip4	75.826	-0.350575	0.276173	-1.2694	0.204297	0.615875
Acadsb	372.416	-0.236514	0.186753	-1.26645	0.205352	0.618332
Ints1	52.2786	-0.365647	0.288691	-1.26657	0.205309	0.618332
Pla1a	45.2829	0.490283	0.38746	1.26538	0.205736	0.619126
Jun	62.0057	-0.540305	0.427251	-1.26461	0.206012	0.619595
Fbxw5	83.0508	-0.340688	0.269623	-1.26357	0.206384	0.620353
Fau	1797.1	-0.216805	0.171686	-1.2628	0.206662	0.620466
Fkbp8	463.676	0.24981	0.197797	1.26296	0.206603	0.620466
Rpl12	289.341	0.273604	0.216774	1.26216	0.20689	0.620668
Sepp1	3303.66	0.250324	0.198364	1.26194	0.206969	0.620668
Cox7b	190.313	0.25729	0.204126	1.26045	0.207507	0.621556
Rnaseh2c	176.31	-0.271278	0.215195	-1.26061	0.207448	0.621556
Lyn	99.3587	0.360586	0.286195	1.25993	0.207694	0.621615
Tmem220	102.049	0.344169	0.273209	1.25973	0.207767	0.621615
Fam96a	52.8349	0.336193	0.267434	1.25711	0.208715	0.623562
Psmc2	130.949	0.338883	0.269603	1.25697	0.208765	0.623562
Tceal8	50.1532	0.354488	0.282027	1.25693	0.20878	0.623562
Poglut1	49.2478	-0.374735	0.298947	-1.25352	0.210017	0.626894
Fam167b	49.9672	0.434356	0.346695	1.25285	0.210261	0.627259
Purb	140.567	0.269944	0.215526	1.25249	0.210392	0.627285
Slc38a10	116.104	0.278267	0.222574	1.25022	0.211218	0.629386
Cacybp	118.186	0.321142	0.257007	1.24955	0.211465	0.629595
Cct4	45.3973	0.396885	0.317938	1.24831	0.211918	0.629595
Cd300lg	96.6702	-0.347005	0.278024	-1.24811	0.21199	0.629595
Creld2	67.1563	0.503888	0.403815	1.24782	0.212098	0.629595
Ibtk	186.758	0.244431	0.195929	1.24755	0.212197	0.629595
Mcm10	69.0555	0.422032	0.337817	1.24929	0.211558	0.629595
Smim19	88.1383	-0.305287	0.244745	-1.24736	0.212264	0.629595
Tex261	351.378	-0.233991	0.187451	-1.24828	0.211929	0.629595
BC031181	534.711	-0.247439	0.198644	-1.24564	0.212895	0.630742
Ptprk	116.776	0.308944	0.247955	1.24597	0.212777	0.630742
Apoh	3687.03	-0.266202	0.213815	-1.24501	0.213128	0.630867
Gpr146	144.508	0.267361	0.214782	1.2448	0.213205	0.630867
Trip12	421.342	-0.216373	0.173859	-1.24453	0.213304	0.630867
Babam1	106.606	0.277825	0.223336	1.24398	0.213508	0.631108
Acadm	397.575	-0.306042	0.246643	-1.24083	0.214669	0.631355
Ap1m1	87.6996	-0.408525	0.329048	-1.24154	0.214407	0.631355
Cpt1a	418.167	-0.237096	0.190945	-1.2417	0.214348	0.631355
Fam21	95.7631	-0.343865	0.276796	-1.2423	0.214124	0.631355
Glo1	1150.23	-0.268575	0.216199	-1.24225	0.214143	0.631355
Hsd11b1	251.02	0.29315	0.236298	1.2406	0.214754	0.631355
Kdm5c	121.488	-0.296641	0.238684	-1.24282	0.213934	0.631355
Pde2a	110.924	-0.405065	0.326013	-1.24248	0.21406	0.631355
Ucp2	100.273	-0.511856	0.412477	-1.24093	0.21463	0.631355
Usp19	60.7351	-0.371562	0.299542	-1.24043	0.214815	0.631355
Tfdp2	57.8129	-0.33277	0.268611	-1.23885	0.2154	0.632714
2310047M10Rik	52.4232	0.444626	0.359273	1.23757	0.215875	0.632911
D10Wsu102e	65.669	0.374635	0.302675	1.23774	0.215811	0.632911
Nrp2	43.749	0.40495	0.327306	1.23722	0.216005	0.632911
Rgn	3300.99	-0.277807	0.224505	-1.23742	0.215931	0.632911
Tmem11	64.9967	0.31261	0.252713	1.23702	0.21608	0.632911
Mesdc2	131.286	0.296608	0.239907	1.23635	0.216329	0.632923
mt-Co2	3499.48	0.273144	0.220895	1.23653	0.216261	0.632923
Iigp1	1056.86	-0.312423	0.252855	-1.23558	0.216613	0.633035
Rps14	3071.78	0.368594	0.298248	1.23586	0.216509	0.633035
Bad	318.241	-0.298569	0.241709	-1.23524	0.216741	0.633052
Itsn1	352.482	0.241619	0.195844	1.23373	0.217305	0.633979
Usp1	94.761	0.396098	0.320987	1.234	0.217202	0.633979
0610040J01Rik	140.824	-0.340186	0.276051	-1.23233	0.217826	0.635005
Dgcr2	88.7901	-0.305136	0.24765	-1.23213	0.217902	0.635005
Zfp451	57.0424	-0.382885	0.310884	-1.2316	0.218098	0.635217
Gdi2	390.721	0.261908	0.212868	1.23038	0.218556	0.635832
Zpr1	249.135	-0.351504	0.285623	-1.23065	0.218452	0.635832
Fbl	67.9293	0.365523	0.297193	1.22992	0.218729	0.635977
Gpatch11	57.4503	-0.381236	0.310205	-1.22898	0.219078	0.636635
Mrps16	140.269	0.311853	0.254377	1.22595	0.220219	0.637445
Myeov2	449.074	-0.234911	0.191427	-1.22716	0.219764	0.637445
Nr1i2	348.276	-0.314179	0.256127	-1.22665	0.219953	0.637445
Polr2i	407.15	-0.29155	0.23778	-1.22613	0.220148	0.637445
Sra1	125.445	-0.274406	0.223833	-1.22594	0.220222	0.637445
Taf1	76.8415	0.33392	0.272063	1.22736	0.219687	0.637445
Tbl1x	164.848	0.303221	0.247168	1.22678	0.219906	0.637445
Scamp2	62.0307	0.391645	0.319642	1.22526	0.220476	0.637824
Acss2	382.984	0.423441	0.345714	1.22483	0.220639	0.637938
Rmdn3	230.054	0.285676	0.233327	1.22436	0.220817	0.638094
Acaa1b	6973.31	-0.633915	0.518948	-1.22154	0.221882	0.638138
Aig1	73.608	0.379525	0.310186	1.22354	0.221125	0.638138
Akr1e1	53.7989	0.379249	0.31106	1.21922	0.222762	0.638138
Arfgef1	74.9386	-0.294879	0.24155	-1.22078	0.222171	0.638138
Atoh8	150.869	-0.325724	0.267336	-1.21841	0.22307	0.638138
Chpt1	91.8081	-0.402359	0.329206	-1.22221	0.221629	0.638138
Fam213b	88.5291	-0.317836	0.260892	-1.21827	0.223122	0.638138
Hbp1	106.576	-0.358023	0.293182	-1.22116	0.222024	0.638138
Igfbp4	2902.41	-0.258607	0.211315	-1.2238	0.221028	0.638138
Jund	511.243	-0.383571	0.314188	-1.22083	0.222149	0.638138
Mmp19	84.347	0.339871	0.278662	1.21965	0.222597	0.638138
Nedd4	370.357	-0.273861	0.224374	-1.22056	0.222254	0.638138
Oaz2	209.606	-0.261864	0.214136	-1.22289	0.221373	0.638138
Ppp1r16a	69.6236	-0.381133	0.311728	-1.22264	0.221464	0.638138
Rbfox2	59.5264	0.392578	0.322204	1.21841	0.223067	0.638138
Smarcc2	176.881	-0.293241	0.24055	-1.21904	0.222829	0.638138
Usp48	276.183	-0.237205	0.194039	-1.22246	0.221534	0.638138
Zbtb8os	125.783	-0.276308	0.226695	-1.21885	0.2229	0.638138
Zfp652	80.9015	-0.345704	0.283803	-1.21811	0.223181	0.638138
Fmo5	1182.83	-0.309052	0.253955	-1.21696	0.22362	0.639038
Epb4.1l5	55.1874	-0.358258	0.294902	-1.21484	0.224428	0.639762
Fuca1	893.801	-0.299954	0.246732	-1.21571	0.224097	0.639762
Gm4204	59.8091	-0.416145	0.342686	-1.21436	0.224609	0.639762
Gmfb	58.6485	-0.324834	0.26741	-1.21474	0.224464	0.639762
Rab5a	58.4869	-0.353769	0.291326	-1.21434	0.224617	0.639762
Tusc2	136.428	0.365822	0.301077	1.21504	0.22435	0.639762
Aldh6a1	55.7855	-0.350156	0.288568	-1.21343	0.224966	0.640051
Bdh1	475.114	0.303411	0.250042	1.21344	0.22496	0.640051
Alas2	203.272	0.827019	0.68189	1.21283	0.225193	0.640279
Gm13169	51.3787	0.512637	0.42277	1.21257	0.225295	0.640279
Apoa2	37272.7	-0.259007	0.213918	-1.21078	0.225981	0.640773
Cpsf1	123.287	0.277555	0.229103	1.21148	0.22571	0.640773
Pafah1b2	57.6094	0.344597	0.284465	1.21139	0.225747	0.640773
Pla2g12b	135.285	0.260049	0.214829	1.21049	0.226089	0.640773
Stra6l	452.838	0.211396	0.174576	1.21091	0.22593	0.640773
Cbr1	337.139	0.266034	0.219983	1.20934	0.226532	0.641571
Serpinc1	2792.86	0.243613	0.201481	1.20911	0.22662	0.641571
Cbx6	73.5492	0.348202	0.288388	1.20741	0.227274	0.642436
Rrbp1	2480.93	0.244512	0.202478	1.2076	0.227202	0.642436
Srebf2	92.2666	-0.27055	0.224087	-1.20735	0.227299	0.642436
Nfe2l1	153.203	-0.314009	0.260275	-1.20645	0.227644	0.642709
Nup62	46.0662	0.411067	0.340645	1.20673	0.227536	0.642709
A1cf	114.609	0.260671	0.216166	1.20588	0.227864	0.642977
Creb3l3	925.295	-0.310002	0.25738	-1.20445	0.228414	0.644178
Ddost	130.217	0.272939	0.226749	1.20371	0.228703	0.644297
Ifi203	77.0129	0.367059	0.305081	1.20315	0.228917	0.644297
Nsd1	216.189	0.255216	0.21214	1.20305	0.228956	0.644297
Tmem127	45.1166	0.385336	0.320242	1.20327	0.228874	0.644297
Ndufv3	676.953	0.202829	0.168709	1.20224	0.229269	0.644826
Pklr	108.215	-0.328319	0.273189	-1.2018	0.229441	0.64496
Rb1cc1	265.129	-0.223275	0.185945	-1.20076	0.229846	0.645547
Rxra	524.718	0.217461	0.181124	1.20062	0.2299	0.645547
Zdhhc18	72.6402	-0.359048	0.299327	-1.19952	0.230326	0.64639
Cryz	89.232	-0.354073	0.295278	-1.19912	0.230482	0.646477
Bysl	80.6517	0.384711	0.321262	1.1975	0.231113	0.647894
Arap2	128.295	0.276417	0.231117	1.19601	0.231694	0.649172
Pxk	83.2994	-0.326443	0.273077	-1.19543	0.231921	0.649454
Arhgap21	86.609	-0.333671	0.279762	-1.1927	0.232988	0.649571
Arpc2	1104.53	-0.209908	0.17614	-1.19171	0.233374	0.649571
Cacfd1	150.273	0.292877	0.245431	1.19332	0.232745	0.649571
Cdc5l	68.6234	0.324996	0.27205	1.19462	0.232235	0.649571
Cldn3	311.453	0.255961	0.215376	1.18843	0.234663	0.649571
Cyp2a4	63.6816	1.02221	0.860248	1.18827	0.234725	0.649571
Dnmt3a	77.091	0.339354	0.284844	1.19137	0.23351	0.649571
Fam20c	187.11	-0.356879	0.300436	-1.18787	0.234884	0.649571
Glyat	1466.03	-0.246461	0.206775	-1.19193	0.23329	0.649571
Gm29216	69.5942	0.610638	0.51161	1.19356	0.23265	0.649571
Klf13	156.667	-0.249075	0.209325	-1.18989	0.234088	0.649571
Letm1	278.455	-0.26475	0.222857	-1.18798	0.234841	0.649571
Mlxipl	335.085	0.310517	0.260201	1.19337	0.232723	0.649571
Oxct1	88.7303	-0.450552	0.379231	-1.18807	0.234806	0.649571
Pi4k2a	217.328	0.227654	0.19053	1.19485	0.232146	0.649571
Prpf4b	442.876	0.22864	0.192398	1.18838	0.234686	0.649571
Qprt	688.75	0.30335	0.254462	1.19212	0.233213	0.649571
Spsb2	51.5116	-0.347192	0.291739	-1.19008	0.234017	0.649571
Srsf1	43.7902	0.42932	0.360636	1.19045	0.233869	0.649571
Tapbp	1551.04	-0.315581	0.265725	-1.18762	0.234983	0.649571
Tm9sf3	182.407	-0.2989	0.250983	-1.19092	0.233686	0.649571
Vtn	6248.66	0.184428	0.154739	1.19186	0.233315	0.649571
Ypel5	141.29	-0.297934	0.249558	-1.19385	0.232538	0.649571
Zfp318	157.26	-0.247484	0.208008	-1.18978	0.234132	0.649571
Fggy	250.907	0.231934	0.195482	1.18647	0.235435	0.649778
Glud1	1029.14	-0.266527	0.224638	-1.18647	0.235436	0.649778
Irak1	258.046	-0.277523	0.233812	-1.18695	0.235249	0.649778
Deptor	710.123	-0.21699	0.182962	-1.18599	0.235627	0.649813
Dhx38	51.2652	-0.3354	0.282999	-1.18516	0.235952	0.649813
Pld4	45.3215	0.478117	0.403382	1.18527	0.23591	0.649813
Sec14l2	1980.88	-0.350529	0.295627	-1.18571	0.235736	0.649813
C8g	1973.95	-0.292787	0.24756	-1.18269	0.23693	0.650882
Csad	2834.2	-0.741298	0.626836	-1.1826	0.236966	0.650882
Eif4ebp1	58.6277	0.344855	0.291474	1.18314	0.236753	0.650882
Hspe1	378.948	0.299872	0.253551	1.18269	0.236931	0.650882
Maf	258.458	0.305629	0.25844	1.18259	0.236971	0.650882
Gmppb	136.499	0.46308	0.391706	1.18221	0.237121	0.650948
Chrna4	67.0433	0.865562	0.733655	1.17979	0.238082	0.652701
Fam133b	99.328	-0.284787	0.241416	-1.17965	0.238139	0.652701
Plekhm1	51.2304	-0.389482	0.330143	-1.17974	0.238104	0.652701
Mrpl10	50.1094	0.369386	0.31331	1.17898	0.238407	0.653088
Blvrb	154.86	0.279529	0.237196	1.17847	0.238609	0.653296
Ascc1	49.8546	-0.346059	0.293828	-1.17776	0.238893	0.653705
Drosha	49.3622	-0.342178	0.290655	-1.17727	0.239089	0.653705
Spag7	78.3521	0.314393	0.267082	1.17714	0.239139	0.653705
Cyp2c29	628.164	-0.27676	0.235362	-1.17589	0.239638	0.654377
Thrsp	847.3	-0.749756	0.637552	-1.17599	0.239598	0.654377
Rpl38-ps1	46.6467	-0.387601	0.329824	-1.17517	0.239926	0.654815
Fto	139.123	-0.267338	0.227604	-1.17458	0.240165	0.655121
Hnrnpl	58.6594	-0.386864	0.329625	-1.17365	0.240535	0.655251
Smc4	77.1484	0.37326	0.318072	1.17351	0.240593	0.655251
Ube2j1	145.068	0.248872	0.212048	1.17366	0.240531	0.655251
Fuom	74.7418	0.330788	0.282188	1.17222	0.241107	0.655958
Ndufb9	1505.01	-0.238763	0.203654	-1.1724	0.241038	0.655958
Aldh16a1	124.63	-0.244428	0.208821	-1.17051	0.241796	0.657485
Acp5	256.775	0.223042	0.191065	1.16736	0.243065	0.657516
Atox1	440.233	-0.223809	0.191622	-1.16797	0.242818	0.657516
Cisd3	284.324	-0.248605	0.212579	-1.16947	0.242213	0.657516
Cops6	154.257	0.251159	0.215229	1.16694	0.243235	0.657516
Fcna	337.529	-0.343664	0.294155	-1.16831	0.242682	0.657516
Mrpl2	178.315	0.260959	0.223657	1.16679	0.243297	0.657516
Ranbp2	72.9632	0.357424	0.3059	1.16843	0.242633	0.657516
Rps10-ps1	450.799	0.265923	0.22762	1.16828	0.242695	0.657516
Smarca4	407.985	-0.243184	0.208439	-1.16669	0.243336	0.657516
Strn3	136.229	0.275839	0.236224	1.1677	0.242927	0.657516
Znhit6	79.8118	-0.347549	0.297557	-1.16801	0.242804	0.657516
mt-Tm	259.014	-0.349047	0.298614	-1.16889	0.242447	0.657516
Cyb5a	1518.85	0.25287	0.216862	1.16604	0.243597	0.657878
Tnrc6b	206.824	-0.284404	0.244081	-1.16521	0.243936	0.658448
Spty2d1	68.7742	0.373152	0.320413	1.1646	0.244182	0.658769
Hsd3b7	904.59	-0.25659	0.220484	-1.16375	0.244524	0.659001
Rps18	67.0086	0.495797	0.425923	1.16405	0.244402	0.659001
Cldn25	47.3124	-0.329894	0.283574	-1.16334	0.24469	0.659106
Cebpa	757.545	0.263944	0.227032	1.16259	0.244997	0.659324
Igfals	750.613	-0.305558	0.262842	-1.16251	0.245027	0.659324
Agpat5	59.0662	-0.314417	0.270902	-1.16063	0.245792	0.66035
Mfsd1	128.113	0.327736	0.282358	1.16071	0.245758	0.66035
Ociad2	144.659	-0.463852	0.399567	-1.16089	0.245688	0.66035
Fem1a	92.5166	0.304983	0.262881	1.16015	0.245986	0.660528
Ganc	145.837	-0.232002	0.200141	-1.15919	0.246379	0.660553
Mrpl42	86.6347	0.287751	0.248232	1.1592	0.246373	0.660553
Puf60	248.117	0.249848	0.215504	1.15937	0.246306	0.660553
4931406P16Rik	50.4582	-0.393287	0.34007	-1.15649	0.247481	0.660764
Arhgef5	88.4037	-0.290251	0.251445	-1.15433	0.248363	0.660764
Daam1	288.443	-0.207879	0.180091	-1.1543	0.248377	0.660764
Dhrs3	724.659	-0.247811	0.214977	-1.15274	0.249019	0.660764
Fam107b	56.3287	-0.323582	0.279848	-1.15628	0.247567	0.660764
Fam32a	506.705	-0.275097	0.238586	-1.15303	0.248899	0.660764
Hsd17b11	692.977	-0.271517	0.235282	-1.15401	0.248496	0.660764
Inpp5a	119.935	-0.321381	0.277991	-1.15609	0.247646	0.660764
Mrpl15	253.456	-0.215016	0.186296	-1.15416	0.248433	0.660764
N6amt1	73.1175	-0.283798	0.246158	-1.15291	0.248947	0.660764
Nap1l1	192.795	-0.283385	0.244708	-1.15805	0.246842	0.660764
Ppp1r3c	194.385	0.263008	0.228064	1.15322	0.248819	0.660764
Scand1	100.099	-0.311997	0.270137	-1.15496	0.248109	0.660764
Sdc4	462.346	-0.31784	0.274515	-1.15782	0.246937	0.660764
Smdt1	481.821	-0.253216	0.219147	-1.15546	0.247902	0.660764
Sod2	131.467	0.377998	0.326305	1.15842	0.246692	0.660764
Tmem184c	62.5205	-0.34298	0.297044	-1.15464	0.248237	0.660764
Ufc1	149.391	0.257819	0.223632	1.15287	0.248964	0.660764
Yeats4	233.309	-0.268817	0.233056	-1.15344	0.248728	0.660764
Zkscan3	75.6738	-0.491196	0.424383	-1.15744	0.247094	0.660764
Hmox2	136.875	0.295697	0.256649	1.15214	0.249263	0.661071
Cd1d1	111.277	0.338843	0.294334	1.15122	0.249642	0.661738
Cxadr	78.3385	0.340117	0.295565	1.15074	0.249841	0.661925
Tacc2	43.8457	-0.387352	0.33675	-1.15027	0.250035	0.662098
Ppp2r5b	44.8886	-0.425275	0.369834	-1.14991	0.250182	0.662149
Map3k7	59.688	-0.315059	0.274252	-1.1488	0.25064	0.66302
Ern1	56.2608	-0.289059	0.252019	-1.14698	0.251392	0.663648
Gstm3	106.457	-0.281512	0.245373	-1.14728	0.251265	0.663648
Pctp	275.944	-0.389807	0.339731	-1.1474	0.251218	0.663648
Ppme1	58.2973	0.490634	0.427606	1.1474	0.251217	0.663648
Cdk12	141.717	-0.340666	0.297204	-1.14624	0.251697	0.664115
Gpr108	61.6887	0.391968	0.342292	1.14513	0.252156	0.664351
Gstm1	3478.23	-0.194978	0.17032	-1.14478	0.252301	0.664351
Mfn2	196.757	-0.214257	0.187131	-1.14496	0.252227	0.664351
Rexo2	568.369	0.255297	0.222857	1.14557	0.251975	0.664351
Cbx4	43.0825	0.358986	0.313694	1.14438	0.252465	0.664442
Gbp7	225.127	-0.412375	0.360487	-1.14394	0.25265	0.664462
Mia3	414.876	-0.284964	0.24915	-1.14374	0.25273	0.664462
Mrpl43	154.958	-0.253777	0.222175	-1.14224	0.253354	0.665764
Gne	143.065	-0.343583	0.301154	-1.14089	0.253917	0.665773
Kat6b	67.5382	-0.508843	0.446691	-1.13914	0.254646	0.665773
Man1b1	119.275	0.27055	0.237087	1.14114	0.253811	0.665773
Mrpl45	125.831	0.249967	0.219367	1.13949	0.254498	0.665773
Nicn1	110.14	-0.282499	0.24786	-1.13975	0.254388	0.665773
Psmd9	120.006	-0.261673	0.229232	-1.14152	0.253653	0.665773
Rap1b	99.691	0.270841	0.237225	1.1417	0.253577	0.665773
Rtfdc1	365.367	-0.229075	0.201096	-1.13913	0.254648	0.665773
Tbrg4	163.536	-0.28085	0.246297	-1.14029	0.254167	0.665773
Zfc3h1	97.2142	-0.330513	0.289815	-1.14043	0.254108	0.665773
Aifm1	227.012	0.220934	0.19412	1.13813	0.255065	0.665853
Mafg	107.548	0.331527	0.291235	1.13835	0.254975	0.665853
Suox	124.385	0.339538	0.29826	1.1384	0.254955	0.665853
Ndufv2	213.567	-0.208431	0.183289	-1.13717	0.255466	0.666563
Arfgef2	83.0119	-0.287927	0.253362	-1.13642	0.255779	0.667041
Gda	170.822	0.247925	0.218389	1.13525	0.256271	0.667988
Chfr	74.7178	-0.274006	0.241959	-1.13245	0.257447	0.668039
Gm5805	140.693	0.285003	0.251574	1.13288	0.257264	0.668039
Hist1h1c	184.006	0.316587	0.279506	1.13267	0.257355	0.668039
Lurap1l	75.4374	-0.290144	0.256214	-1.13243	0.257456	0.668039
Pum2	52.4047	0.330646	0.291395	1.1347	0.256502	0.668039
Ssr4	1566.27	-0.26345	0.232394	-1.13364	0.256947	0.668039
Stk4	180.272	-0.223991	0.197546	-1.13387	0.25685	0.668039
Ube2k	274.999	-0.278274	0.245642	-1.13284	0.25728	0.668039
Zap70	100.84	-0.406178	0.358296	-1.13364	0.256946	0.668039
Colec10	82.2752	0.289488	0.255811	1.13165	0.257782	0.668216
Jak1	819.944	0.171813	0.151825	1.13165	0.257783	0.668216
Senp2	71.2597	-0.348838	0.308376	-1.13121	0.257967	0.668359
Appl1	62.8794	-0.304422	0.269638	-1.129	0.258897	0.66844
Cggbp1	124.808	0.252174	0.223364	1.12898	0.258905	0.66844
Cib1	162.721	-0.327898	0.290352	-1.12931	0.258766	0.66844
Ehd3	854.277	-0.209537	0.185565	-1.12919	0.25882	0.66844
Mpc2	362.015	0.26275	0.232561	1.12981	0.258557	0.66844
Prrc2c	466.501	-0.247138	0.218619	-1.13045	0.258288	0.66844
Tspyl1	43.3544	-0.354301	0.313745	-1.12926	0.258787	0.66844
[truncated: 15,106 more rows]

## Sheet: CON WT vs PcAS WT
Gene	baseMean	log2FoldChange	lfcSE	stat	pvalue	padj
Stat1	759.183	3.24783	0.192102	16.9068	4.01093e-64	5.5411e-60
H2-DMb1	284.128	4.02331	0.26632	15.1071	1.45448e-51	1.00468e-47
Igtp	1221.67	3.62903	0.254732	14.2465	4.71285e-46	2.17027e-42
Clec7a	192.515	3.04401	0.221307	13.7547	4.7735e-43	1.64865e-39
Ccl24	175.518	4.2359	0.309919	13.6678	1.58193e-42	4.37086e-39
Vcam1	296.743	3.52899	0.260928	13.5248	1.11713e-41	2.57219e-38
Ifi47	591.484	3.10289	0.236956	13.0948	3.52541e-39	6.95765e-36
Pkm	598.163	3.00805	0.240035	12.5317	5.00484e-36	8.64273e-33
Tap1	314.23	2.56246	0.211303	12.1269	7.60487e-34	1.16735e-30
Cyba	191.675	2.85958	0.236334	12.0998	1.05931e-33	1.46344e-30
H2-Ab1	1380	3.8612	0.324777	11.8888	1.35382e-32	1.70028e-29
Ccl5	178.911	4.52391	0.382465	11.8283	2.78724e-32	3.20881e-29
Lpl	286.792	2.29151	0.197718	11.5898	4.64272e-31	4.93378e-28
Gm4841	219.882	4.94858	0.428311	11.5537	7.07028e-31	6.97685e-28
Serpina3g	278.356	3.75713	0.330974	11.3517	7.27045e-30	6.69608e-27
Gbp5	148.68	4.36109	0.387512	11.2541	2.21116e-29	1.9092e-26
Marco	1430.12	3.88823	0.346644	11.2168	3.37416e-29	2.742e-26
Iigp1	4298.45	2.50205	0.227387	11.0035	3.67465e-28	2.82029e-25
H2-DMa	361.25	3.35416	0.307633	10.9031	1.11361e-27	7.92322e-25
Lgals3	632.429	3.91957	0.359579	10.9004	1.14705e-27	7.92322e-25
Gbp7	1251.53	3.00088	0.279701	10.7289	7.44969e-27	4.90083e-24
Gbp3	172.464	3.0993	0.292892	10.5817	3.62163e-26	2.27422e-23
Cd52	522.264	2.78692	0.264594	10.5328	6.09705e-26	3.66221e-23
Samhd1	349.166	2.40791	0.230995	10.4241	1.9256e-25	1.10842e-22
Gbp8	62.7475	4.46956	0.435026	10.2742	9.20688e-25	4.93587e-22
Nkg7	75.8953	4.00714	0.390051	10.2734	9.28937e-25	4.93587e-22
Ccl6	871.618	3.32209	0.326366	10.179	2.46021e-24	1.25881e-21
AI662270	238.685	2.67687	0.266665	10.0383	1.03436e-23	5.10346e-21
Gm12250	65.2374	4.09414	0.409047	10.009	1.39167e-23	6.62961e-21
Msn	515.132	1.88629	0.188656	9.99858	1.54604e-23	7.11953e-21
Irf1	275.993	2.08087	0.211158	9.85457	6.54983e-23	2.9189e-20
BC023105	79.5224	5.2914	0.539632	9.80558	1.06534e-22	4.59929e-20
Ehd3	664.53	-1.68656	0.173449	-9.72364	2.39081e-22	1.00088e-19
Cd93	137.06	2.38572	0.246193	9.69047	3.30988e-22	1.30646e-19
Ctss	752.434	2.40499	0.248175	9.69069	3.30277e-22	1.30646e-19
Slamf7	63.2589	4.43393	0.463444	9.56734	1.09695e-21	4.20955e-19
Gpnmb	76.2361	4.46511	0.469775	9.50478	2.00478e-21	7.48542e-19
Fcgr4	370.32	2.84334	0.301131	9.44221	3.65006e-21	1.32699e-18
Arhgdib	134.623	2.3323	0.249783	9.33731	9.88147e-21	3.50032e-18
Ly6a	592.077	3.39891	0.366216	9.28115	1.67664e-20	5.79069e-18
Upp1	72.0256	3.18544	0.343657	9.26924	1.87485e-20	6.31732e-18
Eif4e3	105.744	2.36466	0.255221	9.26511	1.94874e-20	6.40997e-18
Irf8	268.072	3.00247	0.325799	9.21572	3.09182e-20	9.93338e-18
Pfkp	80.2826	2.82118	0.307039	9.18833	3.98983e-20	1.25271e-17
Laptm5	337.937	2.07306	0.226976	9.13339	6.63893e-20	2.03815e-17
Basp1	112.829	2.92899	0.321157	9.12013	7.50362e-20	2.25353e-17
Tagln2	614.657	2.09915	0.230326	9.11386	7.95019e-20	2.33685e-17
Procr	54.5768	4.44504	0.494128	8.99573	2.34673e-19	6.75419e-17
Ptprb	402.232	-1.62788	0.182047	-8.94209	3.81876e-19	1.07666e-16
Fam111a	81.9689	2.774	0.312376	8.88031	6.6676e-19	1.84226e-16
Tmem173	53.6541	3.04656	0.344418	8.84555	9.10822e-19	2.46725e-16
Arpc1b	787.358	1.90056	0.2157	8.8111	1.23921e-18	3.29225e-16
Iqgap1	269.849	1.89216	0.215093	8.79693	1.40609e-18	3.66513e-16
Tgm2	1219.44	1.67997	0.191166	8.78798	1.52269e-18	3.89554e-16
Ifi44	91.818	2.40122	0.27391	8.76644	1.8441e-18	4.63205e-16
Myo1f	79.3132	2.62826	0.30012	8.75735	1.99891e-18	4.93124e-16
Cd68	77.0093	2.72026	0.310805	8.75228	2.09081e-18	5.06745e-16
Entpd1	69.2618	3.05073	0.348906	8.7437	2.25599e-18	5.37354e-16
Gimap4	190.798	1.86566	0.214286	8.70643	3.13583e-18	7.24856e-16
Trbc2	81.1743	3.80434	0.43698	8.70599	3.14812e-18	7.24856e-16
Ptprc	202.978	2.28865	0.263841	8.67433	4.15989e-18	9.42112e-16
Psmb8	293.509	2.14869	0.248596	8.6433	5.4613e-18	1.2169e-15
Slfn2	74.0414	2.55714	0.296573	8.62229	6.56305e-18	1.43918e-15
Tyrobp	212.961	2.41767	0.280653	8.61445	7.02755e-18	1.51696e-15
Crip1	143.939	2.27614	0.26435	8.61035	7.28399e-18	1.54813e-15
2810417H13Rik	50.1545	3.43939	0.399637	8.60627	7.54774e-18	1.57988e-15
Aif1	278.127	2.27371	0.264361	8.60077	7.91816e-18	1.63268e-15
Hcls1	106.24	2.45903	0.286308	8.58876	8.79162e-18	1.78612e-15
Lgals1	186.885	2.42203	0.282451	8.57506	9.90382e-18	1.98292e-15
Itga4	72.6273	3.13631	0.370193	8.47209	2.41027e-17	4.75685e-15
Aldoa	854.193	1.68268	0.199513	8.43397	3.34131e-17	6.50143e-15
Irf7	317.003	1.87141	0.222708	8.40298	4.35273e-17	8.35179e-15
Plek	51.8218	2.83705	0.337998	8.39368	4.71145e-17	8.91626e-15
Top2a	195.989	3.45687	0.412586	8.37854	5.35878e-17	1.00043e-14
Gstm3	270.054	1.67225	0.200279	8.34962	6.84832e-17	1.26146e-14
Flna	143.856	1.85442	0.222664	8.32834	8.19843e-17	1.49028e-14
Adck3	630.075	-1.98723	0.240014	-8.27961	1.23578e-16	2.21718e-14
Il18bp	189.901	2.40124	0.290661	8.26132	1.44073e-16	2.55176e-14
Ptpn1	473.81	1.40664	0.170461	8.25197	1.55807e-16	2.72465e-14
Batf3	41.9918	4.05692	0.495794	8.18268	2.77589e-16	4.79361e-14
Psmb10	465.808	1.6507	0.201964	8.17326	3.00173e-16	5.11962e-14
Itgax	47.9751	3.6875	0.452267	8.15336	3.53954e-16	5.96326e-14
Fgd2	43.0467	3.19447	0.393066	8.12704	4.39896e-16	7.32188e-14
Spic	46.3716	3.27477	0.403902	8.10783	5.15308e-16	8.47497e-14
Igfals	581.291	-1.90267	0.234906	-8.09969	5.50983e-16	8.95509e-14
Zbp1	63.2346	2.77079	0.343078	8.07629	6.67696e-16	1.07258e-13
Spn	38.1028	3.69348	0.458002	8.06433	7.36366e-16	1.1693e-13
Fgl2	36.7397	4.05998	0.505545	8.03091	9.67517e-16	1.51889e-13
C1qc	120.99	2.51783	0.315497	7.98055	1.45688e-15	2.26144e-13
Hk2	61.0836	2.80496	0.352221	7.96364	1.67054e-15	2.56428e-13
Mki67	52.0355	4.23998	0.534911	7.92653	2.25359e-15	3.42124e-13
Cd274	204.14	3.15484	0.39998	7.88748	3.0835e-15	4.63028e-13
Gas1	43.1356	-3.15741	0.400577	-7.88213	3.21835e-15	4.78081e-13
Tpm4	120.928	1.77338	0.225783	7.85434	4.01898e-15	5.90662e-13
Csf2rb	103.203	2.48889	0.316949	7.85266	4.07302e-15	5.92302e-13
Ubd	89.8896	3.76482	0.481266	7.82275	5.16833e-15	7.43755e-13
Lyn	189.118	1.5348	0.196311	7.81823	5.35714e-15	7.62978e-13
Apbb1ip	68.5453	3.1004	0.39682	7.81312	5.57907e-15	7.80409e-13
Ly6c2	70.6877	3.41241	0.436771	7.81281	5.59251e-15	7.80409e-13
AW112010	535.876	2.04458	0.263415	7.76183	8.37111e-15	1.15647e-12
Cml1	849.306	-1.92762	0.248732	-7.74977	9.20561e-15	1.25916e-12
Fcer1g	371.069	2.48013	0.320293	7.74333	9.68465e-15	1.3117e-12
Ptprcap	39.0865	3.38056	0.437142	7.73334	1.04762e-14	1.39163e-12
St6galnac4	73.9422	2.4505	0.316835	7.7343	1.03974e-14	1.39163e-12
Cyth4	115.985	2.04721	0.266585	7.67938	1.59857e-14	2.10326e-12
Cd300lf	46.4782	3.33315	0.435175	7.65934	1.86887e-14	2.4357e-12
Phf11b	81.4133	2.76983	0.361689	7.65804	1.88788e-14	2.43748e-12
Gfra2	43.3216	3.04405	0.398204	7.64444	2.09864e-14	2.68451e-12
Gbp9	41.5758	3.22114	0.421938	7.63415	2.2731e-14	2.881e-12
AB124611	79.3456	2.4179	0.317908	7.60567	2.8343e-14	3.55962e-12
Clec4n	80.0814	2.75756	0.362892	7.59884	2.98804e-14	3.7189e-12
Gimap7	32.1758	3.79171	0.499333	7.59355	3.11267e-14	3.83943e-12
Herc6	105.351	1.88698	0.249268	7.57007	3.73018e-14	4.56039e-12
Lbp	655.949	1.24707	0.164922	7.56157	3.98243e-14	4.82607e-12
Gstm1	7023.04	1.27457	0.168585	7.56042	4.0177e-14	4.82648e-12
Hck	68.3267	3.05471	0.404417	7.55337	4.24144e-14	5.05133e-12
Pld4	112.138	2.21056	0.292838	7.54873	4.39527e-14	5.1898e-12
Gngt2	189.359	1.85484	0.246056	7.53831	4.76114e-14	5.57417e-12
Gbp6	40.8477	3.60737	0.47885	7.5334	4.94366e-14	5.73922e-12
Cd44	59.1768	2.67401	0.355304	7.52596	5.23324e-14	6.02476e-12
Slc40a1	411.294	1.29905	0.17442	7.44781	9.49038e-14	1.08355e-11
Glipr2	60.4809	3.0641	0.411729	7.44204	9.91449e-14	1.12269e-11
Celf2	220.384	1.58916	0.213848	7.43125	1.07572e-13	1.20522e-11
Evl	98.9411	2.80196	0.377088	7.43051	1.08178e-13	1.20522e-11
Icam2	89.4015	1.95715	0.263662	7.42293	1.14555e-13	1.26607e-11
Gzma	45.2297	3.21829	0.434832	7.40122	1.34943e-13	1.47956e-11
Gm4737	137.851	-1.94526	0.263545	-7.38114	1.56934e-13	1.70712e-11
Bmp2	81.7229	-1.8618	0.252443	-7.37512	1.64199e-13	1.7722e-11
Serpina3f	243.758	2.85273	0.387468	7.36247	1.80533e-13	1.93339e-11
Coro1a	38.7642	3.30262	0.449224	7.35184	1.955e-13	2.07756e-11
Abi3	113.26	1.92068	0.261761	7.33753	2.17567e-13	2.29441e-11
Fam26f	34.4733	3.83911	0.523613	7.33196	2.26819e-13	2.37387e-11
Spi1	242.354	1.87423	0.255791	7.32719	2.35034e-13	2.44135e-11
Marcks	130.833	1.65188	0.225564	7.32332	2.41913e-13	2.49405e-11
Fxyd5	117.383	2.87631	0.393792	7.30413	2.79061e-13	2.85573e-11
Lilrb4	91.0996	2.12661	0.291493	7.29558	2.97373e-13	2.99869e-11
Uba7	158.536	1.80961	0.248021	7.29619	2.9604e-13	2.99869e-11
Lck	35.1436	3.00339	0.41184	7.29263	3.03962e-13	3.04292e-11
Hal	1669.29	-1.39455	0.191302	-7.28978	3.10464e-13	3.08565e-11
Qdpr	2028.99	-1.44556	0.198366	-7.28732	3.1618e-13	3.12002e-11
Ifi203	146.285	1.54507	0.212239	7.27988	3.34121e-13	3.27367e-11
Thy1	39.5434	3.61879	0.498029	7.26623	3.69666e-13	3.59644e-11
Rac2	192.626	2.19758	0.302491	7.26495	3.73187e-13	3.6053e-11
Hdc	53.4639	2.39095	0.32996	7.24618	4.28686e-13	4.11271e-11
Ptpn18	94.6321	2.25767	0.311989	7.23639	4.6077e-13	4.39002e-11
Ms4a6b	32.0148	3.37775	0.46694	7.2338	4.69673e-13	4.4442e-11
Tuba1b	133.543	2.21648	0.306537	7.23071	4.80485e-13	4.51558e-11
Itgal	65.958	2.76186	0.382275	7.2248	5.01837e-13	4.68437e-11
Vim	344.75	2.59873	0.360425	7.21019	5.58753e-13	5.18065e-11
Cd3d	46.4388	3.58166	0.499075	7.1766	7.14638e-13	6.53823e-11
Cotl1	598.158	1.88981	0.263317	7.17696	7.12794e-13	6.53823e-11
Msr1	117.61	1.96534	0.274242	7.16642	7.69852e-13	6.99704e-11
Car14	68.1404	-2.56446	0.359674	-7.12994	1.00414e-12	9.06684e-11
BC029214	123.032	-2.30159	0.323612	-7.11221	1.14202e-12	1.01787e-10
Ctla2a	66.5474	2.53118	0.355856	7.11292	1.1361e-12	1.01787e-10
Epb4.1l3	41.7466	2.63775	0.372596	7.07938	1.44799e-12	1.28231e-10
Incenp	57.2532	2.83532	0.401544	7.06104	1.6526e-12	1.45418e-10
Epsti1	57.7958	2.35068	0.333087	7.05726	1.69819e-12	1.48484e-10
Snx5	138.876	1.77207	0.251469	7.0469	1.8295e-12	1.58959e-10
Hacl1	55.1375	-2.66376	0.378205	-7.04317	1.87916e-12	1.62254e-10
Gpt	570.05	-1.53016	0.217557	-7.03339	2.01573e-12	1.72098e-10
Serpinf1	1054.85	-1.3054	0.185604	-7.03323	2.01809e-12	1.72098e-10
Hes6	352.424	-1.68752	0.240038	-7.03021	2.06229e-12	1.74789e-10
Pla2g16	134.778	2.29286	0.32736	7.00409	2.48597e-12	2.09413e-10
Cd5l	2768.84	1.65878	0.23707	6.99702	2.61473e-12	2.18924e-10
Nckap1l	67.6058	2.14114	0.306736	6.98038	2.94374e-12	2.44986e-10
Psme1	937.354	1.10571	0.158879	6.95941	3.41694e-12	2.82664e-10
Fgr	39.9243	2.42441	0.349442	6.93796	3.97798e-12	3.27118e-10
H2-Eb1	1061.39	3.871	0.56021	6.90991	4.84966e-12	3.96438e-10
Hpd	3594.64	-1.32543	0.192092	-6.89998	5.20098e-12	4.22656e-10
Parp14	277.337	1.56948	0.227657	6.89407	5.42179e-12	4.38024e-10
Psap	1648.2	1.47369	0.213792	6.8931	5.45888e-12	4.38456e-10
Ahcy	507.675	-1.1873	0.173035	-6.86162	6.80861e-12	5.43524e-10
Cd7	33.4608	4.54857	0.663055	6.86002	6.88503e-12	5.43524e-10
Nrros	65.7602	2.19184	0.319501	6.86021	6.87598e-12	5.43524e-10
Ftcd	3560.61	-1.30464	0.190359	-6.85358	7.20237e-12	5.65345e-10
Gpd1	767.504	-1.21363	0.177308	-6.84478	7.65942e-12	5.97824e-10
Hip1	73.3747	2.19112	0.320236	6.8422	7.79844e-12	6.05255e-10
Lcp2	73.7243	2.15758	0.316213	6.82316	8.90572e-12	6.87332e-10
Wars	66.0665	1.75765	0.258441	6.801	1.03898e-11	7.97415e-10
Pmvk	521.58	-2.06914	0.304565	-6.79374	1.09265e-11	8.33973e-10
Lbh	98.6109	1.99353	0.293858	6.78399	1.16903e-11	8.87369e-10
B2m	19236.2	1.08248	0.159686	6.77881	1.21173e-11	9.10864e-10
Pank1	835.69	-1.38962	0.205	-6.77863	1.21317e-11	9.10864e-10
Ezr	105.846	1.79463	0.266055	6.74532	1.52694e-11	1.14026e-09
Agtrap	70.2116	2.21951	0.329206	6.74201	1.56215e-11	1.16027e-09
Bin2	48.1051	2.5636	0.380517	6.73715	1.61527e-11	1.18986e-09
Pik3cd	36.8558	2.83897	0.421413	6.73679	1.61921e-11	1.18986e-09
Myo9a	131.655	1.57379	0.235311	6.68814	2.26027e-11	1.65215e-09
P2ry13	46.444	2.24214	0.335803	6.67695	2.43961e-11	1.76751e-09
Prodh2	1030.58	-1.55067	0.232251	-6.67671	2.44368e-11	1.76751e-09
Tlcd2	510.695	-1.85907	0.278738	-6.66961	2.56484e-11	1.84548e-09
Itga6	119.643	1.83384	0.275075	6.66671	2.61599e-11	1.87253e-09
Wfdc17	137.493	1.58966	0.238807	6.65666	2.80118e-11	1.99476e-09
Pycard	27.3413	3.11655	0.468607	6.65068	2.91748e-11	2.06693e-09
Ehbp1l1	64.6707	2.40233	0.361331	6.64855	2.95985e-11	2.08624e-09
Vasp	111.628	1.73412	0.261348	6.63532	3.23805e-11	2.27074e-09
Abcd3	758.081	-1.31383	0.198091	-6.63247	3.30115e-11	2.30331e-09
[truncated: 17,376 more rows]

## Sheet: CON GRiKO vs PcAS GRiKO
Gene	baseMean	log2FoldChange	lfcSE	stat	pvalue	padj
[truncated: 18,612 more rows]

[truncated: 1 more sheets: PcAS WT vs PcAS GRiKO]
