# Supplementary material for: JAK/STAT inhibition protects glucocorticoid receptor knockout mice from lethal malaria-induced hypoglycemia and hyperinflammation
Source: EMBO Mol Med. 2025 Jul 23;17(8):2040–70. doi: 10.1038/s44321-025-00264-w (PMC12340059; doi:10.1038/s44321-025-00264-w)
Supplement: Supplementary file 5 — Source data Fig. 1 [file 44321_2025_264_MOESM5_ESM.zip]

Archive with 27 entries (13 files):
- Figure 1/
- Figure 1/1B/
- Figure 1/1B/1B_Numerical data.xlsx
- Figure 1/1C/
- Figure 1/1C/1C_Numerical data.xlsx
- Figure 1/1D/
- Figure 1/1D/1D_Numerical data.xlsx
- Figure 1/1E/
- Figure 1/1E/1E_Numerical data.xlsx
- Figure 1/1F/
- Figure 1/1F/1F_Numerical data.xlsx
- Figure 1/1G/
- Figure 1/1G/1G_Numerical data.xlsx
- Figure 1/1H/
- Figure 1/1H/1H_Numerical data.xlsx
- Figure 1/1I/
- Figure 1/1I/1I_Numerical data.xlsx
- Figure 1/1J/
- Figure 1/1J/1J_Numerical data.xlsx
- Figure 1/1K/
- Figure 1/1K/1K_Numerical data.xlsx
- Figure 1/1L/
- Figure 1/1L/1L_Numerical data.xlsx
- Figure 1/1M/
- Figure 1/1M/1M_Numerical data.xlsx
- Figure 1/1N/
- Figure 1/1N/1N_Numerical data.xlsx
