# Supplementary material for: JAK/STAT inhibition protects glucocorticoid receptor knockout mice from lethal malaria-induced hypoglycemia and hyperinflammation
Source: EMBO Mol Med. 2025 Jul 23;17(8):2040–70. doi: 10.1038/s44321-025-00264-w (PMC12340059; doi:10.1038/s44321-025-00264-w)
Supplement: Supplementary file 5 — Source data Fig. 1 [file 44321_2025_264_MOESM5_ESM.zip › Figure 1/1B/1B_Numerical data.xlsx]

## Sheet: Sheet1
Days post infection	PcAS WT	PcAS GRiKO
16	0
16	0
16	0
16	0
16	0
16	0
16	0
16	0
16	0
16	0
16	0
16	0
16	0
16	0
16		0
16		0
16		0
16		0
16		0
11		1
11		1
11		1
13		1
12		1
16		0
10		1
16		0
11		1
11		1
11		1
16		0
