# Supplementary material for: JAK/STAT inhibition protects glucocorticoid receptor knockout mice from lethal malaria-induced hypoglycemia and hyperinflammation
Source: EMBO Mol Med. 2025 Jul 23;17(8):2040–70. doi: 10.1038/s44321-025-00264-w (PMC12340059; doi:10.1038/s44321-025-00264-w)
Supplement: Supplementary file 5 — Source data Fig. 1 [file 44321_2025_264_MOESM5_ESM.zip › Figure 1/1C/1C_Numerical data.xlsx]

## Sheet: Sheet1
Dpi	PcAS WT																								PcAS GRiKO
0	0	0	0	0	0	0	0	0	0	0	0	0	0	0	0	0	0	0	0	0	0	0	0	0	0	0	0	0	0	0	0	0	0	0	0	0	0	0	0	0	0	0	0	0	0	0	0	0	0
6	1.92	0.52	2	0.33	0	0.3	0.19	0.2	0.05	0.15	0.35	0.15	0.1	0.15	0.51	1.53	2.63	2.22	2	0.98	4.6	1.5	2.21	4.65	0.63	0.9	1.38	2.05	0.8	1.06	0.77	0.2	0.05	0.15	2.24	0.89	0.9	0.5	1.1	0.42	1.64	1.7		0.63	2.63	2.56	0.63
7	3.73	1.21	6.68	0.92				1.23	0.55	1.74	2.58	0.75	0.72	0.6	7.38	3.84	20.45	10.33	11.57	8.98	8.51	8.33	5.77	12.18	3.45	2.42	3.78	6.01	2.85	4.43	1.38	2.01	0.69	1	5.69	4.47	6.45	3.61	3.21	2.66	6.56	6.43	3.29	10.35	4.18	16.28	21.15	30.41	21.88
8	9.48	5.28	3.07	4.1				4.62		4.76	9.49	2.51	2.8		33.54	13.07	31.91	31.41	28	14.89	20.93	13.78	17.95	23.61	8.73		12.68	19.1	8.17	21.5	13.56	10.77	1.54	8.53	12.5	13.2	14.54	13.26	11.54	10.12	16.4	17.76	14.2	25.5	19.64	20.98	27.63	49.86	22.44
9	14.63	18.75	43.61	7.91	0.46	8.83	9.05	14.8	11.9	18.3	20.73	11	9.23	8.76	20.75	24.43	38.23	38.13	25.61	20.35	6.82	12.18	11.03	14.19	17.17	23.63	22.02	26.97	10	21.09	20.89	24.9	10.16	25	27	27.27	31.85	31.85	19.53	21.48	30.03	17.79	28.47	14	15.48	25	20
10	10.94	14.11	13.92	14.7			17.33	18.58	22.22	30.34	34.46	19.59	18.18	12.73	14.47	23.43	6.25				3.29	3.85	9.17	6.88	9.26	32.18	25.86	23.03	6.82	14.79	13.01	4.38	29.91	51.61	26.46	33.94	29.37	29.55	25.19	22.01	37.78	24.19	14.39			0.05
11	6.31	9.8	9.43	10.23	14.55	8.41	5.24	25.62	29.07	13.32	13.3	17.44	21.59	15.26	1.43	1.36	1.03	1.01	1.14	0.04	0.06	1.25	2.08	0.68	7.34	12.7	16.18	4.43	3.26			7.13	41.67	30.77	16.49		9.09				10.48	0.2	1.59
12	2.41	3.26	0.78	2.86		7.42	10.66			7.53	5.59	10.22	8.65	6.88											0.88	1.36	1.77	0.2	0.62				16.47		2.75		0.55				0.15
13	0.88	1.27	0.81	0.62	22.15	1.32	1.14	3.82	1.09	2.11	1.52	2.15	3.66	2.17											0.16	0.12	0.7	0.15	0				8.11		0.05		0.1				0.38
[truncated: 5 more columns]
