# Supplementary material for: JAK/STAT inhibition protects glucocorticoid receptor knockout mice from lethal malaria-induced hypoglycemia and hyperinflammation
Source: EMBO Mol Med. 2025 Jul 23;17(8):2040–70. doi: 10.1038/s44321-025-00264-w (PMC12340059; doi:10.1038/s44321-025-00264-w)
Supplement: Supplementary file 5 — Source data Fig. 1 [file 44321_2025_264_MOESM5_ESM.zip › Figure 1/1D/1D_Numerical data.xlsx]

## Sheet: Sheet1
Dpi	PcAS WT														PcAS GRiKO
0	0	0	0	0	0	1	0	0	0	0	0	0	0	0	0	0	0	0	0	0	0	0	0	0	0	0	0	0	0	0	0
6	0	0	0	0	0	0	1	0	0	0	0	0	0	1	0	0	0	0	0	1	0	0	0	0	0	0	0	0	0	1	0
7	1	1	0	1	1	0	1	0	0	0	0	0	0	0	1	0	1	0	0	0	0	1	0	0	1	1	1	0	0	1	0
8	0	0	0	2	1	0	0	0	0	0	0	0	0	1	1	0	2	1	2	1	0	0	0	0	0	0	0	0	0	0	0
9	0	2	5	0	1	1	0	1	0	0	0	0	1	0	2	0	0	2	2	4	0	1	0	0	0	1	0	1	1	0	0
10	2		4	0	1	5	5	0	0	1	1	0	0	0	4	2	2	2	2	5	5	5	0	1	2	5	3	2	1	7	0
11	1		4	2	1	1	1	0	0	0	0	0	0	1	4	4	4	4	2			7	0	5	3		3				0
12	2	4	4	0	4	1	1	2	2	1	0	0	1	0	4	4	3	3	0				2		1		0				1
13	1	2	1	0	0	0	0	0	3	1	0	0	1	0	2	1	2	2	0				7		0		0				0
14	0	2	2	0	2	0	0	1	0	1	0	0	0	1	4	4	2	3	2						0		1				1
15	1	0	0	0	1	0	0	0	0	0	0	0	1	1	0	1	1	0	0						0		0				1
16	1	1	0	0				1	0	0	0	0	0	0	1	1	1	1	1						0		1				1
