# Supplementary material for: JAK/STAT inhibition protects glucocorticoid receptor knockout mice from lethal malaria-induced hypoglycemia and hyperinflammation
Source: EMBO Mol Med. 2025 Jul 23;17(8):2040–70. doi: 10.1038/s44321-025-00264-w (PMC12340059; doi:10.1038/s44321-025-00264-w)
Supplement: Supplementary file 5 — Source data Fig. 1 [file 44321_2025_264_MOESM5_ESM.zip › Figure 1/1E/1E_Numerical data.xlsx]

## Sheet: Sheet1
Dpi	PcAS WT														PcAS GRiKO																	CON WT					CON GRiKO
0	0	0	0	0	0	0	0	0	0	0	0	0	0	0	0	0	0	0	0	0	0	0	0	0	0	0	0	0	0	0	0	0	0	0	0	0	0	0	0	0	0	0	0	0	0	0	0
6	-0.8	3.5	1.2	3.9	8.5	0.5	3.9	5.5	5.8	1.5	6.2	5	1.1	3.8	4.7	1.3	1	2.8	0.5	8.3	7.3	4.8	4.6	6.2	6.2	4.7	6.3	5.1	4.5	5.2	-2.5	0	2.7	7	3.2	0.5	1.9	5.8	1.8	14.8	0	-1	1	0.7	4.2	-2	2.8
7	-0.8	5.1	0.8	4.9	7	0	5.4	7	8.3	5.6	7.8	5	2.7	4.9	7.2	0.9	2.4	6	1	10.9	9.6	4.4	5.3	8.4	8.2	2.6	10.6	4.6	5.9	6.6	-2.5	0.8	2.7	7.8	3.5	4.7	5.4	8.6	3.6	17.4	1.2	0.3	1	2.4	3.8	-3.6	0
8	-0.4	3.5	-1.2	3	5	-1.9	5.9	6.2	8.7	3.4	9.7	2.5	-0.5	4.9	7.6	3.9	3.9	6	2.4	9.4	10	6	5	6.2	7	3.9	6.3	4.2	10	7.5	-2.1	-0.4	4.3	4.3	4.2	4.2	7.8	9.3	4.1	17.8	2	0.7	2	2.4	4.2	-1.6	3.2
9	-1.2	2.8	-5.2	3	4.3	-0.5	5.9	8.2	10.5	3.7	8.5	5.5	0.5	3.8	5.5	0.4	0	4.6	1.5	4.7	6.9	6	6.7	8.1	-0.4	-3.9	3.1	0.9	4.5	5.2	-5.5	1.6	3.2	4.7	3.2	9.9	7.4	9.7	5.9	17.8	3.7	0.3	1.3	2.7	5.2	-0.8	3.6
10	-6.2	-2.4	-14.1	3	5.8	-2.8	3.4	6.6	7.2	-0.4	5.8	5.5	-0.5	4.4	1.7	-3.1	-2.9	-0.9	2	0.4	2.3	2.4	6.4	1.8	-4.3	-12.5	-1.6	-4.6	-1.4	3.8	-8	0.8	3.8	7.8	3.5	7.3	7.8	11.3	7.7	19.5	1.2	0.7	1.7	2.7			4.8
11	-3.7	-8.3	-13.3	3	3.9	-6.2	2	2	6.9	-2.2	2.7	5	-2.2	3.8	-0.4	-8.3	-6.3	-5.6	3.9			1.6	0.4	-5.5	-9.4		-1.6				-6.7	2.4	3.8	5.5	3.2	5.2	7	10.1	9.5	22.5	2.9	1	1	3.4
12	0	-8.7	-3.6	5.4	-1.9	-8.5	-4.4	-2.7	-2.2	-4.9	5	8.5	-6	5.5	0	-8.8	-2.9	-4.6	3.9				-6		-7		-1.6				-4.2	4	3.8	5.1	2.5	7.3	10.5	13.2		23.3	1.2
13	1.6	-2.4	1.2	6.4	-8.5	-1.9	1.5	4.3	-9.8	-1.1	12.8	11.6	0.5	9.9	6.8	-3.5	-1.5	-0.5	9.3				-7.8		-3.5		0.8				-0.8	4	3.8	4.7	1.8	8.3	10.5	12.5	9.9	22.5	1.2
14	1.6	2.8	5.2	6.4	-8.5	3.8	8.8	10.9	-4.7	3.4	12.8	14.1	4.9	13.2	7.2	-0.9	-1.5	2.8							-2		3.5				5.9	5.7	4.8	3.9	1.4	9.4	10.1	12.8	11.7	23.7	0.4
15	3.3	4.7	7.3	5.4	-5	6.2	10.7	11.7	1.1	4.1	11.2	13.1	3.3	9.3	10.6	-1.3	2	3.7	11.7						0.4		5.5				7.1	5.3	5.4	3.9	-0.7	7.8	10.1	11.3	11.3	23.3	-1.2
16	3.7	8.3	12.1	6.4	0	3.3	12.2	14.1	8.7	7.9	14.7	13.1	3.8	11	14.4	6.1	8.8	10.2	11.7						4.3		9.8				8.8	7.3	7.5	5.9	1.4	7.3	14.8	16.3	11.3	23.3	0.4
