# Supplementary material for: JAK/STAT inhibition protects glucocorticoid receptor knockout mice from lethal malaria-induced hypoglycemia and hyperinflammation
Source: EMBO Mol Med. 2025 Jul 23;17(8):2040–70. doi: 10.1038/s44321-025-00264-w (PMC12340059; doi:10.1038/s44321-025-00264-w)
Supplement: Supplementary file 5 — Source data Fig. 1 [file 44321_2025_264_MOESM5_ESM.zip › Figure 1/1F/1F_Numerical data.xlsx]

## Sheet: Sheet1
CON WT	PcAS WT	CON GRiKO	PcAS GRiKO
36.3	36	36.3	35.9
36.4	36.3	36.3	36
36.3	36.2	36.3	35.9
	36.3	36.3	31.9
	36.2		32.8
	36.2		32.3
	36.2
36.2	35.8	36.2	32
36.3	36.3	36.3	31.9
36.4	36.3	36.3	35.8
36.4	36.3	36.3	31.9
36.3	36.3	36.3	34.5
36.3	36.2
