# Supplementary material for: JAK/STAT inhibition protects glucocorticoid receptor knockout mice from lethal malaria-induced hypoglycemia and hyperinflammation
Source: EMBO Mol Med. 2025 Jul 23;17(8):2040–70. doi: 10.1038/s44321-025-00264-w (PMC12340059; doi:10.1038/s44321-025-00264-w)
Supplement: Supplementary file 5 — Source data Fig. 1 [file 44321_2025_264_MOESM5_ESM.zip › Figure 1/1G/1G_Numerical data.xlsx]

## Sheet: Sheet1
CON WT	PcAS WT	CON GRiKO	PcAS GRiKO
1107	1443	1270	1361
1480	1694	1831	1150
1204	1281	1537	1695
986	1635	1454	1661
1590	1685	1140	2123
1582	1492	1716	2189
1340	1957	1565	1963
1264	1762	1524	1445
1368	1690	1156	1545
1198	1740	1360	1468
1218	1620	1502	1493
953	1665		1408
1054	1030		1773
1170	1358		2126
	1287		2013
	1764		1950
	1962		1870
	1690		1710
	1659		1910
	1230		1682
	1689		1498
	1689		1455
	1642		1679
	1602		1956
	1582		1897
			2407
			1825
			2152
