# Supplementary material for: JAK/STAT inhibition protects glucocorticoid receptor knockout mice from lethal malaria-induced hypoglycemia and hyperinflammation
Source: EMBO Mol Med. 2025 Jul 23;17(8):2040–70. doi: 10.1038/s44321-025-00264-w (PMC12340059; doi:10.1038/s44321-025-00264-w)
Supplement: Supplementary file 5 — Source data Fig. 1 [file 44321_2025_264_MOESM5_ESM.zip › Figure 1/1H/1H_Numerical data.xlsx]

## Sheet: Sheet1
CON WT	PcAS WT	CON GRiKO	PcAS GRiKO
105	538	240	579
103	625	187	354
89	318	194	544
145	415	183	403
100	508	139	626
118	456	135	626
102	482	193	503
106	622	181	595
92	458	189	569
97	502	172	582
97	716	277	763
96	774		627
87	317		787
90	694		804
	644		741
	461		690
	599		616
	566		628
	595		896
	250		646
	746		477
	537		672
	634		624
	694		617
	496		686
			745
			629
			816
