# Supplementary material for: JAK/STAT inhibition protects glucocorticoid receptor knockout mice from lethal malaria-induced hypoglycemia and hyperinflammation
Source: EMBO Mol Med. 2025 Jul 23;17(8):2040–70. doi: 10.1038/s44321-025-00264-w (PMC12340059; doi:10.1038/s44321-025-00264-w)
Supplement: Supplementary file 5 — Source data Fig. 1 [file 44321_2025_264_MOESM5_ESM.zip › Figure 1/1I/1I_Numerical data.xlsx]

## Sheet: Sheet1
Dpi	PcAS GRiKO
0
6	129	156	173	240	173	205	154	153	209	196	157	170	161	158	173	160	156
7	172	172	154	154	149	227	181	190	186	155	140	165	118	186	185	163	165
8	113	145	117	153	103	121	118	166	171	208	125	159	135	157	145	163	174
9	130	120	119	126	176	57	160	153	153	187	88	78	95	76	51	158	121
10	74	123	76	80	175	86	32	25	133	95	90	24	106	23	26	55	115
11	149	124	120	94	148			48	97	75	102		128				118
12	142	132	126	96	139				83		104		131				115
13	119	117	92	110	139				10		112		126				106
14	104	127	98	93	137						130		119				132
15	126	133	90	84	178						129		142				179
16	180	156	125	86	158						131		136				156
