# Supplementary material for: JAK/STAT inhibition protects glucocorticoid receptor knockout mice from lethal malaria-induced hypoglycemia and hyperinflammation
Source: EMBO Mol Med. 2025 Jul 23;17(8):2040–70. doi: 10.1038/s44321-025-00264-w (PMC12340059; doi:10.1038/s44321-025-00264-w)
Supplement: Supplementary file 5 — Source data Fig. 1 [file 44321_2025_264_MOESM5_ESM.zip › Figure 1/1J/1J_Numerical data.xlsx]

## Sheet: Sheet1
CON WT	PcAS WT	CON GRiKO	PcAS GRiKO
178	141	160	74
136	70	162	123
160	125	160	76
180	141	183	80
133	143	163	175
130	109	157	86
135	144	195	32
179	148	189	25
161	141	135	133
146	105	199	95
167	145	146	90
	161		24
	120		106
	143		23
	102		26
	166		55
	79		115
	158		91
	131		84
	160		129
	134		61
	173		117
	152		157
	144		87
	119		115
			96
			43
			89
			32
			67
			40
			47
			116
			126
