# Supplementary material for: JAK/STAT inhibition protects glucocorticoid receptor knockout mice from lethal malaria-induced hypoglycemia and hyperinflammation
Source: EMBO Mol Med. 2025 Jul 23;17(8):2040–70. doi: 10.1038/s44321-025-00264-w (PMC12340059; doi:10.1038/s44321-025-00264-w)
Supplement: Supplementary file 5 — Source data Fig. 1 [file 44321_2025_264_MOESM5_ESM.zip › Figure 1/1K/1K_Numerical data.xlsx]

## Sheet: Sheet1
CON WT	PcAS WT	CON GRiKO	PcAS GRiKO
1.6	3.1	2.6	6.5
1.8	3	2	2.6
2.6	3.1	2	4.3
1.1	2.8	1.2	3.3
2.3	1.8	2.2	2.8
1.7	7.2	1.8	2.5
1.7	6.1	1	4.5
1.3	2.9	1.1	14.4
1.5	4.3	1	10.5
1.2	3.8	1.3	9.1
2.1	5.3	1.1	3.5
0.7	3.1		4.6
0.9	3.5		3.1
0.8	2.1		3.8
	3		10.5
	2.6		4.6
	2.8		5.4
	5.6		3.8
	3.9		4.9
	4.1		10
	3.5		5.1
	4.1
	3.1
