# Supplementary material for: JAK/STAT inhibition protects glucocorticoid receptor knockout mice from lethal malaria-induced hypoglycemia and hyperinflammation
Source: EMBO Mol Med. 2025 Jul 23;17(8):2040–70. doi: 10.1038/s44321-025-00264-w (PMC12340059; doi:10.1038/s44321-025-00264-w)
Supplement: Supplementary file 5 — Source data Fig. 1 [file 44321_2025_264_MOESM5_ESM.zip › Figure 1/1L/1L_Numerical data.xlsx]

## Sheet: Sheet1
CON WT	PcAS WT	CON GRiKO	PcAS GRiKO
18.35	13.9	14.405	0.055
18.85	10.44	15.07	2.696
17.75	10.32	13.24	3.814
17.415	11.54	7.005	0.055
16	7.882	16.945	2.332
23.25	13.08	27.1	4.138
	16.02		0.055
	15.44		4.572
	3.78		5.05
	4.8		2.536
	4.59		0.055
			0.055
			0.055
			0.848
			0.055
			0.055
			7.78
			5.356
