# Supplementary material for: JAK/STAT inhibition protects glucocorticoid receptor knockout mice from lethal malaria-induced hypoglycemia and hyperinflammation
Source: EMBO Mol Med. 2025 Jul 23;17(8):2040–70. doi: 10.1038/s44321-025-00264-w (PMC12340059; doi:10.1038/s44321-025-00264-w)
Supplement: Supplementary file 6 — Source data Fig. 2 [file 44321_2025_264_MOESM6_ESM.zip]

Archive with 16 entries (10 files):
- Figure 2/
- Figure 2/2A/
- Figure 2/2A/2A_CON WT_MRI.tif
- Figure 2/2A/2A_CON WT_PET-MRI.tif
- Figure 2/2A/2A_PcAS GRiKO_MRI.tif
- Figure 2/2A/2A_PcAS GRiKO_PET-MRI.tif
- Figure 2/2A/2A_PcAS WT_MRI.tif
- Figure 2/2A/2A_PcAS WT_PET-MRI.tif
- Figure 2/2B/
- Figure 2/2B/2B_Numerical data.xlsx
- Figure 2/2C/
- Figure 2/2C/2C_Numerical data.xlsx
- Figure 2/2D/
- Figure 2/2D/2D_Numerical data.xlsx
- Figure 2/2E/
- Figure 2/2E/2E_Numerical data.xlsx
