# Supplementary material for: JAK/STAT inhibition protects glucocorticoid receptor knockout mice from lethal malaria-induced hypoglycemia and hyperinflammation
Source: EMBO Mol Med. 2025 Jul 23;17(8):2040–70. doi: 10.1038/s44321-025-00264-w (PMC12340059; doi:10.1038/s44321-025-00264-w)
Supplement: Supplementary file 6 — Source data Fig. 2 [file 44321_2025_264_MOESM6_ESM.zip › Figure 2/2D/2D_Numerical data.xlsx]

## Sheet: Sheet1
	Glycemia (mg/dl)	Mean SUV Liver
WT	137	1.22562
WT	158	0.88294
WT	147	0.947547
WT	159	0.827091
WT	188	0.860929
WT	163	1.1467
WT	115	1.4136
WT	127	1.0631
GRiKO	156	2.09725
GRiKO	147	3.84051
GRiKO	81	3.8109
GRiKO	22	4.7214
GRiKO	128	3.0207
GRiKO	125	4.0128
GRiKO	89	3.3325
