# Supplementary material for: JAK/STAT inhibition protects glucocorticoid receptor knockout mice from lethal malaria-induced hypoglycemia and hyperinflammation
Source: EMBO Mol Med. 2025 Jul 23;17(8):2040–70. doi: 10.1038/s44321-025-00264-w (PMC12340059; doi:10.1038/s44321-025-00264-w)
Supplement: Supplementary file 6 — Source data Fig. 2 [file 44321_2025_264_MOESM6_ESM.zip › Figure 2/2E/2E_Numerical data.xlsx]

## Sheet: Sheet1
	Glycemia (mg/dl)	Total mean Spleen
WT	137	1.8666
WT	158	1.4433
WT	147	1.42525
WT	159	1.2054
WT	188	1.41129
WT	163	1.2822
WT	115	2.1349
WT	127	1.3945
GRiKO	156	1.95962
GRiKO	147	3.68634
GRiKO	81	2.55867
GRiKO	22	5.1472
GRiKO	128	2.627
GRiKO	125	2.9422
GRiKO	89	4.2257
