# Supplementary material for: JAK/STAT inhibition protects glucocorticoid receptor knockout mice from lethal malaria-induced hypoglycemia and hyperinflammation
Source: EMBO Mol Med. 2025 Jul 23;17(8):2040–70. doi: 10.1038/s44321-025-00264-w (PMC12340059; doi:10.1038/s44321-025-00264-w)
Supplement: Supplementary file 7 — Source data Fig. 3 [file 44321_2025_264_MOESM7_ESM.zip]

Archive with 31 entries (15 files):
- Figure 3/
- Figure 3/3A/
- Figure 3/3A/3A_Numerical data.xlsx
- Figure 3/3B/
- Figure 3/3B/3B_Numerical data.xlsx
- Figure 3/3C/
- Figure 3/3C/3C_Numerical data.xlsx
- Figure 3/3D/
- Figure 3/3D/3D_Numerical data.xlsx
- Figure 3/3E/
- Figure 3/3E/3E_Numerical data.xlsx
- Figure 3/3F/
- Figure 3/3F/3F_Numerical data.xlsx
- Figure 3/3G/
- Figure 3/3G/3G_Numerical data.xlsx
- Figure 3/3H/
- Figure 3/3H/3H_Numerical data.xlsx
- Figure 3/3I/
- Figure 3/3I/3I_Numerical data.xlsx
- Figure 3/3J/
- Figure 3/3J/3J_Numerical data.xlsx
- Figure 3/3K/
- Figure 3/3K/3K_Numerical data.xlsx
- Figure 3/3L/
- Figure 3/3L/3L_Numerical data.xlsx
- Figure 3/3M/
- Figure 3/3M/3M_Numerical data.xlsx
- Figure 3/3N/
- Figure 3/3N/3N_Numerical data.xlsx
- Figure 3/3O/
- Figure 3/3O/3O_Numerical data.xlsx
