# Supplementary material for: JAK/STAT inhibition protects glucocorticoid receptor knockout mice from lethal malaria-induced hypoglycemia and hyperinflammation
Source: EMBO Mol Med. 2025 Jul 23;17(8):2040–70. doi: 10.1038/s44321-025-00264-w (PMC12340059; doi:10.1038/s44321-025-00264-w)
Supplement: Supplementary file 7 — Source data Fig. 3 [file 44321_2025_264_MOESM7_ESM.zip › Figure 3/3B/3B_Numerical data.xlsx]

## Sheet: Sheet1
Dpi	PcAS GRFlox														PcAS GRAlbCRE
0	0	0	0	0	0	0	0	0	0	0	0	0	0	0	0	0	0	0	0	0	0	0	0
5	1.93	2.94	3.17	1.1											2.33	0.37	1.16
6	8.25	9.72	17.01	2.64	0.3	5.52	1.51	1.21	0.35	1.27	0.78	4.15	1.47	1.82	1.19	1.11	1.36	0.05	0.15	0.05	4.3	8.16	3.57
7	22.7	23.92	39.37	7.91	5.09	17.43	6.56	4.65	4.35	11.1	0.83	4.42	2.72	2.83	23.9	5.92	2.51	4.69	3.2	0.15	6.99	19.74	8.82
8	37.17	42.85	45.64	19.61	8.94	18.16	10.49	9.43	8.53	14.35	3.14	9.15	10.68	9.58	45.09	16.4	6.34	9.16	5.15	0.15	14.24	37.2	17.18
9	30.15	40	38.05	25.29	28.29	19.64	17.75	25	28.36	28.8	4.1	8.08	8.27	6.91	37.59	32.22	10.81	24.43	16.28	9.78	22.16	26.62	10.63
10	17.44	23.33	23.7	24.54	8.57	4.19	6.25	9.58	15.24	8.61	10.09	3.49	3.85	3.67	13.91	34.15	16.1	13.91	14.45	12.33	8.48	9.76	4.95
11	3.57	4.42	3.72	9.71	4.59	0.2	1.64	2.14	4.91	3.22	7.36	2.88	1.3	7.2	1.68	16.09	11.05	4.68	6.67	9.9	4.23	1.87	1.18
12	1.82	3.14	1.7	3.57	0.45	0.05	0.1	0.5	0.2	0.1	0.94	1.5		1.6	1.71	3.88	6.05	1.88	1.07	1.81	0.55	0.25	0.1
13					0.1	0.25		0	0.25		1.52	0.35	2.7	0.2				0.25	0.3	2.25	0.3	0	0.25
14					0	0.1	0.2	0.05		0.1	0	0.05	0.2	0.15				0.05	0.3	0.1	0.25	0.15	0
15
16					0.01	0.1	0.03	0.03	0.15	0.1	0.03	0.03	0.1	0				0.1	0.9	0	0.06	0.51	0.06
