# Supplementary material for: JAK/STAT inhibition protects glucocorticoid receptor knockout mice from lethal malaria-induced hypoglycemia and hyperinflammation
Source: EMBO Mol Med. 2025 Jul 23;17(8):2040–70. doi: 10.1038/s44321-025-00264-w (PMC12340059; doi:10.1038/s44321-025-00264-w)
Supplement: Supplementary file 7 — Source data Fig. 3 [file 44321_2025_264_MOESM7_ESM.zip › Figure 3/3C/3C_Numerical data.xlsx]

## Sheet: Sheet1
Dpi	PcAS GRFlox														PcAS GRAlbCRE									CON GRFlox				CON GRAlbCRE
0	0	0	0	0	0	0	0	0	0	0	0	0	0	0	0	0	0	0	0	0	0	0	0	0	0	0	0	0
5	3.24074	1.80995	1.06383	5.74713	4.08163	0.719424	2.4	2.29885	-1.07914	3.40909	0.757576	0.769231	2.57511	2.20264	6.99589	4.29185	4.34783	0	5.82524	1.91388	2.52525	2.59067	1.4218			3.68852	0.456621
6	4.16667	7.23982	2.12766	7.47126	4.7619	1.07914	0	2.29885	-0.71942	2.27273	0.757576	0.384615	5.15022	3.52423	6.99589	5.15022	4.34783	-1.76991	6.31068	4.78469	3.53535	3.10881	4.2654	0.900901	-0.3096	4.5082	4.56621	5.73771
7	4.16667	7.23982	-0.53191	9.1954	4.7619	1.07914	0	2.29885	-0.71942	2.27273	0.757576	0.384615	5.15022	3.52423	5.34979	4.72103	8.69565	-1.76991	6.31068	4.78469	3.53535	3.10881	4.2654	1.2012	-0.3096	4.5082	0.913242	2.86885
8	-3.7037	-3.16742	-7.97872	5.74713	3.7415	0	-6.8	2.29885	-3.23741	1.13636	0	2.69231	0	7.92952	-5.76132	4.29185	9.23913	-3.09735	2.91262	1.91388	5.05051	-5.18135	0	1.2012	-0.3096	5.32787	0.456621	2.86885
9	-11.1111	-14.4796	-16.4894	-1.72414	-2.38095	-6.11511	-12	0.766284	-9.35252	-6.06061	-6.06061	2.30769	-7.72532	3.96476	-14.8148	-6.00858	8.15217	-12.8319	1.94175	2.87081	3.0303	-13.4715	-8.53081	1.5015	0	4.91803	3.19635	4.09836
10	-12.963	-15.8371	-17.5532	-4.02299	-9.18367	-4.67626	-12	-0.76628	-14.0288	-11.3636	-12.5	2.30769	-9.01288	5.72687	-12.3457	-11.1588	8.15217	-12.8319	1.94175	-6.69856	-1.0101	-15.544	-9.95261	2.1021	1.23839	4.91803	4.56621	4.09836
11	-9.72222	-11.7647	-18.617	-2.29885	-11.5646	-10.0719	-6	-4.21456	-17.6259	-15.5303	-15.1515	-1.53846	-0.42918	8.81057	-7.81893	-9.44206	8.69565	-3.53982	6.31068	-5.26316	2.0202	-9.32642	-3.31754	1.2012	1.54799	4.09836	4.56621	7.78688
12	-3.24074	-7.69231	-18.617	4.5977	-12.585	-6.11511	2	-6.89655	-12.2302	-9.09091	-10.2273	-3.84615	5.15022	8.37004	0	-8.15451	10.3261	0.884956	7.28155	0.956938	5.55556	-2.59067	2.8436	0	0	7.37705	5.47945	2.86885
13	7.40741	2.71493	-18.0851	14.9425	-7.48299	1.43885	11.2	-3.06513	-6.11511	0.757576	-4.16667	0.384615	8.58369	11.8943	8.23045	-0.42918	15.2174	6.63717	3.39806	3.82775	7.07071	3.10881	8.05687	1.8018	-0.6192	7.37705	5.93607	6.55738
14	10.6481	6.78733	-18.617	21.8391	-3.7415	4.31655	20.4	1.91571	-2.51799	9.09091	-1.51515	4.23077	10.3004	10.5727	9.87654	3.00429	16.8478	13.2743	2.42718	6.2201	10.6061	7.25389	10.9005	0.600601	0	6.55738	4.56621	4.5082
15	12.037	7.69231	-9.57447	23.5632	-1.70068	6.83453	26.8	4.5977	-0.35971	17.4242	0.757576	3.84615	9.44206	9.69163	11.5226	6.86695	15.2174	18.1416	4.36893	6.2201	11.6162	10.8808	8.53081	1.5015	0	6.55738	3.19635	7.78688
16																								0.600601	0.928793			2.86885
