# Supplementary material for: JAK/STAT inhibition protects glucocorticoid receptor knockout mice from lethal malaria-induced hypoglycemia and hyperinflammation
Source: EMBO Mol Med. 2025 Jul 23;17(8):2040–70. doi: 10.1038/s44321-025-00264-w (PMC12340059; doi:10.1038/s44321-025-00264-w)
Supplement: Supplementary file 7 — Source data Fig. 3 [file 44321_2025_264_MOESM7_ESM.zip › Figure 3/3D/3D_Numerical data.xlsx]

## Sheet: Sheet1
Dpi	PcAS GRFlox														PcAS GRAlbCRE
0	0	0	0	0	0	0	0	0	0	0	0	0	0	0	0	0	0	0	0	0	0	0	0	0
5	0	0	0												0	0	0	0
6	0	0	0	0	0	1	0	0	0	0	0	0	0	0	0	0	0	0	0	0	0	0	0	0
7	0	0	0	0	2	0	0	1	2	1	0	1	0	0	0	0	0	0	2	1	0	2	0	0
8	0	8	1	2	1	0	1	1	0	2	1	0	2	1	2	1	0	0	2	2	0	0	0	1
9	0	3	0	3	4	3	2	2	2	2	2	0	1	0	2	0	0	0	6	2	2	1	8	2
10	0	4	0	5	1	1	2	2	4	0	1	0	3	3	2	1	0	0	5	0	0	2	4	2
11	2	3	0	3	3	2	4	4	4	1	1	0	2	1	2	3	0	0	4	4	2	0	2	3
12	0	5	1	0	1	2	2	2	2	2	2	0	2	0	0	1	0	0	2	3	1	2	2	1
13	0	5	0	0	0	0	2	0	0	0	0	0	0	0	0	0	0	0	0	1	0	0	1	0
14	0	2	0	0	1	0	0	1	2	0	2	0	0	0	0	0	0	0	2	1	0	0	0	0
15	0	0	0	2	0	0	0	0	0	1	1	0	1	0	0	0	0	0	0	0	0	0	1	0
16				1	0	0	0	0	0	0	0	0	0	0					0	0	0	0	0	0
