# Supplementary material for: JAK/STAT inhibition protects glucocorticoid receptor knockout mice from lethal malaria-induced hypoglycemia and hyperinflammation
Source: EMBO Mol Med. 2025 Jul 23;17(8):2040–70. doi: 10.1038/s44321-025-00264-w (PMC12340059; doi:10.1038/s44321-025-00264-w)
Supplement: Supplementary file 7 — Source data Fig. 3 [file 44321_2025_264_MOESM7_ESM.zip › Figure 3/3E/3E_Numerical data.xlsx]

## Sheet: Sheet1
PcAS GRFlox	PcAS GRAlbCRE
129	109
93	102
126	120
115	45
127	106
162	155
76	105
87	120
50	116
64
96
111
114
131
