# Supplementary material for: JAK/STAT inhibition protects glucocorticoid receptor knockout mice from lethal malaria-induced hypoglycemia and hyperinflammation
Source: EMBO Mol Med. 2025 Jul 23;17(8):2040–70. doi: 10.1038/s44321-025-00264-w (PMC12340059; doi:10.1038/s44321-025-00264-w)
Supplement: Supplementary file 7 — Source data Fig. 3 [file 44321_2025_264_MOESM7_ESM.zip › Figure 3/3G/3G_Numerical data.xlsx]

## Sheet: Sheet1
Dpi	PcAS GRFlox											PcAS GRLckCRE
0	0	0	0	0	0	0	0	0	0	0	0	0	0	0	0	0	0	0	0	0	0	0
5	1.71	1.83	2.71	0.66	2.33							1.79	2.9	1.48	0.01	1.18
6	5.18	7.54	13.6	3.55	7.38	2.3	1.54	1.67	1.02	2.17	1.3	6.49	10.32	6.39	0.01	7.37	1.15	2.47	3.43	1.36	0	2.47
7	18.09	19.37	30.15	10.66	21.29	8.44	7.24	6.27	4.83	6.05	8.71	16.49	21.09	23.7	0.47	20.06	6.53	8.62	9.98	8.6	0.1	7.96
8	30.58	31.52	41.56	22.96	35.45	17.5	15.74	15.54	12.67	12.03	16.03	29.62	41.4	41.21	3.26	27.47	13.01	15.38	18.32	15.28	0.98	10.26
9	40.37	29.25		32.23	28.02	32.14	35	16.95	29.65	18.7	27.69	35.47	39.88	42.46	10.35	33.6	27.6	21.07	16.55	31.99	9.01	16.59
10	23.82	11.42		21.81	15.14	10.43	16.34	9.45	21.4	14.6	13.35	24.85	26.69	25.72	15.84	28.64	21	4.31	4.69	25	28.99	10.28
11	2.26	2.54		4.5	1.16	2.18	2.38	1.55	2.32	1.71	2.36	6.03	5.93	5.08	21.29	4.42	6.05	0.1	0.25	5.42	24.57	1.69
12	1.02	1.53		1.74	0.42	0.37	1.32	0.3	0.63	0.35	1.16	2.3	3.49	0.99	17.29	2.19	1.38	0.15	0.25	1.73	19.08	1.44
13						0.05	0.1	0.15	0	0.3	0.05				7.4		0.3	0.1	0.1	0.15	1.86	0.35
14						0.05	0.05	0	0	0.25	1.17						0.1	0.05	0	0.25		0.1
15						0	0	0	0	0.1	0.2							0.05	0	0.1		0.05
16
