# Supplementary material for: JAK/STAT inhibition protects glucocorticoid receptor knockout mice from lethal malaria-induced hypoglycemia and hyperinflammation
Source: EMBO Mol Med. 2025 Jul 23;17(8):2040–70. doi: 10.1038/s44321-025-00264-w (PMC12340059; doi:10.1038/s44321-025-00264-w)
Supplement: Supplementary file 7 — Source data Fig. 3 [file 44321_2025_264_MOESM7_ESM.zip › Figure 3/3H/3H_Numerical data.xlsx]

## Sheet: Sheet1
Dpi	PcAS GRFlox											PcAS GRLckCRE											CON GRFlox		CON GRLckCRE
0	0	0	0	0	0	0	0	0	0	0	0	0	0	0	0	0	0	0	0	0	0	0	0	0	0	0	0
5	3.67647	2.25564	4.74453	5.08475	7.20721	4.33071	2.99626	3.64372	4.45545	-1.86047	6.82927	3.97112	9.63303	7.76256	7.10059	7.95455	2.27273	4.61538	5.46218	4.62264	6.12245	2.73973			5.02092
6	4.41176	2.63158	4.0146	8.47458	10.3604	3.93701	2.24719	4.8583	6.93069	0.465116	8.29268	2.16607	11.0092	8.6758	7.10059	6.81818	3.40909	3.84615	5.04202	5.03145	7.65306	3.65297	0.5	3.31754	6.69456	5.43478	5.07614
7	4.04412	4.13534	-1.82482	11.0169	10.3604	3.93701	2.24719	4.8583	6.93069	0.465116	8.29268	2.52708	11.4679	7.76256	8.87574	5.11364	3.40909	3.84615	5.04202	5.03145	7.65306	3.65297	3.5	5.6872	7.11297	6.15942	2.53807
8	-3.67647	-2.25564	-9.12409	9.32203	1.8018	3.93701	1.49813	3.23887	4.45545	1.39535	4.87805	-3.2491	3.66973	1.36986	8.28402	0.568182	2.65151	4.61538	6.72269	4.08805	4.59184	-1.82648	3.5	5.6872	7.11297	6.15942	2.53807
9	-9.92647	-7.89474		1.27119	-4.95495	1.9685	-2.24719	0.809717	-0.9901	-2.7907	-1.95122	-9.02527	-5.04587	-9.13242	10.0592	-6.25	-2.65152	2.30769	6.30252	2.20126	0	-8.21918	5.5	7.58294	7.94979	6.15942	6.09137
10	-14.3382	-12.406		-4.23729	-11.2613	-3.54331	-7.49064	-4.45344	-2.9703	-12.093	-5.36585	-12.6354	-12.844	-15.5251	11.2426	-8.52273	-8.71212	-3.07692	5.04202	2.51572	-6.63265	-8.6758	2.5	8.53081	7.53138	5.43478	9.13706
11	-11.0294	-7.14286		-4.23729	-8.10811	-5.51181	-9.3633	-7.28745	8.41584	-4.18605	1.46341	-8.30325	-16.055	-17.8082	5.91716	-9.09091	-11.7424	-6.92308	5.46218	-5.03145	1.02041	-1.36986	5	4.2654	5.85774	4.71014	9.64467
12	-4.04412	-0.75188		0.423729	-0.9009	1.5748	-4.11985	0.404858	11.8812	3.72093	8.29268	-3.61011	-13.7615	-16.895	-0.59172	-3.97727	-7.19697	-1.15385	7.14286	-11.9497	6.63265	3.65297	7.5	7.109	7.53138	4.71014	10.6599
13	0.735294	1.12782		7.62712	5.85586	4.72441	1.49813	5.66802	13.8614	10.2326	14.1463	1.80505	-11.0092	-14.1553	0	1.70454	-2.27273	2.69231	4.62185	-15.0943	11.2245	8.21918	8.5	8.53081	9.62343	5.07246	7.1066
14	4.04412	2.25564		10.1695	9.00901	8.66142	3.74532	8.09717	10.8911	6.97674	13.6585	4.69314	-8.7156	-5.93607	5.32544	7.38636	1.51515	7.69231	3.36135	-10.0629	15.8163	6.84931	10.5	9.95261	8.78661	4.34783	8.62944
15	5.14706	2.63158		11.8644	13.0631	4.72441	2.62172	9.31174	10.8911	8.37209	14.1463	4.69314	-1.83486	-1.36986	11.8343	12.5	4.16667	12.6923	-7.98319	1.57233	16.8367	10.9589	5.5	7.58294	9.62343	6.52174	10.1523
16																							9.5	11.3744		6.88406	13.198
