# Supplementary material for: JAK/STAT inhibition protects glucocorticoid receptor knockout mice from lethal malaria-induced hypoglycemia and hyperinflammation
Source: EMBO Mol Med. 2025 Jul 23;17(8):2040–70. doi: 10.1038/s44321-025-00264-w (PMC12340059; doi:10.1038/s44321-025-00264-w)
Supplement: Supplementary file 7 — Source data Fig. 3 [file 44321_2025_264_MOESM7_ESM.zip › Figure 3/3I/3I_Numerical data.xlsx]

## Sheet: Sheet1
Dpi	PcAS GRFlox											PcAS GRLckCRE
0	0	0	0	0	0							0	0	0	0	0
5	0	0	0	0	0							0	1	0	0	0
6	1	1	0	0	0	0	0	0	0	0	0	1	1	2	0	0	0	0	0	0	0	0	0
7	1	0	0	0	0	0	0	0	0	0	0	0	2	0	0	1	0	0	0	0	0	0	0
8	0	0	8	1	0	0	1	2	1	0	1	0	2	1	0	1	2	2	1	0	0	0	1
9	2	1		0	1	1	3	2	3	3	1	1	9	5	0	1	5	2	2	0	3	2	1
10	3	1		0	0	2	5	2	1	2	1	2	8	7	8	0	4	7	1	0	1	2	1
11	3	3		2	4	3	3	3	0	0	0	1	4	4	1	2	4	2	1	3	0	1	0
12	2	1		0	0	1	2	1	0	0	0	1	2	2	2	2	3	1	0	5	0	0	0
13	0	0		0	1	2	0	0	0	0	0	0	2	2	1	0	2	0	0	5	0	0	0
14	0	0		0	0	0	0	0	0	0	0	0	1	0	2	0	0	0	0	2	0	0	2
15	0	0		0	0	0	1	0	0	0	0	0	0	0	0	0	0	0	2	2	0	0	0
16						1	0	0	0	0	0						0	0	2	2	0	0	0
