# Supplementary material for: JAK/STAT inhibition protects glucocorticoid receptor knockout mice from lethal malaria-induced hypoglycemia and hyperinflammation
Source: EMBO Mol Med. 2025 Jul 23;17(8):2040–70. doi: 10.1038/s44321-025-00264-w (PMC12340059; doi:10.1038/s44321-025-00264-w)
Supplement: Supplementary file 7 — Source data Fig. 3 [file 44321_2025_264_MOESM7_ESM.zip › Figure 3/3J/3J_Numerical data.xlsx]

## Sheet: Sheet1
PcAS GRFlox	PcAS GRLckCRE
122	105
147	53
102	98
67	139
167	76
154	145
127	102
130	51
149	136
103	108
