# Supplementary material for: JAK/STAT inhibition protects glucocorticoid receptor knockout mice from lethal malaria-induced hypoglycemia and hyperinflammation
Source: EMBO Mol Med. 2025 Jul 23;17(8):2040–70. doi: 10.1038/s44321-025-00264-w (PMC12340059; doi:10.1038/s44321-025-00264-w)
Supplement: Supplementary file 7 — Source data Fig. 3 [file 44321_2025_264_MOESM7_ESM.zip › Figure 3/3L/3L_Numerical data.xlsx]

## Sheet: Sheet1
Dpi	PcAS GRFlox										PcAS GRLysMCRE
0	0	0	0	0	0	0	0	0	0	0	0	0	0	0	0	0	0	0	0	0	0	0
5
6				0	2.01	5.85	0.25	0	0	0.3									1.67	0.05	1.17	0
7	3.62	1.83	5.79	0	10.21	16.67	2.44	0	0	1.95	3.71	3.47	12.5	6.73	9.25	5.3	3.67	3.36	7.11	0.05	5.19	0
8	8.41	5.8	17.98	0	24.82	34.29	11.12	0.1	0.2	11.36	9.01	8.18	22.43	12.32	26.02	16.36	10.51	13.81	17.06	1.13	20.18	0.8
9	9.95	5.74	29.57	0.2	15.5	26.58	15.37	0.4	0.69	13.68	15.5	13.28	15.54	12.27	21.26	31.4	18.75	23.04	24.75	2.03	15.78	1.21
10	5.04	6.13	17.71	1.08	5.81	13.49	21.71	0.81	2.16	6.15	25.41	8.84	6.55	12.56	18.91	23.6	14.19	23.29	26.91	3.84	5.85	2.26
11	5.5	8.05	6.78	6.7	0.69	3.13	5.07	10.87	16	2.29	11.22	5.02	2.31	5.16	2.86	7.02	7.75	8.38	9.5	17.3	1.3	22.42
12	2.56	7.22	2.56	11.5	0.48	0.6	2.59	15.66	29.96	1.34	6.46	3.17	1.57	2.21	1.54	3.38	2.88	3.42	1.53	21.58	0.35	14.69
13	1.3	0.54	1.42	22.98	0.05	0	0.94	17.12	14.21	0.97	1.96	1.88	0.75	0.54	1.09	1.35	0.43	0.72	0.1	4.48	0.25	5.06
14	1.34	0.48	0.71	19.42	0	0.1	0.82	13.4	14.4	0.55	1.28	2.09	0.85	0.22	1.17	0.64	0.15	0.1	0.1	2.57	0.25	3.3
15	0.69	0.24	0.3				0.15	8.3	5.39	0.1	0.25	1.35	0.2	0.15	0.15	0.15	0.1	0.05		0.35	0.3	0.93
16	0.1	0	0				0.05	5.36	0.4	0.05	0.05	0.25	0.1	0	0	0	0	0		0.15	0.15	0.2
