# Supplementary material for: JAK/STAT inhibition protects glucocorticoid receptor knockout mice from lethal malaria-induced hypoglycemia and hyperinflammation
Source: EMBO Mol Med. 2025 Jul 23;17(8):2040–70. doi: 10.1038/s44321-025-00264-w (PMC12340059; doi:10.1038/s44321-025-00264-w)
Supplement: Supplementary file 7 — Source data Fig. 3 [file 44321_2025_264_MOESM7_ESM.zip › Figure 3/3M/3M_Numerical data.xlsx]

## Sheet: Sheet1
Dpi	PcAS GRFlox										PcAS GRLysMCRE												CON GRflox				CON GRLysMCRE
0	0	0	0	0	0	0	0	0	0	0	0	0	0	0	0	0	0	0	0	0	0	0	0	0	0	0	0	0	0	0
5
6				2.44	-2.21	3.47	0.75	0.85	5.83	4.21									4.24	3.6	3.4	1.97				9.26				6.22
7	4.06	5.42	5.78	3.25	0.88	5.2	0.37	0.85	4.17	4.67	6.25	6.21	4.48	7.89	7.58	5.62	5.83	5.8	2.54	2.8	4.37	1.48	7.51	5.8	7.39	10.19	10.87	2.8	5.51	7.25
8	4.57	-2.46	4.33	3.66	0	0.58	-0.37	0.43	4.17	0	4.55	4.52	0	5.26	4.17	3.37	7.62	7.59	4.66	2.8	-1.46	2.46	10.8	5.36	7.83	11.57	8.7	3.74	4.66	9.33
9	-0.51	-3.94	2.89	2.03	-7.08	-10.98	-2.24	-0.85	5	-2.34	2.27	-3.95	-5.97	0.88	-2.27	0.37	3.59	1.34	-1.69	2	-4.85	3.94	8.92	7.14	5.22	11.11	9.24	5.14	2.12	11.92
10	-2.54	0.99	-0.72	2.03	-14.16	-16.18	-3.73	0.85	6.67	-4.67	-5.68	-0.56	-10.45	-3.51	-7.58	-3.37	-1.35	-6.7	-8.05	1.6	-8.25	3.94	13.15	10.71	6.52	10.19	8.15	7.01	6.36	13.99
11	-1.52	4.93	1.08	5.69	-11.06	-14.45	-4.48	1.28	5.42	1.87	-8.52	-1.69	-10.45	-3.51	-6.06	-6.37	-1.79	-10.71	-11.86	0	-3.88	3.45	15.02	11.61	7.83	10.19	11.96	5.14	5.93	10.36
12	6.6	11.33	7.58	4.07	-8.41	-11.56	-6.34	0.43	4.17	5.14	1.14	7.34	-4.48	2.63	0	-1.5	5.83	-1.34	-8.05	-1.6	0.49	0	12.68	11.16	8.7	10.65	12.5	3.74	4.66	8.81
13	8.12	12.81	7.58	0.41	-3.1	-5.2	-3.36	-2.98	0.83	8.88	5.68	10.17	-0.5	5.7	3.03	1.12	10.31	1.79	-4.66	-7.6	4.37	-5.91	12.68	12.05	8.7	11.11	11.41	5.61	5.93	10.36
14	9.64	15.76	9.39	-3.66	0.88	-1.16	1.49	-4.26	-5.42	9.81	8.52	17.51	3.98	9.21	6.06	4.12	12.56	5.8	0.85	-7.6	8.74	-4.93	13.62	14.29	7.39	13.43	8.7	6.54	1.69	13.47
15	11.68	18.23	10.47				3.36	-5.11	-3.75	9.81	11.36	18.64	5.97	10.53	8.33	5.99	12.56	7.14		-2	9.22	-1.97	14.55	13.84	6.52		10.33	8.41	4.66
16	16.24	18.23	11.91				6.72	0.43	4.17	8.41	13.64	18.08	9.95	13.16	8.33	8.61	15.25	8.04		4.4	9.22	1.97	16.9	18.3	12.17		16.3	9.81	5.93
