# Supplementary material for: JAK/STAT inhibition protects glucocorticoid receptor knockout mice from lethal malaria-induced hypoglycemia and hyperinflammation
Source: EMBO Mol Med. 2025 Jul 23;17(8):2040–70. doi: 10.1038/s44321-025-00264-w (PMC12340059; doi:10.1038/s44321-025-00264-w)
Supplement: Supplementary file 7 — Source data Fig. 3 [file 44321_2025_264_MOESM7_ESM.zip › Figure 3/3N/3N_Numerical data.xlsx]

## Sheet: Sheet1
Dpi	PcAS GRFlox										PcAS GRLysMCRE
0	0	0	0	0	0	0	0	0	0	0	0	0	0	0	0	0	0	0	0	0	0	0
5
6				0	0	0	0	1	1	0									0	1	1	0
7	0	0	0	1	0	1	0	0	0	0	0	0	0	0	0	0	0	0	1	0	0	1
8	0	0	1	0	2	3	0	1	1	0	2	1	2	2	3	1	2	1	1	1	1	0
9	0	1	1	1	2	5	1	2	2	2	2	2	5	4	4	1	2	2	1	1	3	0
10	2	1	2	0	4	4	1	0	0	1	3	3	5	6	4	3	3	4	4	1	3	0
11	3	2	3	0	3	4	2	4	3	3	4	4	5	3	3	4	3	3	5	3	1	3
12	1	1	3	0	3	4	1	1	0	3	3	3	3	3	3	3	3	4	3	3	3	1
13	1	1	3	1	2	2	2	4	3	3	2	3	4	3	4	3	3	4	1	3	1	5
14	1	1	2	1	2	1	2	3	3	1	2	3	4	3	4	3	4	4	0	2	2	2
15	1	1	1				1	1	0	0	0	3	3	2	4	3	4	4		1	0	0
16	0	0	1				0	1	0	0	0	1	3	2	3	3	3	2		0	0	0
