# Supplementary material for: JAK/STAT inhibition protects glucocorticoid receptor knockout mice from lethal malaria-induced hypoglycemia and hyperinflammation
Source: EMBO Mol Med. 2025 Jul 23;17(8):2040–70. doi: 10.1038/s44321-025-00264-w (PMC12340059; doi:10.1038/s44321-025-00264-w)
Supplement: Supplementary file 8 — Source data Fig. 4 [file 44321_2025_264_MOESM8_ESM.zip]

Archive with 21 entries (10 files):
- Figure 4/
- Figure 4/4A/
- Figure 4/4A/4A_Numerical data.xlsx
- Figure 4/4B/
- Figure 4/4B/4B_Numerical data.xlsx
- Figure 4/4C/
- Figure 4/4C/4C_Numerical data.xlsx
- Figure 4/4D/
- Figure 4/4D/4D_Numerical data.xlsx
- Figure 4/4E/
- Figure 4/4E/4E_Numerical data.xlsx
- Figure 4/4F/
- Figure 4/4F/4F_Numerical data.xlsx
- Figure 4/4G/
- Figure 4/4G/4H_Numerical data.xlsx
- Figure 4/4H/
- Figure 4/4H/4H_Numerical data.xlsx
- Figure 4/4I/
- Figure 4/4I/4I_Numerical data.xlsx
- Figure 4/4J/
- Figure 4/4J/4J_Numerical data.xlsx
