# Supplementary material for: JAK/STAT inhibition protects glucocorticoid receptor knockout mice from lethal malaria-induced hypoglycemia and hyperinflammation
Source: EMBO Mol Med. 2025 Jul 23;17(8):2040–70. doi: 10.1038/s44321-025-00264-w (PMC12340059; doi:10.1038/s44321-025-00264-w)
Supplement: Supplementary file 8 — Source data Fig. 4 [file 44321_2025_264_MOESM8_ESM.zip › Figure 4/4A/4A_Numerical data.xlsx]

## Sheet: Sheet1
Gene	baseMean	log2FoldChange	lfcSE	stat	pvalue	padj
Il1rn	576.665	2.72088	0.220638	12.3319	6.09917e-35	8.28999e-31
Timp3	958.891	1.5366	0.133293	11.528	9.53481e-31	6.47986e-27
Rhoc	1220.57	1.64294	0.148765	11.0439	2.34736e-28	1.06351e-24
Serpina7	117.754	3.37999	0.322841	10.4695	1.19245e-25	4.05194e-22
Slc16a3	650.725	2.55559	0.24735	10.3319	5.05645e-25	1.37455e-21
Crybb3	140.959	4.00482	0.392595	10.2009	1.96461e-24	4.4505e-21
Saa2	28639.8	1.68649	0.174308	9.6754	3.83597e-22	7.44836e-19
Pfkp	514.78	1.70504	0.177989	9.5795	9.75173e-22	1.65682e-18
Hcar2	161.681	3.69781	0.398775	9.27291	1.81143e-20	2.54909e-17
Tgm2	8025.4	1.96032	0.211488	9.2692	1.87544e-20	2.54909e-17
Mmp12	67.0153	4.37587	0.480323	9.11026	8.21856e-20	1.01552e-16
Stc1	85.3857	3.78701	0.418307	9.0532	1.38838e-19	1.57257e-16
Upp1	562.673	1.99167	0.220527	9.03139	1.6951e-19	1.77229e-16
Ppp1r3b	319.112	-2.06289	0.229548	-8.98675	2.54639e-19	2.47218e-16
Igf2bp2	169.769	2.26144	0.252797	8.9457	3.69616e-19	3.34921e-16
AA467197	37.3983	4.35369	0.508675	8.55888	1.13969e-17	9.68165e-15
Litaf	976.873	1.0693	0.126045	8.48348	2.18565e-17	1.74749e-14
Cldn2	736.812	1.04348	0.124777	8.36277	6.12638e-17	4.6261e-14
Slc37a4	165.227	-1.75944	0.210751	-8.34844	6.91725e-17	4.94838e-14
Fstl3	93.3721	2.97096	0.356241	8.33976	7.44434e-17	5.05917e-14
Parp16	134.984	2.09986	0.257366	8.15903	3.37721e-16	2.18586e-13
Basp1	745.44	1.71857	0.21186	8.11181	4.98719e-16	3.08118e-13
Cps1	596.029	-1.05265	0.129886	-8.10437	5.30189e-16	3.13319e-13
Hpgd	281.304	-1.28854	0.159312	-8.08813	6.05862e-16	3.4312e-13
Nos1ap	162.429	2.29963	0.285549	8.05336	8.05534e-16	4.37953e-13
Fmo5	1362.5	-1.02505	0.128735	-7.96244	1.68683e-15	8.81825e-13
S100a8	741.457	1.941	0.244051	7.95323	1.8171e-15	9.14743e-13
Adamts1	211.968	2.66858	0.337051	7.91745	2.4243e-15	1.17682e-12
Cd14	195.645	4.45931	0.568259	7.84732	4.25037e-15	1.8829e-12
Rsad2	1423.29	2.10202	0.2679	7.84628	4.28555e-15	1.8829e-12
Slamf8	679.019	1.19007	0.151679	7.84602	4.29443e-15	1.8829e-12
Pfkl	428.554	1.2232	0.156012	7.8404	4.4913e-15	1.90768e-12
Gne	118.995	-1.66362	0.213743	-7.78327	7.06752e-15	2.82535e-12
Zc3hav1	307.743	1.01487	0.130365	7.78484	6.98009e-15	2.82535e-12
Igfbp4	2730.1	-0.762705	0.0981957	-7.76719	8.02461e-15	3.1163e-12
Cd274	1589.26	1.99945	0.257794	7.75599	8.76571e-15	3.30954e-12
Serpinb9	266.96	1.31923	0.172205	7.66083	1.84736e-14	6.78631e-12
Ramp3	122.337	2.99638	0.392139	7.6411	2.15378e-14	7.70373e-12
Tnfrsf9	124.126	2.81842	0.374954	7.51672	5.61692e-14	1.95757e-11
Hmox1	2727.78	1.95425	0.2626	7.44191	9.92371e-14	3.37208e-11
Defb1	108.308	2.81624	0.379343	7.424	1.13632e-13	3.76705e-11
Dusp5	43.7865	2.31379	0.312413	7.40619	1.29983e-13	4.2065e-11
Inhbb	53.6081	2.94458	0.397965	7.3991	1.37109e-13	4.33392e-11
S100a9	455.107	2.13488	0.29025	7.35531	1.90479e-13	5.88407e-11
Olr1	25.5326	3.68995	0.504174	7.3188	2.50191e-13	7.55689e-11
Apold1	122.483	2.73128	0.37334	7.3158	2.55849e-13	7.55978e-11
Gys1	140.667	1.91665	0.262404	7.30422	2.78886e-13	8.06516e-11
Serpine1	228.216	5.46779	0.754289	7.24893	4.20069e-13	1.1895e-10
Jund	1788.52	2.02821	0.280665	7.22646	4.95733e-13	1.3751e-10
Clip2	71.7085	1.71409	0.239365	7.16098	8.0101e-13	2.17747e-10
Klf6	673.237	1.98558	0.277762	7.1485	8.7729e-13	2.33806e-10
Il6ra	134.177	-1.4961	0.209868	-7.12878	1.01263e-12	2.64686e-10
Cyp7a1	52.2941	-2.70926	0.381152	-7.10809	1.17657e-12	3.01735e-10
Procr	310.586	1.33497	0.188022	7.10006	1.24704e-12	3.13884e-10
Ndrg1	151.186	2.30518	0.326086	7.06924	1.5578e-12	3.84976e-10
Arl4a	250.557	1.93288	0.273726	7.06137	1.64875e-12	4.00175e-10
Ier3	896.035	4.01048	0.570518	7.02954	2.0721e-12	4.94104e-10
Mt1	26794.4	1.97318	0.281488	7.00982	2.38624e-12	5.49725e-10
Tmem119	52.4785	2.74909	0.392145	7.0104	2.37633e-12	5.49725e-10
Rasa4	174.601	1.317	0.188031	7.00418	2.48444e-12	5.62809e-10
Saa3	5289.39	1.83962	0.264837	6.94621	3.75228e-12	8.36081e-10
Krt18	2710.03	1.112	0.160265	6.93849	3.96306e-12	8.68805e-10
Itgb3	201.109	1.2086	0.174669	6.9194	4.53555e-12	9.78526e-10
Akap12	210.173	2.25309	0.332638	6.7734	1.25793e-11	2.67152e-09
Usp2	69.6013	-1.61396	0.239278	-6.74514	1.52883e-11	3.1969e-09
Pth1r	60.6456	-1.33107	0.197405	-6.74283	1.5533e-11	3.19886e-09
Fcgr4	1532.77	0.882071	0.13204	6.68035	2.38376e-11	4.83583e-09
Cxcl9	17176	1.36095	0.204785	6.64573	3.01711e-11	5.9531e-09
St6galnac4	427.218	1.56371	0.235305	6.64549	3.0221e-11	5.9531e-09
Tnfrsf4	49.5133	2.33601	0.351751	6.6411	3.11345e-11	6.04543e-09
Junb	264.326	2.38942	0.35995	6.63821	3.17524e-11	6.07858e-09
Mmp13	120.229	4.04062	0.608926	6.63565	3.23078e-11	6.099e-09
Vim	1454.09	0.973213	0.14686	6.6268	3.43049e-11	6.3873e-09
Ighg2c	100.874	5.68764	0.858774	6.62298	3.5203e-11	6.46594e-09
Srxn1	1515.47	2.09638	0.318043	6.59151	4.35386e-11	7.89036e-09
Rasip1	630.042	1.24989	0.190885	6.54787	5.83642e-11	1.0438e-08
Ehd3	352.723	-0.984552	0.151167	-6.51302	7.3654e-11	1.30014e-08
Dbn1	32.283	2.31238	0.356891	6.47923	9.2193e-11	1.58619e-08
Hk2	353.759	1.53093	0.236233	6.4806	9.13604e-11	1.58619e-08
Nr3c1	77.6105	-1.64692	0.254757	-6.46466	1.01527e-10	1.72494e-08
Clic4	407.499	1.13988	0.176859	6.44511	1.15514e-10	1.93835e-08
Saa1	23592.6	1.1121	0.173431	6.41233	1.43309e-10	2.37544e-08
Gucd1	62.5877	-1.48448	0.231791	-6.40441	1.50953e-10	2.47199e-08
Slc2a1	206.348	2.34269	0.367598	6.37297	1.85405e-10	3.00003e-08
Gstt3	290.8	-1.01078	0.159395	-6.3414	2.2769e-10	3.6409e-08
Map1b	42.3483	2.16198	0.342927	6.30448	2.89166e-10	4.57016e-08
Arrdc4	134.406	2.53533	0.403778	6.27902	3.4071e-10	5.32291e-08
Glipr2	347.803	1.42787	0.227842	6.26693	3.68246e-10	5.68773e-08
Angpt2	34.887	2.52541	0.403899	6.25257	4.03743e-10	6.05063e-08
Anxa2	1064.22	1.30636	0.20888	6.2541	3.99825e-10	6.05063e-08
Clec4d	17.8512	2.81079	0.449579	6.25205	4.05097e-10	6.05063e-08
Rhoj	155.978	1.04005	0.166429	6.24921	4.12536e-10	6.09477e-08
Fosl2	139.659	2.33457	0.374272	6.23764	4.44208e-10	6.49213e-08
Creb5	22.4133	2.57619	0.413256	6.23388	4.55026e-10	6.57949e-08
Tsc22d3	78.2268	-1.63156	0.261922	-6.22918	4.68889e-10	6.70856e-08
Gstk1	261.027	-0.972365	0.156407	-6.21688	5.07131e-10	7.18012e-08
Pvr	184.378	2.06476	0.332824	6.20377	5.51261e-10	7.72448e-08
Angptl3	2360.94	-0.77465	0.125102	-6.19214	5.93532e-10	8.15923e-08
Ptpn2	139.71	1.40165	0.226366	6.19194	5.94294e-10	8.15923e-08
Ubd	603.505	1.71286	0.277527	6.17187	6.74859e-10	9.17268e-08
Dct	27.7825	-1.75586	0.284654	-6.1684	6.89844e-10	9.27285e-08
Nfil3	274.576	1.21211	0.196546	6.16702	6.95873e-10	9.27285e-08
Ighg2b	29.2904	5.35678	0.870762	6.15183	7.65956e-10	1.01077e-07
Pgam1	2590.75	0.819623	0.133348	6.14647	7.92253e-10	1.03541e-07
Irs2	164.322	1.93523	0.315885	6.12635	8.99169e-10	1.16395e-07
Prodh	147.47	-1.3187	0.215333	-6.12399	9.12581e-10	1.17017e-07
Rn7sk	54.1845	2.79452	0.457727	6.10521	1.02668e-09	1.30417e-07
Atf4	1913.43	0.839723	0.137817	6.09302	1.10798e-09	1.38162e-07
Tubb3	65.9043	1.53021	0.2511	6.09404	1.10099e-09	1.38162e-07
Cpox	152.114	-1.26802	0.208358	-6.08576	1.15942e-09	1.43262e-07
Hif1a	283.018	1.25666	0.206984	6.0713	1.26878e-09	1.55363e-07
Zbtb16	73.8892	-1.51784	0.251646	-6.03164	1.62304e-09	1.96968e-07
Eif6	971.39	0.783515	0.130243	6.01578	1.79019e-09	2.1533e-07
Zbtb7c	32.6477	3.13841	0.522137	6.0107	1.84721e-09	2.2024e-07
Acnat2	107.754	-2.16421	0.360273	-6.00714	1.8883e-09	2.23181e-07
Klf9	423.14	-0.764992	0.127378	-6.00569	1.90525e-09	2.23242e-07
Atf3	328.804	3.87527	0.645576	6.0028	1.93939e-09	2.25301e-07
Ccl2	47.9781	2.95939	0.493918	5.99166	2.07715e-09	2.3926e-07
Ddit3	550.335	1.49811	0.250487	5.9808	2.22043e-09	2.53615e-07
Hk1	275.63	1.48539	0.248757	5.97126	2.35435e-09	2.66669e-07
Synpo	184.239	1.4284	0.240185	5.94708	2.72971e-09	3.0663e-07
Irf8	1565.44	1.51821	0.255677	5.93802	2.88488e-09	3.21404e-07
Mcemp1	32.8812	1.85628	0.312756	5.93521	2.93467e-09	3.24293e-07
Dnmt3a	377.299	0.823595	0.13888	5.93026	3.02464e-09	3.3154e-07
Mmp14	397.307	0.974949	0.164553	5.92482	3.12645e-09	3.39958e-07
Btg1	219.571	1.59403	0.269384	5.91733	3.27205e-09	3.52966e-07
Fabp5	193.767	1.16108	0.196609	5.90555	3.51476e-09	3.76163e-07
Dhdh	253.076	-1.07319	0.18224	-5.88886	3.88871e-09	4.12933e-07
Slfn2	380.531	1.37167	0.233963	5.86277	4.55195e-09	4.79613e-07
Tifa	335.426	1.87823	0.320826	5.85437	4.78811e-09	5.00615e-07
Kcne4	18.4607	4.45473	0.762705	5.8407	5.19826e-09	5.3935e-07
Ahcy	358.571	-0.884299	0.152146	-5.81216	6.16713e-09	6.35027e-07
Il17ra	898.754	1.65128	0.284422	5.80575	6.40785e-09	6.54854e-07
Lilrb4	421.786	1.26379	0.218009	5.79696	6.75295e-09	6.8497e-07
Hilpda	1005.1	4.11367	0.710471	5.79006	7.03595e-09	7.0839e-07
Dusp8	35.458	2.79138	0.484354	5.7631	8.25826e-09	8.2534e-07
Slc4a4	2089	0.654719	0.113668	5.75993	8.41482e-09	8.34849e-07
1190002N15Rik	76.2259	1.48047	0.257144	5.75734	8.54474e-09	8.41595e-07
Il1b	64.0823	1.61468	0.281246	5.74116	9.40319e-09	9.19483e-07
Gdf15	1686.66	2.75971	0.481124	5.73596	9.69632e-09	9.41374e-07
Cd40	70.2334	2.28809	0.398993	5.73466	9.77063e-09	9.41861e-07
1600002H07Rik	36.5696	-2.2671	0.395459	-5.73284	9.87614e-09	9.45327e-07
Gp49a	206.823	1.59706	0.279055	5.72309	1.04601e-08	9.94224e-07
Slc25a23	239.808	-1.12733	0.197412	-5.71052	1.12628e-08	1.06126e-06
Uaca	231.23	1.00575	0.176149	5.70964	1.13216e-08	1.06126e-06
Pdgfa	95.419	1.54438	0.271046	5.69785	1.21327e-08	1.1295e-06
Cdc42ep2	226.76	0.965097	0.169428	5.6962	1.22506e-08	1.13272e-06
Abcb11	446.07	-1.06855	0.188038	-5.68259	1.32668e-08	1.20214e-06
C9	997.64	-1.02653	0.180579	-5.68465	1.31078e-08	1.20214e-06
Slc2a2	219.184	-1.33605	0.235085	-5.68325	1.32162e-08	1.20214e-06
Smim3	42.6754	2.57348	0.453002	5.68095	1.33952e-08	1.20575e-06
Lgals3	2960.11	0.987067	0.1739	5.67606	1.37833e-08	1.23251e-06
Ero1l	193.26	2.91305	0.513832	5.66927	1.43411e-08	1.27401e-06
Pfkfb3	180.115	2.00406	0.354535	5.65265	1.57995e-08	1.38547e-06
Slamf7	327.779	1.17523	0.207887	5.6532	1.57485e-08	1.38547e-06
Bhlhe40	253.888	3.16188	0.559564	5.65061	1.59884e-08	1.39304e-06
Pkm	2657.79	0.98437	0.174288	5.64796	1.62366e-08	1.40566e-06
Fos	65.4019	2.81428	0.498413	5.64648	1.63766e-08	1.4088e-06
Gpr116	323.91	0.936179	0.166011	5.63925	1.70788e-08	1.45997e-06
Tnfrsf1a	445.209	0.586063	0.103955	5.63765	1.72384e-08	1.4644e-06
Pgf	19.762	5.53574	0.983018	5.63138	1.78778e-08	1.50928e-06
S100a6	293.241	0.8568	0.152222	5.62862	1.81657e-08	1.52412e-06
Ass1	1720.52	-1.02082	0.181719	-5.61756	1.93671e-08	1.61496e-06
Galnt6	88.0193	1.22672	0.219598	5.5862	2.32093e-08	1.92355e-06
Enho	93.7369	-1.2001	0.215567	-5.56717	2.58903e-08	2.12157e-06
Tpm4	441.599	0.863811	0.155165	5.56704	2.59109e-08	2.12157e-06
Srgn	181.969	1.49812	0.269436	5.56021	2.69456e-08	2.19308e-06
Itih2	583.783	0.683701	0.123394	5.54078	3.01134e-08	2.43631e-06
Tsku	122.438	-1.45184	0.262093	-5.53942	3.03467e-08	2.44067e-06
Dpysl3	121.254	1.21513	0.219546	5.53473	3.11716e-08	2.49226e-06
1600014C10Rik	161.954	-0.726153	0.131285	-5.53113	3.18171e-08	2.51751e-06
Fbxo31	93.5199	-1.38492	0.250397	-5.53091	3.18579e-08	2.51751e-06
Btc	74.0018	1.90745	0.344952	5.52962	3.20919e-08	2.52135e-06
5430435G22Rik	231.609	1.03026	0.186433	5.52616	3.27322e-08	2.55687e-06
Pdcd1lg2	31.8922	2.13242	0.386711	5.51424	3.50283e-08	2.7206e-06
Myo1b	157.159	-0.955733	0.173424	-5.51097	3.56852e-08	2.75587e-06
Igha	12.7264	6.24262	1.13418	5.50406	3.71147e-08	2.85007e-06
4931428F04Rik	16.3407	3.06235	0.556544	5.50243	3.74587e-08	2.85334e-06
Cxadr	188.986	1.2228	0.222251	5.50188	3.75771e-08	2.85334e-06
Impdh1	109.277	1.75302	0.319819	5.48129	4.22244e-08	3.18841e-06
Maff	77.1857	3.31683	0.606284	5.47074	4.48155e-08	3.36537e-06
Upp2	234.34	-1.39674	0.255378	-5.46929	4.51842e-08	3.37441e-06
Gm15998	14.2235	3.59355	0.657186	5.46809	4.54916e-08	3.3788e-06
Rftn1	115.647	1.55225	0.284081	5.46411	4.65231e-08	3.43664e-06
Arg1	3812.48	-0.965004	0.176843	-5.45684	4.84684e-08	3.5229e-06
BC048546	524.246	0.951012	0.174276	5.45693	4.84446e-08	3.5229e-06
Ccl4	55.5577	1.87732	0.344004	5.45727	4.835e-08	3.5229e-06
Adam15	207.469	0.730954	0.134206	5.4465	5.13694e-08	3.7139e-06
Gjb2	510.006	0.780053	0.143405	5.4395	5.34311e-08	3.84252e-06
Odc1	90.5632	1.60256	0.29528	5.42725	5.72293e-08	4.094e-06
St3gal5	625.596	-0.788962	0.145465	-5.42373	5.83669e-08	4.15353e-06
Nicn1	99.3475	-1.12115	0.207205	-5.41083	6.27324e-08	4.44093e-06
Jun	738.39	2.84867	0.527281	5.40257	6.56945e-08	4.62653e-06
Pafah2	331.155	-0.920516	0.170512	-5.39852	6.71912e-08	4.6956e-06
Rdh7	553.035	-0.699622	0.129606	-5.39806	6.73662e-08	4.6956e-06
Il33	55.5277	2.11093	0.391204	5.39599	6.81453e-08	4.72567e-06
Aldoa	3015.91	0.823306	0.152619	5.39453	6.87025e-08	4.73711e-06
Gck	54.528	-1.44987	0.268806	-5.39374	6.90074e-08	4.73711e-06
Gna13	695.851	1.21916	0.226118	5.39172	6.97873e-08	4.76658e-06
Gfra2	62.9447	-2.21984	0.411931	-5.38887	7.09023e-08	4.81852e-06
Igfbp1	5198.63	3.49913	0.650777	5.37685	7.58007e-08	5.10041e-06
Trib1	1164.51	1.35638	0.252243	5.37728	7.56195e-08	5.10041e-06
Cxcl16	460.247	1.01704	0.189473	5.36771	7.97439e-08	5.31313e-06
Psmd10	169.897	0.833911	0.155356	5.36775	7.97231e-08	5.31313e-06
Ccl8	356.892	1.09749	0.204767	5.3597	8.33592e-08	5.52692e-06
Kdr	291.275	-0.796936	0.149043	-5.34701	8.94212e-08	5.90006e-06
Acot2	450.16	1.18315	0.22144	5.34299	9.14234e-08	6.00303e-06
Col4a1	873.237	0.808768	0.15153	5.33736	9.43113e-08	6.16288e-06
Il17rb	145.024	1.60285	0.300374	5.33618	9.49265e-08	6.1734e-06
Mx2	90.1406	1.24695	0.233773	5.334	9.60701e-08	6.21802e-06
Gchfr	342.168	-1.00032	0.187635	-5.33119	9.75733e-08	6.22637e-06
Plk3	104.385	3.39253	0.636276	5.33185	9.72168e-08	6.22637e-06
Sqstm1	4046.04	1.05371	0.1976	5.33253	9.68522e-08	6.22637e-06
Mapk6	87.3188	1.2353	0.232026	5.32397	1.01525e-07	6.44826e-06
Clec4n	387.837	1.23727	0.232448	5.32279	1.02187e-07	6.46013e-06
Serpina3k	5174.69	-2.16913	0.407947	-5.31718	1.05387e-07	6.6316e-06
Mettl7a1	103.005	-0.947544	0.178391	-5.31161	1.08663e-07	6.80618e-06
Ttpa	318.055	-0.943845	0.17798	-5.30309	1.13858e-07	7.0989e-06
Pdk4	13.2636	4.97052	0.937785	5.30028	1.15627e-07	7.17625e-06
Bcl2l14	39.303	1.76015	0.333398	5.27944	1.29581e-07	8.00578e-06
Plaur	18.1789	2.44958	0.464086	5.2783	1.30391e-07	8.01933e-06
Plec	599.071	0.641594	0.121637	5.27465	1.33009e-07	8.14349e-06
Acox2	290.01	-1.04985	0.19931	-5.26744	1.38342e-07	8.39667e-06
Rgs1	37.2289	2.01907	0.383315	5.26739	1.38379e-07	8.39667e-06
RP24-468O23.2	77.9103	-1.91209	0.363376	-5.26203	1.42475e-07	8.60679e-06
Ptprb	205.02	-1.18016	0.22445	-5.25802	1.45617e-07	8.75763e-06
Gm25360	46.6346	2.18976	0.41688	5.25274	1.49849e-07	8.97247e-06
Homer2	70.42	-1.29812	0.247263	-5.24995	1.52142e-07	9.06982e-06
Nos2	13.2602	5.54989	1.05807	5.2453	1.56029e-07	9.26091e-06
Bnip3	835.973	1.1341	0.216286	5.24354	1.57527e-07	9.30914e-06
Got2	1357.9	-0.573191	0.109355	-5.24157	1.59217e-07	9.3279e-06
Naa60	301.157	-0.78585	0.149923	-5.24168	1.5912e-07	9.3279e-06
Mapkapk2	473.822	1.14863	0.21944	5.23437	1.65547e-07	9.65715e-06
Pah	334.289	-0.767533	0.146745	-5.23039	1.69149e-07	9.82508e-06
Vegfa	265.9	1.74958	0.334678	5.22767	1.71663e-07	9.9287e-06
Akr1c14	70.4609	-1.37432	0.26332	-5.21918	1.79713e-07	1.03109e-05
Pfkfb1	19.1262	-2.33429	0.447259	-5.21911	1.79788e-07	1.03109e-05
Glud1	896.848	-0.686032	0.131484	-5.21759	1.81262e-07	1.03517e-05
Klf4	104.166	2.03148	0.389583	5.21452	1.84297e-07	1.0481e-05
Adamts4	66.2351	2.0818	0.400219	5.20165	1.97528e-07	1.11867e-05
Tnip1	750.745	1.48386	0.285687	5.19398	2.05842e-07	1.16091e-05
Gja1	32.2643	2.20124	0.42411	5.19025	2.1001e-07	1.17467e-05
Mnt	91.6857	1.5203	0.292891	5.19067	2.09544e-07	1.17467e-05
Tmem140	533.873	1.0585	0.204373	5.17928	2.22741e-07	1.24078e-05
Itpkb	226.602	1.16889	0.225748	5.17786	2.24447e-07	1.24518e-05
Dusp1	68.3784	2.18394	0.421958	5.17572	2.27028e-07	1.25438e-05
Egln3	207.661	2.79817	0.540891	5.17327	2.30033e-07	1.26583e-05
Cebpb	352.163	1.19828	0.231734	5.17093	2.3293e-07	1.27661e-05
Clec4e	19.9049	3.13319	0.606032	5.17002	2.34073e-07	1.27772e-05
Rgs4	59.9686	2.08937	0.4049	5.16022	2.46664e-07	1.34083e-05
Slc39a14	172.862	1.06754	0.206908	5.1595	2.47608e-07	1.34083e-05
Thbd	41.8567	1.6332	0.316642	5.15787	2.49777e-07	1.34721e-05
Steap4	342.006	1.21453	0.2356	5.15506	2.53543e-07	1.36212e-05
Kank2	103.436	-0.988332	0.192346	-5.1383	2.77242e-07	1.48357e-05
Gja4	198.181	1.49555	0.291336	5.13341	2.84535e-07	1.51663e-05
Cyp3a25	73.5273	-1.15879	0.225967	-5.12813	2.92629e-07	1.55368e-05
Irg1	219.011	2.90788	0.567283	5.12597	2.96005e-07	1.56549e-05
Relb	35.0816	1.97993	0.386336	5.12489	2.97705e-07	1.56837e-05
Gng12	451.933	1.30427	0.255139	5.11202	3.18737e-07	1.67269e-05
Iqgap1	971.58	0.824425	0.161365	5.10907	3.23743e-07	1.69243e-05
Rhob	142.423	1.54567	0.303017	5.10095	3.3795e-07	1.75993e-05
Csrp2	525.22	1.28454	0.251975	5.09788	3.43486e-07	1.78193e-05
Ccnl1	706.89	1.44584	0.2838	5.09456	3.4955e-07	1.8065e-05
Zfp36	116.205	1.69415	0.333187	5.08469	3.68219e-07	1.89577e-05
Aldh7a1	305.306	-0.713882	0.140596	-5.07755	3.82338e-07	1.96104e-05
Isg15	93.5071	1.1426	0.225125	5.0754	3.86689e-07	1.97589e-05
Selenbp1	1644.86	0.917252	0.180799	5.07332	3.90936e-07	1.99011e-05
Ddt	1288.12	-0.681241	0.134311	-5.07211	3.9342e-07	1.99529e-05
Slpi	126.739	1.94273	0.383121	5.0708	3.9615e-07	2.00166e-05
Eno1	202.335	1.75775	0.347125	5.06373	4.11133e-07	2.06403e-05
Sat1	31.6508	1.83146	0.361694	5.06355	4.11531e-07	2.06403e-05
F13a1	25.3935	1.80435	0.356745	5.05781	4.24104e-07	2.11151e-05
Mvp	181.189	0.821606	0.162432	5.05817	4.23302e-07	2.11151e-05
Fgf1	152.122	-1.01757	0.201509	-5.04974	4.42409e-07	2.18663e-05
Rassf1	203.572	1.0561	0.209138	5.04976	4.42357e-07	2.18663e-05
Efna1	106.65	2.91956	0.578625	5.04568	4.51905e-07	2.22547e-05
Ar	34.4481	-1.9548	0.388316	-5.03403	4.80268e-07	2.35661e-05
Perp	120.951	-0.915229	0.181918	-5.03098	4.87972e-07	2.3858e-05
C2cd2	391.624	-0.797515	0.158577	-5.0292	4.92528e-07	2.39445e-05
Plekho1	226.177	0.896681	0.178305	5.02891	4.93265e-07	2.39445e-05
Trib3	36.6853	2.19996	0.439158	5.0095	5.45725e-07	2.63968e-05
Fst	23.6165	3.34271	0.667453	5.00815	5.49543e-07	2.64872e-05
Cyp4f14	157.664	-0.969033	0.193534	-5.00705	5.52704e-07	2.65454e-05
Plek	295.259	1.43583	0.286892	5.00478	5.59268e-07	2.67661e-05
S1pr2	75.8973	1.51029	0.301863	5.00324	5.63759e-07	2.68061e-05
Zswim6	268.746	0.739195	0.147746	5.00314	5.64048e-07	2.68061e-05
Marveld1	112.857	-1.21872	0.24384	-4.99801	5.79248e-07	2.74325e-05
Gbp2	1364.03	1.07169	0.214629	4.9932	5.93862e-07	2.8027e-05
Pea15a	481.065	0.629746	0.126153	4.99194	5.97764e-07	2.81135e-05
Ighg3	16.073	4.48618	0.898983	4.99029	6.029e-07	2.82573e-05
Iyd	596.015	-0.495786	0.0995698	-4.97928	6.38205e-07	2.98092e-05
Ugdh	340.56	1.37711	0.276912	4.97311	6.58883e-07	3.06697e-05
Abca2	97.0214	-0.989651	0.199056	-4.97172	6.63621e-07	3.06801e-05
Dusp6	85.7073	1.78885	0.359802	4.97177	6.63434e-07	3.06801e-05
Mxd4	473.272	-0.931596	0.187627	-4.96514	6.86516e-07	3.16309e-05
Fam129b	118.077	0.894859	0.180598	4.95499	7.23339e-07	3.32149e-05
Nrn1	404.528	-1.02017	0.205941	-4.95373	7.28041e-07	3.33183e-05
Prelid2	263.427	0.809335	0.163491	4.95034	7.40826e-07	3.37896e-05
Ocstamp	30.717	1.5754	0.31858	4.94505	7.61237e-07	3.46045e-05
Arid5a	113.465	2.72024	0.550196	4.94413	7.64857e-07	3.46531e-05
Ei24	194.595	-0.676472	0.136857	-4.94291	7.69664e-07	3.4755e-05
Prr15	32.1412	1.62744	0.329515	4.93888	7.85714e-07	3.53623e-05
Chic1	55.003	-1.24284	0.25168	-4.93817	7.88586e-07	3.53744e-05
Hagh	110.552	-0.864602	0.175132	-4.93685	7.93931e-07	3.54971e-05
Pnkd	285.475	-1.37038	0.277903	-4.93115	8.17449e-07	3.64287e-05
Col12a1	11.1181	3.25683	0.661518	4.92327	8.5109e-07	3.7804e-05
Adm	230.28	3.72941	0.758552	4.91649	8.81114e-07	3.90101e-05
Btg2	382.074	3.08032	0.627521	4.9087	9.16808e-07	4.04586e-05
Prnp	110.997	-0.834271	0.17005	-4.90605	9.29299e-07	4.08771e-05
Ptpn1	1554.88	0.788025	0.160905	4.89745	9.70905e-07	4.25695e-05
2810474O19Rik	376.054	0.584749	0.119498	4.89338	9.91167e-07	4.33181e-05
Serpina3c	20.1463	-2.34213	0.478829	-4.89137	1.00135e-06	4.35672e-05
Serpinb1a	56.0016	1.57624	0.322273	4.89099	1.00328e-06	4.35672e-05
Slc25a47	4006.18	1.50904	0.308725	4.88799	1.01873e-06	4.40975e-05
Uroc1	779.365	-0.615051	0.125881	-4.88598	1.02913e-06	4.44062e-05
Ctage5	561.873	-0.562075	0.115065	-4.88483	1.03517e-06	4.45252e-05
Gm8995	163.159	0.855812	0.175263	4.88302	1.04472e-06	4.47946e-05
Pgs1	157.231	0.68116	0.13968	4.87659	1.07936e-06	4.61343e-05
Mybl1	31.8448	2.32926	0.477737	4.8756	1.08478e-06	4.62206e-05
Zfp703	305.541	0.915603	0.187911	4.87252	1.10183e-06	4.68002e-05
Spp1	38.1966	1.6171	0.332036	4.87026	1.11453e-06	4.71923e-05
F9	1354.41	-0.519497	0.106698	-4.86886	1.12242e-06	4.73787e-05
Cidec	12.4861	5.47771	1.12649	4.86265	1.15826e-06	4.87401e-05
Ets2	700.632	1.34384	0.276589	4.85863	1.18202e-06	4.94706e-05
Jdp2	157.688	1.37326	0.282651	4.85848	1.1829e-06	4.94706e-05
Txnrd1	1047.05	0.781883	0.160994	4.8566	1.19421e-06	4.97903e-05
Mical1	73.5657	1.03214	0.21266	4.85346	1.21328e-06	5.04307e-05
Hivep3	120.199	1.35331	0.279268	4.84592	1.26024e-06	5.2223e-05
Pnrc1	156.559	1.85856	0.383632	4.84465	1.26834e-06	5.2399e-05
Gm15283	12.0505	4.87198	1.00579	4.84392	1.27303e-06	5.24333e-05
Mnda	83.3795	1.08963	0.225149	4.8396	1.30103e-06	5.34248e-05
Cmc2	94.748	-0.915924	0.189576	-4.83143	1.35554e-06	5.54953e-05
Abat	259.008	-0.834284	0.172736	-4.82983	1.36651e-06	5.57246e-05
Smarcd2	228.359	-0.707008	0.146396	-4.82942	1.36933e-06	5.57246e-05
Ifi204	242.527	0.678108	0.14052	4.82571	1.39503e-06	5.66008e-05
Capg	230.255	0.958334	0.198877	4.81872	1.44483e-06	5.8326e-05
Sema3a	16.7972	2.18797	0.454074	4.81854	1.44613e-06	5.8326e-05
Dpys	259.414	-0.919398	0.190928	-4.81543	1.46883e-06	5.90661e-05
Galk1	397.819	0.572908	0.119022	4.81346	1.48337e-06	5.94749e-05
Kras	767.496	0.444996	0.0925319	4.80911	1.51603e-06	6.06056e-05
Mif	453.79	0.661016	0.137613	4.80343	1.55971e-06	6.21687e-05
Anxa5	722.433	0.88161	0.183627	4.8011	1.57799e-06	6.27136e-05
Tpd52	154.71	0.881641	0.183872	4.79486	1.62789e-06	6.45081e-05
Ppp1r15a	45.7183	2.3196	0.484076	4.79181	1.65284e-06	6.53065e-05
Slc36a1	36.4249	-1.20098	0.251052	-4.78381	1.72007e-06	6.76019e-05
Zc3h13	610.23	1.11739	0.233582	4.78371	1.72088e-06	6.76019e-05
Ifitm2	1845.38	0.64017	0.133899	4.78098	1.74445e-06	6.83303e-05
Clec7a	1025.4	1.29831	0.271695	4.77856	1.76558e-06	6.88134e-05
Ptpre	185.043	1.02214	0.213916	4.77825	1.76827e-06	6.88134e-05
Wsb2	214.68	0.859457	0.179884	4.77783	1.77198e-06	6.88134e-05
Cldn14	94.9222	1.42707	0.298804	4.77593	1.78879e-06	6.92684e-05
Cd93	532.4	0.837836	0.17551	4.77371	1.80861e-06	6.98369e-05
Gadd45b	42.862	1.97746	0.414415	4.77171	1.82673e-06	7.03368e-05
Batf2	130.744	0.941692	0.197555	4.76673	1.87237e-06	7.18907e-05
Gm24447	34.6683	2.40416	0.504977	4.76092	1.92711e-06	7.3784e-05
Acy1	66.9379	-1.05128	0.220918	-4.7587	1.94846e-06	7.43916e-05
Samhd1	1195.89	0.581679	0.122434	4.75097	2.02441e-06	7.7075e-05
Cpne8	57.0831	1.53663	0.323873	4.74456	2.08962e-06	7.93355e-05
Gclc	1819.94	0.835207	0.176093	4.74298	2.10596e-06	7.97331e-05
Apoc2	1415.01	-0.60443	0.127509	-4.74029	2.13414e-06	8.05756e-05
Ankrd44	79.104	1.00844	0.212893	4.73685	2.1707e-06	8.17291e-05
Mmd	137.186	-0.892791	0.188872	-4.72696	2.27901e-06	8.557e-05
Tle3	75.2452	1.05435	0.223097	4.72596	2.29028e-06	8.5756e-05
Gm4980	14.7947	-2.14015	0.453101	-4.72334	2.31999e-06	8.66301e-05
Cxcl14	27.4213	1.8297	0.387575	4.72088	2.34822e-06	8.69174e-05
Ltb4r1	33.8097	1.48053	0.313577	4.72144	2.34179e-06	8.69174e-05
Stard10	5066.6	-0.78643	0.166601	-4.72045	2.35327e-06	8.69174e-05
Tiparp	129.099	2.59149	0.548933	4.72095	2.34742e-06	8.69174e-05
Cd163	17.0847	-2.72855	0.578474	-4.71681	2.39568e-06	8.79337e-05
Cyp17a1	124.999	-3.31823	0.703547	-4.71643	2.40019e-06	8.79337e-05
Fam107b	169.11	0.903184	0.191496	4.71647	2.39969e-06	8.79337e-05
B3gnt1	77.5386	-0.937165	0.199185	-4.705	2.53869e-06	9.27576e-05
Hmgn5	333.819	-0.620998	0.132197	-4.6975	2.63363e-06	9.59687e-05
Sfxn2	181.305	-0.749918	0.159734	-4.6948	2.66868e-06	9.6986e-05
Prkch	43.6581	1.32494	0.282361	4.69235	2.70088e-06	9.78944e-05
Gbp4	197.984	1.16638	0.248813	4.68779	2.76167e-06	9.98313e-05
Crem	68.9166	1.15801	0.247289	4.6828	2.82986e-06	0.000102025
Car5a	45.9434	-1.69344	0.361904	-4.67924	2.87935e-06	0.000103334
Slc25a44	290.998	-0.676319	0.14454	-4.6791	2.88136e-06	0.000103334
Adh7	90.8977	1.59316	0.340528	4.67849	2.89001e-06	0.000103371
Fam210b	132.068	-0.927451	0.198882	-4.66333	3.11139e-06	0.000110725
n-R5s193	30.3365	2.05658	0.441015	4.66329	3.11191e-06	0.000110725
Hsd3b3	349.613	-1.21464	0.26075	-4.65826	3.1889e-06	0.000113168
Dnaja1	122.454	-0.812309	0.174442	-4.6566	3.21474e-06	0.000113788
Vps18	55.0887	1.30732	0.28102	4.65206	3.2863e-06	0.000116019
Msn	1623.42	0.523414	0.112743	4.64253	3.44165e-06	0.000121189
Apol10b	113.19	1.32666	0.285819	4.6416	3.45723e-06	0.000121423
Casp4	57.2083	1.37949	0.297245	4.64094	3.46827e-06	0.000121497
Hist1h4c	15.8066	2.46605	0.531665	4.63836	3.51189e-06	0.000122708
Smpd2	82.7248	-1.01832	0.219634	-4.63643	3.5447e-06	0.000123537
Kcne3	22.327	2.15045	0.46404	4.63419	3.5834e-06	0.000124249
Tnfaip2	689.67	0.708407	0.152851	4.63461	3.57609e-06	0.000124249
Slco2b1	244.501	-0.801598	0.173168	-4.62901	3.67413e-06	0.000127071
Fam35a	48.0957	-1.76859	0.382442	-4.62446	3.75571e-06	0.000128908
Slc29a1	170.741	-0.957589	0.207042	-4.62509	3.74444e-06	0.000128908
Wdtc1	92.6886	-0.938653	0.202967	-4.62467	3.75197e-06	0.000128908
Rit1	335.557	0.65509	0.141797	4.6199	3.83922e-06	0.000131442
Camk2d	96.795	0.89056	0.19282	4.6186	3.86331e-06	0.000131935
Hdc	238.528	1.13364	0.245487	4.61791	3.87623e-06	0.000132044
Larp1b	425.657	-0.485341	0.105193	-4.61382	3.95338e-06	0.000134336
Mx1	38.1294	1.44284	0.312792	4.61277	3.97337e-06	0.000134679
Braf	253.332	0.668554	0.145137	4.60637	4.09752e-06	0.000138541
Apoh	3912.26	-0.694451	0.151077	-4.59667	4.29295e-06	0.000144788
Scpep1	786.121	0.572567	0.1247	4.59157	4.39922e-06	0.000147753
Tex261	405.659	-0.604902	0.131746	-4.59141	4.40258e-06	0.000147753
Eif4ebp1	184.915	0.936681	0.204033	4.59084	4.41475e-06	0.000147796
Ly6i	92.4866	0.987749	0.215237	4.58911	4.45136e-06	0.000148304
Rnd2	83.838	-1.01088	0.220307	-4.58848	4.46479e-06	0.000148304
Sdc2	329.812	-0.817488	0.178196	-4.58756	4.48447e-06	0.000148304
Ttc38	59.5307	-1.14717	0.250007	-4.58856	4.46315e-06	0.000148304
Xaf1	105.448	0.841796	0.183482	4.5879	4.47725e-06	0.000148304
Hsph1	210.125	-1.09311	0.23837	-4.58575	4.52357e-06	0.000148873
Slc10a1	121.786	-1.01991	0.22239	-4.58613	4.51546e-06	0.000148873
Gnmt	5264.9	-0.449411	0.0980271	-4.58456	4.54936e-06	0.00014936
Gpi1	1244.53	0.836549	0.182711	4.57854	4.68236e-06	0.000153356
Ccbl1	128.113	-1.11712	0.244117	-4.57616	4.73598e-06	0.000154739
1700017B05Rik	138.817	1.19805	0.26204	4.57204	4.83009e-06	0.000156684
Nufip1	148.03	1.26493	0.276645	4.57239	4.82195e-06	0.000156684
Plin2	5002.8	1.14992	0.251488	4.57247	4.82002e-06	0.000156684
Hist1h1d	12.086	3.8258	0.837136	4.5701	4.87489e-06	0.000157761
Foxp4	113.793	0.871593	0.190825	4.5675	4.93572e-06	0.00015935
Nfkb2	125.524	1.23096	0.269789	4.56267	5.05076e-06	0.000162678
Ugt2a3	405.801	-0.595761	0.130617	-4.56113	5.08801e-06	0.00016349
Gramd3	231.908	0.804465	0.176401	4.56043	5.10489e-06	0.000163645
Elovl5	973.49	0.740908	0.162579	4.55721	5.18366e-06	0.00016578
Gpd1	519.312	-0.985494	0.216546	-4.55097	5.33992e-06	0.000170376
Ulk2	51.947	-0.946388	0.20815	-4.54667	5.45009e-06	0.000173484
Mef2d	91.3499	0.988109	0.217666	4.53957	5.63685e-06	0.000179009
Ccl3	24.7021	1.42921	0.314941	4.53804	5.67808e-06	0.000179899
Slc30a1	196.802	0.70374	0.155253	4.53285	5.81921e-06	0.000183941
Ier2	56.6384	1.7718	0.391189	4.52927	5.91875e-06	0.000186653
Areg	6.66539	5.32448	1.17574	4.52862	5.93694e-06	0.000186794
Npr2	211.047	-1.00298	0.221569	-4.52673	5.99044e-06	0.000188042
Dclk3	7.92915	-2.87599	0.63554	-4.52527	6.03186e-06	0.000188905
Tekt5	4.07195	5.33579	1.17991	4.52219	6.12042e-06	0.000191238
Tmem189	98.8758	1.51571	0.335261	4.52098	6.15552e-06	0.000191894
Ccrl2	84.2677	3.28783	0.727702	4.5181	6.23973e-06	0.000194074
Apoc3	8393.93	-0.729615	0.161565	-4.51593	6.30405e-06	0.000195182
Hist1h4d	23.0788	2.23875	0.495728	4.51608	6.29936e-06	0.000195182
Ifit2	65.3752	1.57591	0.349245	4.51234	6.41176e-06	0.000198065
Nt5c2	88.1278	1.11087	0.246298	4.51028	6.47435e-06	0.000199545
Tapbpl	332.082	0.638942	0.141759	4.50723	6.56783e-06	0.000201968
Arhgef26	110.38	-1.24528	0.276409	-4.5052	6.631e-06	0.00020345
Traf1	21.4592	1.97869	0.439267	4.50454	6.6517e-06	0.000203626
Mesdc1	96.6721	0.915623	0.2033	4.50379	6.6751e-06	0.000203883
Blnk	26.1971	1.37214	0.305666	4.48901	7.15544e-06	0.000218064
Etv6	145.411	0.87872	0.195994	4.4834	7.3464e-06	0.000223383
Gfra1	160.553	-0.682329	0.152276	-4.48087	7.43379e-06	0.000225536
Serpina1b	9739.2	-0.701135	0.156552	-4.4786	7.51336e-06	0.000227442
Nrbp2	35.746	-1.27529	0.285094	-4.47321	7.70526e-06	0.000232733
Mmp9	29.4508	1.70716	0.381722	4.47226	7.73972e-06	0.000232828
Slc1a2	472.708	-0.676619	0.151295	-4.47218	7.74265e-06	0.000232828
Thnsl2	163.45	-0.858456	0.192071	-4.46946	7.8416e-06	0.000235283
Itgax	227.054	0.974569	0.218425	4.46181	8.12709e-06	0.000243311
Map4k4	258.675	0.843876	0.189279	4.45836	8.25889e-06	0.000246714
Ccdc9	165.041	0.792424	0.17778	4.45732	8.29905e-06	0.00024737
Fam26f	204.316	1.4692	0.329669	4.45658	8.32783e-06	0.000247428
Olfm1	74.2001	0.956954	0.21474	4.45633	8.3374e-06	0.000247428
Gpr137b	16.408	2.46454	0.55333	4.45401	8.4282e-06	0.000249218
Prdm1	77.614	2.74168	0.615574	4.45385	8.43439e-06	0.000249218
Wars	221.494	0.663001	0.148971	4.45053	8.56574e-06	0.00025255
Gramd1b	38.4722	1.08552	0.244097	4.4471	8.70358e-06	0.000256059
Pgm2	1259.2	0.457893	0.103003	4.44542	8.772e-06	0.000257514
Lrrc8d	92.3905	0.939844	0.211576	4.4421	8.90846e-06	0.000260956
Esam	145.397	0.889099	0.200216	4.44071	8.96637e-06	0.000261661
Hsd17b2	173.77	-0.739201	0.166464	-4.4406	8.97103e-06	0.000261661
Ngp	53.1045	2.01106	0.453149	4.43796	9.08165e-06	0.000264321
Mafk	147.466	1.07609	0.242882	4.43049	9.40191e-06	0.000273057
Atp6v0b	896.331	0.595943	0.134626	4.42666	9.57033e-06	0.000277356
Ltf	14.8569	2.5742	0.583905	4.40859	1.04044e-05	0.000300248
N4bp2l1	39.4343	-1.4288	0.324089	-4.40866	1.04014e-05	0.000300248
Ogfrl1	154.242	-0.753267	0.170986	-4.40544	1.05572e-05	0.00030401
Ptgs2	11.1014	3.45104	0.784966	4.39642	1.10051e-05	0.000316238
Olfr56	57.2893	1.50963	0.343475	4.39517	1.10686e-05	0.000317395
Pdlim7	84.2469	1.00075	0.227759	4.3939	1.11333e-05	0.000318576
Gm379	23.2677	1.71962	0.39177	4.38936	1.13687e-05	0.00032463
S100a4	270.081	0.687853	0.156736	4.3886	1.14083e-05	0.000325077
Tpm1	345.713	0.601268	0.13704	4.38753	1.14647e-05	0.000326001
Lepr	21.0449	2.61287	0.596316	4.38168	1.17766e-05	0.000334169
Abhd14b	337.219	-0.926631	0.21156	-4.37998	1.1869e-05	0.00033609
Ifit1	191.211	0.741153	0.169233	4.37948	1.18963e-05	0.000336162
Bhmt2	103.52	-0.816418	0.186609	-4.37501	1.21428e-05	0.000342418
Dhcr24	1495.61	-1.15515	0.264111	-4.37372	1.22149e-05	0.000343738
Sema4c	31.2118	1.57257	0.359852	4.37003	1.24228e-05	0.000348865
Snx18	172.995	1.06813	0.244739	4.36436	1.27494e-05	0.000357298
Ccl6	3236.05	0.575059	0.131783	4.36368	1.27891e-05	0.000357673
Lcp2	272.154	0.759551	0.174221	4.3597	1.30238e-05	0.00036349
Dcbld2	21.3067	1.78936	0.41068	4.35706	1.31824e-05	0.000367161
Cyp2a12	777.115	-0.639316	0.146915	-4.35161	1.3514e-05	0.000375628
Prmt1	307.609	0.612412	0.140766	4.35058	1.35778e-05	0.00037663
Pde1b	37.4814	1.42469	0.327593	4.34898	1.36774e-05	0.000378622
Acbd4	79.1788	-1.26669	0.291297	-4.34847	1.37092e-05	0.000378732
Rnf144b	82.0436	-1.0059	0.23147	-4.3457	1.38835e-05	0.000382768
Pla2g12a	159.988	0.70404	0.16205	4.34457	1.39546e-05	0.00038395
3930402G23Rik	34.8547	3.67351	0.846012	4.34215	1.41098e-05	0.000387436
Cyp2d22	291.03	-0.65695	0.151407	-4.33896	1.43161e-05	0.000392291
Mt2	10970.6	2.53939	0.585312	4.33852	1.43444e-05	0.000392291
Tpcn1	109.598	-0.926875	0.213669	-4.33791	1.43845e-05	0.000392598
Abcg8	204.434	-1.05589	0.243446	-4.33727	1.44261e-05	0.000392945
Ndufv3	836.031	-0.444985	0.102621	-4.33621	1.44963e-05	0.000394066
Nfkb1	31.1248	1.32372	0.30531	4.33565	1.45329e-05	0.000394273
Arpc2	3768.18	0.494448	0.114151	4.33151	1.48089e-05	0.000400962
Tap1	1139.5	0.657621	0.151954	4.32776	1.50631e-05	0.000407034
Spag9	437.967	0.706938	0.163501	4.32376	1.53394e-05	0.000413677
Rbpms2	251.605	-0.858476	0.198726	-4.3199	1.56102e-05	0.000420146
Prkaca	162.256	-0.610184	0.141266	-4.3194	1.56453e-05	0.000420258
Cnpy2	260.917	-0.608695	0.141059	-4.31517	1.59481e-05	0.000425867
Plk2	25.3623	2.41054	0.558565	4.31559	1.59179e-05	0.000425867
Pxmp2	933.603	-0.580737	0.134578	-4.31523	1.59437e-05	0.000425867
Gm15056	31.3643	1.88844	0.438003	4.31148	1.62166e-05	0.000432187
Gpt	364.765	-0.615444	0.142796	-4.30995	1.6329e-05	0.000434331
Ung	82.9967	0.797548	0.185079	4.30923	1.63827e-05	0.000434911
Egfl7	879.841	0.607156	0.141049	4.30457	1.67308e-05	0.000443286
Tnip3	27.3021	2.52906	0.587701	4.30331	1.68263e-05	0.000444949
Gcnt2	156.06	0.979247	0.227608	4.30234	1.69003e-05	0.000446038
Rbms1	276.406	0.891855	0.207871	4.29043	1.78327e-05	0.000469732
Tnf	29.0369	1.47795	0.344696	4.2877	1.80532e-05	0.000474621
Hbegf	100.725	1.77611	0.414401	4.28597	1.8194e-05	0.000476479
Tmtc2	13.2656	2.05952	0.480508	4.28614	1.81806e-05	0.000476479
Oasl1	455.676	2.20872	0.515869	4.28154	1.85601e-05	0.000485133
Atp5c1	260.429	-0.532254	0.124356	-4.28008	1.86826e-05	0.000487397
Ankrd50	43.1699	1.47378	0.34441	4.27914	1.87619e-05	0.000488528
Casz1	21.4299	1.90338	0.445149	4.27583	1.90427e-05	0.000494893
Etnk2	669.729	-0.724827	0.169605	-4.27361	1.9233e-05	0.000498882
Ppp2r2d	407.231	0.606956	0.142233	4.26733	1.97828e-05	0.000512167
Cdip1	120.105	-0.917971	0.215621	-4.25733	2.06881e-05	0.000534587
Fkbp4	456.228	-0.767882	0.180464	-4.25504	2.09008e-05	0.000539058
Gimap6	187.443	0.882581	0.207875	4.24573	2.17882e-05	0.00056088
Bach1	339.126	0.922528	0.217323	4.24496	2.18631e-05	0.000561514
Haus8	104.095	1.16123	0.273576	4.24463	2.18954e-05	0.000561514
AI317395	133.884	-1.12247	0.264575	-4.24253	2.21018e-05	0.00056549
Hpn	466.386	-0.592375	0.139639	-4.2422	2.21337e-05	0.00056549
Serpina6	1665.04	0.998295	0.235431	4.24029	2.2323e-05	0.000569258
Arhgdib	454.06	0.548727	0.129619	4.23337	2.30212e-05	0.000585963
Cmip	848.011	0.715676	0.169149	4.23105	2.32607e-05	0.00058985
Dexi	88.0181	-1.08404	0.256186	-4.23146	2.32183e-05	0.00058985
Ccr9	11.024	2.14641	0.507612	4.22845	2.35302e-05	0.000593362
Dsc2	66.0906	1.0876	0.257195	4.22868	2.35069e-05	0.000593362
Malt1	18.0631	1.74565	0.412823	4.22856	2.35194e-05	0.000593362
Rnu12	17.1701	3.06364	0.724635	4.22783	2.35951e-05	0.000593898
Lrg1	14183.1	0.521616	0.123435	4.22584	2.3805e-05	0.000598072
Cblb	48.3437	1.11885	0.264859	4.22431	2.3967e-05	0.000601032
Ehd1	458.084	0.693992	0.164341	4.22289	2.41189e-05	0.000603727
Cyp39a1	10.6405	-2.44555	0.579626	-4.21918	2.45187e-05	0.000612607
Fpr2	162.604	1.29204	0.306277	4.21854	2.4589e-05	0.000613236
Mdm2	174.803	0.988981	0.234601	4.21559	2.4913e-05	0.000619044
Slfn10-ps	27.5286	1.36493	0.323778	4.21565	2.4906e-05	0.000619044
Lat2	96.3708	0.958301	0.227355	4.215	2.49775e-05	0.000619514
Dnajc25	399.895	-0.559216	0.132699	-4.21417	2.507e-05	0.000620675
H3f3b	618.149	1.83778	0.436671	4.20861	2.56948e-05	0.000634987
Hpd	2520.25	-0.684355	0.162814	-4.2033	2.63052e-05	0.000648893
Rnu11	47.2341	2.15472	0.513249	4.19819	2.69054e-05	0.000662496
Ppp1r3g	18.6846	5.55535	1.32389	4.19624	2.71384e-05	0.000667027
Ncf2	121.163	0.746749	0.177995	4.19534	2.72463e-05	0.000668468
Mybpc3	11.1141	2.41056	0.574766	4.19399	2.74091e-05	0.000670538
Rbp4	5653.92	-0.625298	0.1491	-4.19382	2.74293e-05	0.000670538
Lrrc3	115.407	-1.36924	0.326729	-4.19077	2.7801e-05	0.000678405
Hsd17b4	195.371	-0.887288	0.211872	-4.18785	2.81604e-05	0.000685943
Sel1l	844.753	-0.787458	0.188084	-4.18673	2.83006e-05	0.000686896
Zfand5	93.6424	1.23074	0.293939	4.18707	2.82576e-05	0.000686896
Retnlg	54.444	1.92412	0.459647	4.18608	2.83808e-05	0.000687615
Ldhd	344.994	-0.836431	0.200063	-4.18083	2.90445e-05	0.000702442
Ceacam1	100.642	-0.894351	0.214033	-4.17857	2.93352e-05	0.000708213
Trub1	32.4961	-1.14908	0.275379	-4.17271	3.01001e-05	0.000725391
Rnd3	94.4522	2.35375	0.564416	4.17023	3.04286e-05	0.00073201
Tox2	40.143	2.30353	0.552488	4.16937	3.05439e-05	0.000733485
Il4ra	672.928	0.74084	0.177728	4.16839	3.06764e-05	0.000734073
Kcnt2	9.20065	2.56638	0.615653	4.16855	3.06549e-05	0.000734073
A930007I19Rik	21.1952	1.62696	0.390494	4.16642	3.09426e-05	0.000739142
Lipe	90.7627	-0.81221	0.195233	-4.1602	3.17966e-05	0.000756881
Myh9	1509.49	0.659913	0.158618	4.1604	3.17687e-05	0.000756881
Ywhaz	575.794	0.429798	0.103333	4.15934	3.19167e-05	0.000758413
Abca1	232.082	0.826962	0.199025	4.15506	3.25206e-05	0.000771413
Hlf	78.1445	-1.17168	0.282076	-4.15376	3.27054e-05	0.000774446
Nlrp12	43.3834	-1.48028	0.356463	-4.15268	3.2861e-05	0.000776778
Lurap1l	130.978	-0.665989	0.160527	-4.14876	3.34276e-05	0.000788649
Mxd1	59.0596	1.53745	0.370611	4.14841	3.34793e-05	0.000788649
Lox	16.2176	2.53169	0.610383	4.14771	3.35816e-05	0.00078969
Clu	13834.5	0.560986	0.135283	4.14676	3.37214e-05	0.00079034
Il11	16.4993	7.33407	1.76864	4.14673	3.37255e-05	0.00079034
Slc6a9	88.2757	-0.773171	0.186495	-4.14579	3.38642e-05	0.000792225
Il20rb	8.17765	3.56911	0.861242	4.14414	3.41094e-05	0.000796589
Rasd2	7.34974	3.31815	0.800998	4.14252	3.43507e-05	0.000800848
Clic1	454.443	0.536758	0.129602	4.1416	3.44895e-05	0.000802707
Ttc39b	84.2721	1.07002	0.258389	4.14113	3.45596e-05	0.000802964
Obp2a	6.36195	-4.88674	1.18049	-4.13957	3.47957e-05	0.000807071
Cyb5b	424.078	-0.697288	0.168536	-4.13732	3.51386e-05	0.000813634
Acvrl1	314.726	0.895474	0.216732	4.13171	3.6007e-05	0.000832325
Pstpip1	43.628	1.24129	0.300515	4.13055	3.61892e-05	0.000835117
Fosb	10.35	4.57015	1.10657	4.13	3.6276e-05	0.0008357
Zyx	446.588	1.00103	0.242515	4.12771	3.66391e-05	0.000842637
Habp4	223.192	-0.727231	0.176322	-4.12444	3.71637e-05	0.000853259
Egln1	64.967	1.36318	0.330545	4.12403	3.723e-05	0.000853339
Dak	293.872	-0.664625	0.161374	-4.11853	3.81303e-05	0.000872502
Tcf24	33.272	1.53783	0.373883	4.11313	3.90328e-05	0.000891654
Myo5a	59.2271	1.26948	0.308787	4.11117	3.93666e-05	0.000897769
Tnk2	64.6093	-0.835755	0.203487	-4.10716	4.00546e-05	0.00091193
Chmp4b	1165.28	0.554549	0.135036	4.10667	4.01402e-05	0.000912351
D3Ertd751e	20.6533	-1.37511	0.334947	-4.10544	4.03542e-05	0.000914191
Vamp2	143.547	0.812936	0.198015	4.10543	4.03557e-05	0.000914191
Cxcl11	76.7947	1.59138	0.38833	4.098	4.16737e-05	0.000941438
Tnfsf15	21.0037	2.74178	0.669074	4.09787	4.1697e-05	0.000941438
Evi5	489.611	-0.619484	0.151566	-4.08721	4.36597e-05	0.000982488
Hivep2	143.025	0.871225	0.213158	4.08722	4.3657e-05	0.000982488
Mocs2	207.302	-0.655992	0.1606	-4.08462	4.41488e-05	0.000990231
Ndrg2	5862.27	-0.705225	0.172654	-4.08462	4.41495e-05	0.000990231
9430020K01Rik	97.1723	0.805007	0.197131	4.08362	4.43387e-05	0.000992837
Gprc5b	14.4005	2.48456	0.608651	4.08208	4.4635e-05	0.000997828
Irak3	45.7689	1.87261	0.458926	4.08042	4.49539e-05	0.00100331
Raph1	605.062	0.678684	0.166533	4.07537	4.59403e-05	0.00102364
Slc38a3	899.672	-0.50856	0.124828	-4.07408	4.61967e-05	0.00102767
Prkar2a	730.06	-0.801334	0.196747	-4.07292	4.64269e-05	0.0010311
Itgav	161.568	0.93329	0.229606	4.06475	4.80837e-05	0.00106577
Ppp1r18	235.708	0.600149	0.147658	4.06446	4.81447e-05	0.00106577
Mapre3	369.23	0.831161	0.204604	4.06229	4.85929e-05	0.0010722
Rela	630.601	0.817707	0.201274	4.06266	4.85168e-05	0.0010722
Btbd9	306.777	0.54661	0.134599	4.06104	4.88552e-05	0.00107624
Nfix	517.493	-0.530063	0.130543	-4.06043	4.89814e-05	0.00107727
Medag	6.67705	3.50181	0.864466	4.05084	5.10347e-05	0.00112062
Ctla4	9.86079	2.76763	0.683324	4.05024	5.11644e-05	0.00112166
Ly6c2	290	0.784378	0.193722	4.04898	5.14404e-05	0.00112589
Socs3	21.1248	2.09095	0.516888	4.04526	5.22645e-05	0.00114209
Mthfd1l	94.3895	1.19392	0.295227	4.04409	5.25272e-05	0.00114599
Cytip	139.058	1.05457	0.260878	4.04237	5.29136e-05	0.00115257
Cox20	274.898	-0.460871	0.114051	-4.04091	5.32437e-05	0.0011579
Cic	153.224	0.57954	0.143595	4.03593	5.43871e-05	0.00118088
Tmco1	537.717	-0.494379	0.122526	-4.0349	5.46248e-05	0.00118415
Tuba4a	1168.99	-0.640506	0.158849	-4.03216	5.5266e-05	0.00119614
Mospd3	97.8212	-0.669966	0.16619	-4.03131	5.54659e-05	0.00119856
Cdc37l1	163.594	-0.644111	0.159938	-4.02725	5.64331e-05	0.00121752
Dnah2	13.189	3.0238	0.751089	4.02588	5.67618e-05	0.00122267
Gcdh	350.831	-0.622424	0.154915	-4.01784	5.87346e-05	0.00126317
Ddx28	76.0197	1.16031	0.289026	4.01455	5.95586e-05	0.00127886
Rps19bp1	208.373	-0.549632	0.136932	-4.01392	5.97192e-05	0.00128029
Bhmt	307.939	-0.796535	0.198537	-4.01203	6.01998e-05	0.00128687
Hip1r	214.993	0.677758	0.16895	4.01159	6.03101e-05	0.00128687
Kank1	67.6644	-1.08831	0.271277	-4.01179	6.02597e-05	0.00128687
Chpt1	85.1407	-0.966779	0.241105	-4.00979	6.07737e-05	0.00129473
Zbtb21	58.8753	1.29609	0.323583	4.00543	6.19048e-05	0.0013147
Znhit2	112.928	-0.732334	0.182833	-4.00547	6.18938e-05	0.0013147
Nrip1	400.841	0.988207	0.246754	4.00483	6.20616e-05	0.00131598
Gm26917	1673.89	0.751485	0.187704	4.00357	6.23946e-05	0.00132098
Tmem87b	456.587	0.606768	0.151686	4.00015	6.33028e-05	0.00133812
Col4a2	358.078	0.660953	0.165254	3.99961	6.34476e-05	0.0013391
Ccnf	17.982	-1.62573	0.406518	-3.99915	6.357e-05	0.0013396
Nr4a1	11.5262	3.74668	0.938156	3.99367	6.50589e-05	0.00136886
Gab2	141.787	0.980853	0.245675	3.99248	6.53846e-05	0.00137358
Trim2	144.181	-0.828357	0.207602	-3.99012	6.60392e-05	0.00138519
Ube2u	31.0746	-1.50479	0.377345	-3.98783	6.66818e-05	0.00139652
Pim1	324.26	1.32418	0.332212	3.98595	6.72119e-05	0.00140329
Thrsp	211.155	-1.18201	0.296543	-3.98595	6.72098e-05	0.00140329
S100a11	272.05	0.743097	0.186478	3.9849	6.75092e-05	0.00140734
Enah	28.6264	1.63094	0.409322	3.98449	6.76253e-05	0.0014076
Lrp8	9.12451	2.97507	0.747149	3.9819	6.83675e-05	0.00142087
Hspb8	3883.62	1.00586	0.252638	3.98142	6.85052e-05	0.00142156
Spata2l	37.3008	-1.32262	0.332261	-3.98067	6.8721e-05	0.00142387
Lbhd1	25.5767	-1.34381	0.33779	-3.97823	6.94293e-05	0.00143635
Il10ra	89.5819	0.933606	0.234937	3.97386	7.07178e-05	0.00146079
D230025D16Rik	129.304	-0.704964	0.177467	-3.97237	7.11617e-05	0.00146679
Mpst	302.356	-0.782444	0.196982	-3.97216	7.12241e-05	0.00146679
S1pr3	31.2125	1.69991	0.428868	3.96372	7.37922e-05	0.00151737
Kmo	443.604	-0.539516	0.136133	-3.96315	7.39667e-05	0.00151866
Calcoco1	132.096	1.0928	0.275782	3.96257	7.41486e-05	0.0015201
Cerk	56.3805	0.902329	0.227777	3.96147	7.44904e-05	0.00152399
Plekho2	301.289	0.748614	0.188985	3.96124	7.45624e-05	0.00152399
Pygl	1143.18	-0.663365	0.16754	-3.95945	7.51222e-05	0.00153312
Ido2	44.6582	-1.02363	0.258933	-3.95325	7.70976e-05	0.00157108
Mlkl	105.417	0.721912	0.182757	3.95013	7.81094e-05	0.00158932
Npy	5.30175	4.92711	1.24808	3.94777	7.88836e-05	0.00160267
Ikbke	264.686	1.18406	0.300042	3.94631	7.93639e-05	0.00160523
Ntn3	12.588	-1.92874	0.488712	-3.94657	7.92776e-05	0.00160523
Sfxn5	54.9337	-1.04349	0.264415	-3.94643	7.93263e-05	0.00160523
Prkab2	31.1646	1.19963	0.304166	3.94399	8.01357e-05	0.00161843
Sox4	55.9413	1.08336	0.274789	3.94252	8.06292e-05	0.00162598
Gadd45a	28.8466	3.85389	0.97825	3.93957	8.16268e-05	0.00164299
Tcaim	73.0397	-0.779847	0.197965	-3.93932	8.17144e-05	0.00164299
Lyve1	146.348	1.04791	0.266309	3.93494	8.3217e-05	0.00167073
Prss8	8.90057	3.66277	0.931044	3.93405	8.35268e-05	0.00167448
Lamp2	1078.63	-0.363761	0.0924817	-3.93333	8.37768e-05	0.00167463
Ndufb5	359.517	-0.418768	0.106467	-3.93332	8.37806e-05	0.00167463
Pafah1b3	82.4434	1.02758	0.261494	3.92965	8.50711e-05	0.00169792
Csnk1a1	1064.57	0.428511	0.109103	3.92757	8.58068e-05	0.0017101
Myl12a	92.9228	0.800028	0.203746	3.9266	8.61567e-05	0.00171456
Fam71f2	5.88754	5.13318	1.30755	3.9258	8.64403e-05	0.00171769
Arhgap42	75.0108	-0.806657	0.205585	-3.92371	8.71948e-05	0.00173015
Tagln2	2058.01	0.58866	0.150089	3.92208	8.77886e-05	0.00173939
Gimap5	68.402	1.16416	0.296963	3.92022	8.84686e-05	0.00175031
Cxcl2	45.115	4.52418	1.15421	3.91971	8.86546e-05	0.00175144
Smarca2	994.767	-0.637117	0.162638	-3.91738	8.95155e-05	0.00176588
Trp53inp1	344.234	0.988232	0.252301	3.91688	8.9704e-05	0.00176704
Rnf19b	292.487	1.02062	0.260691	3.91506	9.03799e-05	0.00177778
Ethe1	439.07	-0.705377	0.180214	-3.9141	9.07419e-05	0.00177975
Icam1	352.748	1.86613	0.476751	3.91427	9.0678e-05	0.00177975
Cd84	250.878	0.707909	0.180949	3.9122	9.14589e-05	0.00179122
Crp	2674.5	0.738209	0.188793	3.91014	9.22408e-05	0.00180394
Rock2	542.325	0.450772	0.115383	3.90675	9.35473e-05	0.00182686
Cxcr2	11.5247	2.00502	0.51345	3.905	9.42264e-05	0.00183031
Ndufa4l2	16.1936	1.88784	0.483392	3.9054	9.40704e-05	0.00183031
Nr1h3	491.686	-0.499629	0.127949	-3.9049	9.42627e-05	0.00183031
Smox	54.6053	1.31939	0.337853	3.90521	9.41435e-05	0.00183031
Rhou	420.665	0.647234	0.165783	3.90411	9.45727e-05	0.00183371
Ccl7	10.1234	2.83176	0.725741	3.90189	9.5446e-05	0.00184801
Limk1	88.6965	1.00894	0.258644	3.90087	9.58483e-05	0.00185316
Plcg1	149.61	-0.889378	0.228016	-3.90051	9.59917e-05	0.00185329
Sik1	40.7785	1.8839	0.483064	3.8999	9.62336e-05	0.00185533
Nfe2l2	615.169	0.588059	0.150908	3.89681	9.74684e-05	0.00187647
Arf4	114.342	1.03561	0.265914	3.89454	9.83863e-05	0.00189147
Eid2	28.3653	1.17491	0.301802	3.89297	9.9023e-05	0.00190102
Vcan	44.298	1.07725	0.276774	3.89218	9.93482e-05	0.00190457
Il13ra1	119.267	0.81243	0.208833	3.89033	0.00010011	0.00191647
Ccnjl	24.1494	1.73736	0.446694	3.88938	0.000100501	0.00192002
Reep6	2398.27	-0.871223	0.224011	-3.88919	0.000100578	0.00192002
Cyp3a13	393.699	-0.543989	0.139884	-3.88884	0.000100723	0.00192009
Csnk1e	182.608	1.08237	0.278442	3.88723	0.000101395	0.00193019
Rchy1	80.2709	0.889765	0.229357	3.87939	0.000104719	0.00199068
Ralgds	45.9204	1.58054	0.40752	3.87843	0.000105132	0.00199297
Slc35f5	66.9953	0.900519	0.232175	3.87863	0.000105048	0.00199297
Ndufs7	463.342	-0.44831	0.115617	-3.87753	0.00010552	0.00199754
Ighg1	3.46096	5.02468	1.29598	3.87713	0.000105696	0.00199809
Abhd17c	1070.36	0.711624	0.183653	3.87483	0.000106701	0.00201428
Tarm1	8.72602	2.55639	0.660132	3.87255	0.000107703	0.00203038
Pmaip1	12.5905	2.37051	0.612706	3.86891	0.000109323	0.00205806
Serpinb6b	59.0982	1.08782	0.281195	3.86855	0.000109486	0.00205828
Slc37a1	36.4377	1.13825	0.294607	3.86363	0.000111715	0.00209729
Scand1	250.401	0.514175	0.13324	3.85902	0.00011384	0.00213423
Bcl2l11	129.401	1.03419	0.268097	3.85752	0.000114542	0.00214148
Glyctk	349.652	-1.18608	0.307452	-3.85776	0.000114432	0.00214148
Aldh1l1	1201.62	-0.44131	0.11447	-3.85526	0.000115609	0.00215317
Gtf2i	113.384	-0.775827	0.201221	-3.8556	0.000115445	0.00215317
Ppp1r42	4.69458	4.74223	1.23009	3.85518	0.000115642	0.00215317
Kng2	883.735	0.516536	0.13408	3.85245	0.000116942	0.00217439
Itpripl2	125.241	0.697492	0.181091	3.85161	0.000117343	0.00217887
Hpse	19.7188	1.43263	0.372126	3.84986	0.000118184	0.00219148
Ktn1	398.355	0.609831	0.158489	3.84778	0.000119194	0.00220719
Chka	856.119	1.82467	0.474365	3.84656	0.000119789	0.00221519
Kdm4b	99.0558	0.870455	0.2266	3.84137	0.000122351	0.0022595
Slc16a6	413.837	2.00352	0.521659	3.84068	0.000122695	0.00226279
Chchd7	84.5982	-0.665956	0.173467	-3.83909	0.000123491	0.00227437
Inca1	65.829	-0.908904	0.23697	-3.83552	0.000125298	0.00230453
Osbpl10	8.23333	3.07047	0.801422	3.83127	0.000127483	0.00234156
Sele	5.87746	3.81655	0.996579	3.82965	0.000128327	0.00235387
Map3k1	222.193	0.817071	0.213419	3.82849	0.000128932	0.00236179
Cystm1	27.0036	1.47652	0.385836	3.82681	0.000129812	0.00237471
1110032A03Rik	107.427	-0.753786	0.196993	-3.82647	0.000129995	0.00237485
Chordc1	271.122	-0.8681	0.227014	-3.82399	0.000131312	0.00239569
Engase	46.3509	-1.01605	0.265892	-3.82129	0.000132756	0.00241878
Sgms1	85.8545	1.11299	0.291383	3.81966	0.000133636	0.00243158
Ctcflos	78.838	1.2775	0.334598	3.818	0.000134536	0.00243815
Elf3	10.8314	2.54982	0.667743	3.81856	0.000134235	0.00243815
Scarb1	266.29	-0.522799	0.13693	-3.81801	0.000134534	0.00243815
Pirb	144.58	0.845165	0.221434	3.81677	0.000135209	0.00244709
Fam49b	349.723	0.901217	0.236299	3.81389	0.000136796	0.00247251
Slc6a13	573.717	-0.703357	0.184642	-3.80931	0.000139357	0.00251546
Rspry1	113.153	-0.698492	0.183382	-3.80895	0.000139557	0.00251573
Fcna	338.872	-0.604172	0.158703	-3.80694	0.000140698	0.00252958
Otc	454.726	-0.569808	0.149668	-3.80714	0.000140581	0.00252958
Zfp36l1	1126.72	1.59762	0.419803	3.80563	0.000141444	0.00253964
Cd244	24.6921	1.38364	0.363703	3.80433	0.000142191	0.00254968
Cdc42se2	63.5946	0.966415	0.254088	3.80346	0.000142688	0.00255522
Cfhr2	82.8989	-0.771483	0.202928	-3.80175	0.000143676	0.0025599
Herpud1	1078.34	-0.989331	0.260195	-3.80227	0.000143375	0.0025599
Nav3	7.35186	2.82319	0.742561	3.80197	0.000143552	0.0025599
Sprr1a	9.56873	4.06621	1.06958	3.80171	0.000143703	0.0025599
Wsb1	46.7846	1.27326	0.335121	3.79939	0.000145053	0.00258059
Cyp2f2	1920.15	-1.57706	0.415596	-3.79469	0.00014783	0.00262311
Gfpt2	12.6107	1.82216	0.480153	3.79496	0.000147668	0.00262311
Cobl	68.64	-1.30047	0.343392	-3.78712	0.000152404	0.00269372
Kdf1	28.4246	-1.15879	0.30595	-3.78752	0.000152158	0.00269372
Pgm1	39.4529	1.31774	0.347942	3.78724	0.000152332	0.00269372
Akr1b8	62.1547	0.844628	0.223084	3.78615	0.000153001	0.00270077
Gm16731	7.5401	-2.90561	0.76774	-3.78463	0.000153937	0.00271376
Fkbp5	26.951	-1.22593	0.324054	-3.78311	0.000154878	0.00272681
Rbpj	113.155	0.8462	0.223913	3.77914	0.00015737	0.00276711
Mcfd2	146.754	-0.680391	0.180074	-3.77839	0.000157844	0.00277186
Osbpl1a	617.105	-0.508325	0.134586	-3.77696	0.000158753	0.00278345
Riok3	525.077	0.542375	0.14361	3.77671	0.000158914	0.00278345
Cnn3	803.008	0.531904	0.141023	3.77174	0.000162112	0.00283582
Sigmar1	155.61	-0.634166	0.16827	-3.76875	0.000164067	0.00286632
Tmem150a	61.3092	-0.85004	0.225688	-3.76645	0.000165588	0.00288917
Cxcl10	145.983	2.30976	0.613489	3.76496	0.000166575	0.00290268
Cited2	229.516	2.14496	0.570282	3.76123	0.000169079	0.00294017
Gm11789	40.3058	-1.26176	0.335475	-3.76111	0.000169159	0.00294017
Stard7	344.3	-0.52316	0.139142	-3.75989	0.000169985	0.00295075
Ets1	112.881	0.604711	0.160922	3.75778	0.000171426	0.00297197
Nxn	61.1911	1.02004	0.271527	3.7567	0.000172172	0.00297933
Pgd	580.055	0.686526	0.182756	3.75652	0.000172289	0.00297933
Ifrd1	242.733	2.62548	0.698981	3.75615	0.000172547	0.00298
Nras	145.594	0.633996	0.168816	3.75555	0.000172965	0.00298342
Ctsa	908.444	0.387196	0.103115	3.755	0.000173339	0.00298609
Fcgr3	398.995	0.744995	0.198451	3.75405	0.000174001	0.0029937
Aldh8a1	444.44	-0.814695	0.217079	-3.75299	0.000174735	0.00300253
Cpne2	84.4912	0.770204	0.205369	3.75035	0.00017659	0.00303056
Ptpn23	60.6692	0.942975	0.251683	3.74668	0.000179188	0.00307128
Tdo2	918.421	-1.05614	0.282152	-3.74316	0.000181719	0.00311074
Rnps1	136.66	0.552877	0.147747	3.74205	0.000182523	0.00312057
Sox9	333.708	0.988302	0.264161	3.74129	0.00018308	0.00312223
Tsc22d2	56.9593	1.02041	0.272727	3.74151	0.000182918	0.00312223
Mat2a	645.704	0.455153	0.121688	3.74032	0.000183789	0.00312649
Rec8	8.57092	-2.38103	0.636562	-3.74045	0.000183688	0.00312649
3110043O21Rik	50.9647	1.22193	0.327065	3.73606	0.000186928	0.00317153
Enc1	59.6604	1.05768	0.283116	3.73584	0.000187092	0.00317153
Tcea3	154.039	-0.706676	0.189165	-3.73578	0.000187137	0.00317153
Ldha	1883.41	0.39092	0.104689	3.7341	0.000188389	0.00318876
Stard5	250.837	-0.794529	0.213335	-3.72433	0.000195833	0.00331065
Lacc1	67.4961	1.14113	0.306463	3.72354	0.00019645	0.00331695
Ccl24	680.94	0.588384	0.15809	3.72182	0.000197791	0.00333131
Mia2	133.708	-0.818779	0.219989	-3.7219	0.000197726	0.00333131
Acsm3	22.525	-1.33345	0.358323	-3.72137	0.000198142	0.00333311
Trib2	75.7245	0.957397	0.257381	3.71976	0.000199413	0.00335033
Sult1d1	172.005	-1.12053	0.301437	-3.71729	0.00020137	0.00337904
Brd3	341.935	-0.766056	0.206265	-3.71394	0.00020406	0.00341254
Ctsz	1498.23	0.32676	0.0879838	3.71386	0.00020412	0.00341254
Tln2	28.1442	-1.213	0.326595	-3.71407	0.000203951	0.00341254
Fut7	10.5886	-1.75099	0.471581	-3.71302	0.0002048	0.00341742
Stfa2l1	10.2978	2.11677	0.570115	3.71288	0.000204914	0.00341742
March7	192.801	0.988316	0.266253	3.71194	0.000205675	0.0034259
Qprt	762.143	-0.556845	0.150146	-3.7087	0.00020833	0.00346588
Ptafr	34.2677	1.18302	0.319163	3.70664	0.000210026	0.00348983
Peo1	36.6843	-1.03245	0.27867	-3.70493	0.000211447	0.00350914
Mtap	66.7453	-0.759681	0.20511	-3.70376	0.000212424	0.00351967
Slc12a4	90.8211	0.76191	0.205741	3.70325	0.000212858	0.00351967
Slfn5	57.4838	0.857648	0.231576	3.70353	0.000212623	0.00351967
Dgcr6	72.1736	-0.790084	0.213447	-3.70155	0.000214289	0.00353902
Fem1b	63.9235	1.18755	0.321124	3.69812	0.000217205	0.00358283
Fam162a	269.336	0.836668	0.226296	3.69724	0.000217961	0.00359093
Aox3	385.685	-0.998061	0.270288	-3.69258	0.000221988	0.00365285
Adh4	93.5156	-0.832491	0.225575	-3.69053	0.00022379	0.00367387
Gna11	109.756	-0.696829	0.188817	-3.69051	0.000223806	0.00367387
As3mt	16.6767	-1.53185	0.415241	-3.68906	0.000225087	0.003676
Fgd2	88.6432	-0.923631	0.250391	-3.68876	0.00022535	0.003676
Gcsh	290.506	-0.628241	0.170255	-3.68999	0.000224263	0.003676
Marcksl1	113.842	1.05126	0.284958	3.68917	0.000224986	0.003676
Pde4d	19.5001	1.62834	0.441462	3.68853	0.000225558	0.003676
Tpi1	345.158	0.531727	0.144123	3.6894	0.000224783	0.003676
Tcf19	21.4265	-1.43348	0.38874	-3.6875	0.000226466	0.00368637
Stk19	269.77	1.0544	0.28598	3.68696	0.000226953	0.00368988
Cat	3120.23	-0.542921	0.147341	-3.68478	0.000228898	0.00371707
Stk40	280.874	0.49541	0.134683	3.67833	0.00023477	0.00380787
Cyp26a1	35.5178	1.59454	0.43368	3.67676	0.000236214	0.00382672
Fus	4048.01	0.584803	0.159315	3.67074	0.000241847	0.00391332
Cyp4f15	59.1511	-0.831845	0.226695	-3.66945	0.000243076	0.00392105
Ticam2	12.5075	1.76319	0.480517	3.66935	0.000243164	0.00392105
Ushbp1	37.9022	-1.16037	0.316236	-3.66933	0.000243191	0.00392105
Wfikkn1	4.01031	4.57443	1.24727	3.66754	0.000244892	0.00394381
Gm4750	1733.96	0.58695	0.160117	3.66576	0.000246609	0.00396676
Marc1	438.386	-0.736397	0.200908	-3.66535	0.000247001	0.00396836
Pdik1l	37.3594	-1.12086	0.306125	-3.66146	0.000250786	0.00402441
Ccnd1	773.682	-0.778981	0.213035	-3.65658	0.000255604	0.0040969
Mfge8	559.208	0.715883	0.195943	3.65353	0.000258657	0.00413882
RP24-566B6.2	21.0771	1.39455	0.381716	3.65336	0.000258828	0.00413882
Mcl1	597.776	0.624694	0.17104	3.65233	0.000259873	0.00415065
Gm27019	4.04196	4.57732	1.2536	3.65135	0.000260869	0.00416166
Sec14l2	1249.54	-1.00208	0.274542	-3.65	0.000262239	0.00417861
Adk	1496.11	-0.449941	0.123284	-3.64963	0.000262616	0.00417957
Cyp27a1	336.534	-0.87096	0.238662	-3.64934	0.000262914	0.00417957
Chd2	447.804	0.666474	0.182644	3.64904	0.000263224	0.0041796
4930503L19Rik	19.6588	1.3538	0.371269	3.64641	0.000265931	0.00421274
Nupr1	38.6834	1.25178	0.343288	3.64646	0.000265882	0.00421274
Oaz1	793.221	-0.574328	0.157549	-3.64538	0.000266992	0.00421972
Tanc2	65.6816	1.06685	0.292635	3.64568	0.000266689	0.00421972
RP23-114N13.4	12.0006	1.98098	0.544508	3.6381	0.000274652	0.00433573
Rnf186	44.9226	1.88186	0.517563	3.63601	0.000276894	0.00436606
Sntb2	183.206	0.735776	0.202418	3.63494	0.000278047	0.00437916
RP23-27C10.2	23.1341	1.7949	0.49391	3.63407	0.000278988	0.0043889
Serpina3f	975.097	0.832672	0.229202	3.63292	0.000280233	0.00440339
Tmem2	268.273	0.809508	0.22297	3.63056	0.000282802	0.00443862
Srr	194.622	-0.612647	0.168779	-3.62988	0.000283554	0.00444529
Daxx	298.726	0.619509	0.170816	3.62677	0.000286986	0.00449174
Mocs1	307.679	-0.50741	0.139936	-3.62601	0.000287839	0.00449174
Tmem14c	536.824	-0.531567	0.146579	-3.62649	0.000287297	0.00449174
Zfp821	22.2953	1.23628	0.340946	3.62604	0.000287797	0.00449174
Sec22c	20.3738	-1.30233	0.35942	-3.62344	0.000290716	0.00453144
Tma16	62.0725	1.06815	0.29499	3.62097	0.000293504	0.00456965
Lage3	96.4994	-0.761931	0.210484	-3.61989	0.000294727	0.00458345
Ddit4l	22.896	1.32944	0.367705	3.61551	0.000299762	0.0046511
Gm25007	8.93852	2.59981	0.71902	3.61577	0.000299462	0.0046511
Vat1	129.408	0.761538	0.210953	3.61	0.0003062	0.00474558
Med21	103.38	0.701837	0.194505	3.60832	0.000308187	0.00477093
Rnu3a	51.5964	1.28932	0.357395	3.60756	0.000309089	0.00477945
Syt12	11.0085	2.34762	0.650852	3.60699	0.00030977	0.00478454
Ostf1	99.2841	0.759189	0.210547	3.60579	0.000311199	0.00479571
Rps27-ps1	55.3464	-0.898652	0.249215	-3.60593	0.000311032	0.00479571
Wdr43	774.411	0.424964	0.117893	3.60466	0.000312565	0.00481131
Gata4	27.6692	-1.13113	0.313847	-3.60409	0.000313248	0.00481636
Prkcd	98.2788	0.672767	0.186774	3.60203	0.00031574	0.00484911
Runx3	153.678	1.106	0.307074	3.60174	0.000316091	0.00484911
Adat1	11.6905	-1.87888	0.521813	-3.60067	0.000317401	0.00486158
Krt8	81.7781	1.2418	0.344897	3.60049	0.000317619	0.00486158
Dhx58	94.7824	0.782658	0.217394	3.60018	0.000317995	0.00486185
Sgms2	185.469	0.74468	0.206903	3.59917	0.00031923	0.00487526
Ptms	649.529	-0.59885	0.166425	-3.59831	0.000320296	0.00488056
Slc25a51	385.247	0.923534	0.256641	3.59854	0.000320005	0.00488056
Tra2b	236.812	0.998517	0.277543	3.59771	0.000321035	0.00488635
Arl2bp	70.2166	0.900499	0.250324	3.59734	0.00032149	0.0048878
Alkbh5	152.59	0.81974	0.22808	3.59409	0.000325521	0.00494356
Hsd17b10	455.748	-0.505825	0.140779	-3.59304	0.000326842	0.00495808
Pisd	51.4746	0.796037	0.221609	3.59207	0.000328058	0.00497098
Cideb	148.018	-0.595425	0.165782	-3.59162	0.000328629	0.00497408
Mug1	3641.08	-0.677347	0.188607	-3.59131	0.000329024	0.00497453
0610005C13Rik	665.231	-1.16543	0.324909	-3.58692	0.000334602	0.00505323
Dusp4	12.4269	2.35734	0.657308	3.58636	0.000335329	0.00505859
Baz2b	419.782	0.606193	0.169049	3.58589	0.000335926	0.00506198
BC029214	47.6616	-0.871448	0.243083	-3.58499	0.000337095	0.00507398
A1cf	94.5381	-1.03985	0.29016	-3.58371	0.000338753	0.00508992
Ppip5k2	232.965	-0.645235	0.180053	-3.58359	0.000338904	0.00508992
Gm6181	33.7013	-0.923103	0.257655	-3.58271	0.000340043	0.0051014
Nle1	31.1821	1.19929	0.334943	3.58057	0.000342839	0.00513767
Raf1	32.4194	1.04321	0.291427	3.57968	0.000344018	0.00514966
Slc22a30	41.0281	-1.12352	0.314186	-3.57599	0.000348909	0.00521712
P2ry1	18.5645	-1.35267	0.37839	-3.57482	0.000350475	0.00523479
Zfp622	313.046	0.598444	0.167514	3.57251	0.000353577	0.00527532
Rala	597.161	0.383401	0.107359	3.57121	0.000355337	0.00529577
Isoc1	494.829	-0.449841	0.126002	-3.5701	0.00035685	0.00531249
Chac1	12.1314	2.58773	0.72498	3.56939	0.000357818	0.00532107
Tbc1d22a	286.387	0.56721	0.158935	3.56881	0.000358602	0.0053269
Cyba	683.379	0.556107	0.155969	3.56549	0.000363179	0.00538312
Hoxa5	15.9575	2.30942	0.647701	3.56557	0.000363072	0.00538312
Csrnp1	90.8951	2.17315	0.609588	3.56495	0.000363927	0.00538834
Csrp1	930.698	0.651002	0.182641	3.56438	0.000364718	0.00539417
Fgr	143.464	0.65848	0.184783	3.56353	0.000365899	0.00540577
Fam171b	8.90536	-2.26093	0.634647	-3.5625	0.000367343	0.00540945
Siae	193.832	-0.692168	0.194284	-3.56266	0.000367123	0.00540945
Tmcc3	120.708	1.19883	0.336487	3.56279	0.000366937	0.00540945
C78339	178.008	-0.597585	0.167784	-3.56164	0.000368544	0.00542126
Bmp1	92.6185	-0.627338	0.176206	-3.56026	0.000370491	0.00544175
Zbtb10	27.9388	1.65919	0.466053	3.56008	0.000370737	0.00544175
Dnajc3	1579.92	-0.48551	0.136462	-3.55784	0.000373924	0.00548261
Csf2rb	401.7	0.827974	0.232754	3.55729	0.000374693	0.00548797
Cd300lf	201.997	0.942039	0.264912	3.55604	0.000376487	0.0055083
Naa38	293.477	-0.467881	0.131701	-3.55262	0.000381421	0.00556804
Rnf122	19.3073	1.68708	0.474872	3.5527	0.000381296	0.00556804
Slc47a1	167.032	-0.637551	0.179473	-3.55236	0.000381799	0.00556804
Zfp655	172.497	0.740381	0.208519	3.55067	0.000384251	0.0055978
Adcy1	26.9629	1.81083	0.510064	3.5502	0.000384933	0.00560173
Fn3k	13.0047	-1.75559	0.494562	-3.54979	0.000385533	0.00560445
Acsm5	113.06	-0.78878	0.222435	-3.54612	0.000390951	0.00567714
Pigq	122.496	-0.78266	0.220817	-3.54438	0.000393536	0.00570654
RP23-87D8.4	7.26041	2.4599	0.694066	3.54419	0.000393815	0.00570654
Tgfb1	185.873	0.702361	0.198209	3.54355	0.000394785	0.0057145
Dad1	608.612	-0.38373	0.108343	-3.54181	0.000397397	0.00574619
Epb4.1l4b	218.345	-0.894688	0.25263	-3.54149	0.00039787	0.00574692
Rplp1	2173.77	0.31577	0.0891843	3.54065	0.000399146	0.00575923
Brd2	800.53	0.41709	0.117811	3.54032	0.000399637	0.00576019
Aamdc	68.4328	-0.902281	0.255017	-3.53813	0.000402978	0.0058022
Arhgap1	76.1252	0.74461	0.210472	3.53782	0.000403448	0.00580282
Masp2	655.964	-0.508387	0.143866	-3.53375	0.000409708	0.00588662
Evl	358.283	0.634946	0.17977	3.53199	0.00041244	0.00590823
Ifitm6	12.8643	1.85158	0.524237	3.53194	0.000412515	0.00590823
Pde4b	489.96	1.89933	0.537674	3.5325	0.000411647	0.00590823
Smpdl3b	36.3467	1.27988	0.3625	3.53071	0.000414442	0.00592958
Ripk2	73.7547	1.64536	0.466126	3.52985	0.000415798	0.00594257
Slco1b2	3219.87	-0.609202	0.172608	-3.52939	0.000416522	0.00594257
Sult5a1	322.881	-0.687263	0.194731	-3.5293	0.000416662	0.00594257
2004-09-01	65.4313	-0.747584	0.211839	-3.52902	0.000417105	0.00594266
Tapbp	6210.11	0.384523	0.108988	3.52812	0.00041853	0.00595671
Lman1	1503.08	-0.43846	0.124294	-3.52761	0.000419325	0.00596178
Tspan4	585.616	0.451564	0.128085	3.5255	0.000422684	0.00600325
Btg3	4.42928	3.93759	1.11719	3.52455	0.000424199	0.00601849
Atp5a1	1871.94	-0.31516	0.0894414	-3.52365	0.000425647	0.00603142
Selo	114.598	-0.623339	0.176913	-3.52343	0.000425998	0.00603142
Jarid2	280.358	0.876162	0.248995	3.51879	0.000433513	0.00613144
Aste1	23.9177	1.19824	0.340755	3.51644	0.00043738	0.0061797
Fchsd1	31.2989	1.26941	0.361274	3.51371	0.000441899	0.00623706
Ces3b	342.298	-2.0463	0.582739	-3.51153	0.000445538	0.00627503
Irf2bp2	200.289	1.08543	0.309128	3.51127	0.000445974	0.00627503
Rpap3	124.128	0.729128	0.207653	3.51127	0.000445963	0.00627503
Cybb	1337.98	0.604085	0.1721	3.51008	0.000447966	0.00628529
Nr1i3	364.087	-1.63379	0.465446	-3.51015	0.000447856	0.00628529
Slc3a1	63.3411	-0.908297	0.258773	-3.51001	0.000448091	0.00628529
Eaf1	13.898	1.64952	0.470138	3.50858	0.000450503	0.00631261
BC051226	14.2654	-1.65903	0.473246	-3.50563	0.00045552	0.00637634
Sdhb	2201.34	-0.38083	0.108671	-3.50442	0.000457609	0.006399
Lrtm1	110.953	-1.89506	0.541118	-3.50212	0.000461577	0.00644784
Fbxo22	58.1828	-0.730495	0.208739	-3.49956	0.000466022	0.00650326
Stap2	138.209	0.630247	0.180143	3.4986	0.000467712	0.00652014
Ppl	26.6986	-1.26966	0.36298	-3.49787	0.000468985	0.0065312
Dus1l	106.107	-0.596681	0.170709	-3.49531	0.000473507	0.0065849
Tmem141	65.9683	-0.731293	0.209231	-3.49514	0.000473811	0.0065849
Ahsg	48271.9	-0.402681	0.115296	-3.49259	0.000478369	0.00664146
Msantd3	10.2052	2.29394	0.656865	3.49225	0.000478976	0.00664311
Jmjd1c	288.898	0.597397	0.171099	3.49154	0.000480246	0.00665173
Setd6	61.4651	-0.757695	0.21702	-3.49136	0.000480577	0.00665173
Vnn1	110.889	1.13051	0.3239	3.4903	0.000482482	0.00667131
Sord	3986.59	-0.646827	0.185382	-3.48916	0.000484542	0.00669298
Otub2	9.1164	-2.07987	0.59656	-3.48644	0.000489493	0.00675373
Rragc	101.879	0.593193	0.170155	3.4862	0.000489934	0.00675373
8430408G22Rik	507.602	1.62798	0.467024	3.48586	0.000490558	0.00675548
Pbld1	446.171	-0.895209	0.256957	-3.48388	0.000494203	0.00679879
Sub1	2298.35	0.358562	0.10293	3.48355	0.000494807	0.00680022
Isoc2b	38.4035	-1.02579	0.294517	-3.48295	0.000495923	0.00680867
Klc4	200.173	-0.659903	0.189491	-3.48251	0.000496734	0.00681171
Tlk2	170.938	0.563508	0.161821	3.48229	0.000497147	0.00681171
Hyal1	24.6812	-1.12331	0.322608	-3.48197	0.000497736	0.00681291
Rbbp6	946.243	0.426442	0.122538	3.48008	0.000501266	0.00685433
Abcc1	45.4584	1.06142	0.305063	3.47934	0.000502648	0.00686397
Nedd4l	418.912	0.774242	0.222537	3.47916	0.000502981	0.00686397
Cfap69	12.2686	1.92064	0.552106	3.47876	0.000503741	0.00686745
Nr2f2	625.417	-1.03157	0.296872	-3.4748	0.00051123	0.00696203
Upb1	990.528	-0.576658	0.165966	-3.47455	0.000511703	0.00696203
Sin3b	317.165	0.471225	0.135728	3.47183	0.000516931	0.00702612
Cyb5r3	685.26	-0.508877	0.146596	-3.47129	0.000517965	0.00702613
Nfkbie	75.6144	1.41663	0.408085	3.47141	0.00051774	0.00702613
Srebf1	9.91111	2.70469	0.7794	3.47022	0.000520027	0.00704707
Sdhaf1	85.7407	-0.722443	0.208388	-3.46682	0.000526664	0.0071299
Gm13657	22.2683	1.28905	0.372044	3.46478	0.00053067	0.00716985
Spic	178.169	0.661389	0.190883	3.46489	0.000530447	0.00716985
Apcs	606.15	0.833044	0.240507	3.4637	0.000532791	0.00718423
Syt3	3.57478	-3.54108	1.02229	-3.46386	0.000532482	0.00718423
Laptm4b	343.901	0.422583	0.122039	3.46268	0.000534814	0.00720436
Hist1h2bg	3.33453	4.25777	1.2303	3.46076	0.000538657	0.00724893
Gpnmb	313.495	0.712994	0.206046	3.46036	0.000539457	0.00725252
Runx1	40.4691	0.846394	0.244618	3.46007	0.000540031	0.00725306
Neurl3	207.107	1.65938	0.479721	3.45906	0.000542061	0.00727314
2410002F23Rik	53.2995	1.11344	0.322138	3.45641	0.000547421	0.00733621
Pyhin1	85.9035	0.619859	0.179347	3.4562	0.000547841	0.00733621
Rxra	645.235	-0.563968	0.163204	-3.45561	0.000549049	0.00734515
Actb	56606.4	0.456269	0.132051	3.45525	0.000549789	0.00734782
Satb1	60.4556	1.25186	0.362394	3.45443	0.000551455	0.00736285
Kdm3a	30.2458	1.11665	0.323367	3.45319	0.00055399	0.00738943
Tango2	122.807	-0.694722	0.201201	-3.45288	0.00055464	0.00739084
Jam2	34.7999	1.25618	0.363843	3.45254	0.000555336	0.00739288
Atg16l2	44.3083	1.28988	0.373672	3.45191	0.000556642	0.00739577
Ten1	45.5805	0.88646	0.256787	3.45212	0.000556204	0.00739577
Snord35b	3.67151	4.41187	1.27833	3.45129	0.000557912	0.00740541
Fxyd5	435.236	0.691103	0.20028	3.45069	0.000559152	0.0074074
Ugcg	88.2844	0.942576	0.27315	3.45076	0.000559012	0.0074074
Pkp4	506.012	-0.463444	0.134343	-3.4497	0.000561208	0.0074274
Raver1	88.5876	0.694902	0.201546	3.44785	0.000565068	0.00747121
Pecr	1079.58	-0.721584	0.209342	-3.44692	0.000567009	0.00748959
AI464131	20.3389	-1.75746	0.510734	-3.44104	0.000579486	0.00764697
Spg21	149.749	0.65456	0.190252	3.44048	0.000580676	0.00765523
Hpx	48514.5	0.382487	0.111215	3.43915	0.000583538	0.00768551
Tatdn2	194.508	0.596003	0.173417	3.43683	0.000588572	0.00774431
Gm22405	31.2302	1.61435	0.469986	3.43489	0.000592799	0.00779238
Nampt	295.124	0.798553	0.232583	3.43341	0.000596046	0.0078275
Hcls1	380.924	0.664608	0.193637	3.43224	0.00059861	0.00785358
Fnip1	147.697	0.65361	0.19057	3.42977	0.000604092	0.00791023
Ubash3b	174.146	0.607881	0.177227	3.42995	0.000603695	0.00791023
Acy3	192.429	-0.855241	0.249404	-3.42914	0.000605488	0.00792088
Mapre1	666.993	0.390013	0.113785	3.42762	0.000608899	0.00795784
Gm5096	1631.52	-0.758449	0.221438	-3.4251	0.000614563	0.00802415
Igfals	276.505	-0.978065	0.285651	-3.42398	0.000617107	0.00804964
Arhgef19	124.435	-0.874601	0.255571	-3.42214	0.000621301	0.00809657
Ecscr	36.7095	1.17627	0.343805	3.42133	0.000623147	0.00811284
Spi1	778.429	0.57178	0.167254	3.41863	0.000629365	0.00818597
Shmt1	169.079	-0.756962	0.221464	-3.41799	0.000630846	0.00819737
Chst11	13.7083	1.78478	0.522252	3.41746	0.000632078	0.00820555
Vkorc1	518.168	-0.536885	0.157224	-3.41478	0.000638346	0.008279
Mef2c	207.883	0.666179	0.19517	3.41333	0.000641743	0.00831513
Hao1	415.277	-0.73683	0.216004	-3.41118	0.000646823	0.00836731
Pemt	625.32	-0.60057	0.176063	-3.41111	0.000647001	0.00836731
Npc2	2681.4	0.406198	0.119133	3.40962	0.00065054	0.00840508
Mgll	659.7	-1.00124	0.293727	-3.40873	0.000652664	0.00842452
Ccr2	122.599	0.717361	0.210518	3.4076	0.000655357	0.00845125
Ackr2	32.782	1.46682	0.43085	3.40447	0.000662932	0.00854083
Herc2	419.011	-0.513862	0.151147	-3.39975	0.000674487	0.00867325
Isyna1	889.541	0.64849	0.190744	3.39979	0.00067438	0.00867325
Dhrs9	23.2191	1.21375	0.357093	3.39898	0.000676373	0.00868928
Pex11b	56.7864	-0.740789	0.218029	-3.39767	0.00067963	0.00872288
Timp1	24.5629	1.04756	0.308342	3.39738	0.000680332	0.00872365
Zc3h7a	184.838	0.602479	0.17735	3.39712	0.000680985	0.0087238
Kdm5a	394.493	0.436476	0.128529	3.39593	0.000683961	0.00875367
Pop5	163.634	-0.59908	0.176446	-3.39527	0.000685607	0.00876649
Hist1h4m	11.6781	1.88819	0.556175	3.39496	0.00068638	0.00876811
Asprv1	12.822	2.54068	0.74851	3.39432	0.000687993	0.00878047
Clec4f	321.951	-1.03461	0.304952	-3.39272	0.000692031	0.00882372
Tnfrsf1b	78.0578	0.967279	0.285392	3.3893	0.000700711	0.00892602
Slc31a2	49.005	0.896029	0.264397	3.38896	0.000701595	0.00892891
Skp1a	550.274	-0.379755	0.112121	-3.38701	0.000706601	0.00898421
Egr2	9.41115	1.88511	0.556903	3.38499	0.000711798	0.00904184
Baat	328.801	-0.673938	0.199131	-3.38439	0.000713359	0.0090532
Cd81	532.491	-0.373962	0.110517	-3.38375	0.000715026	0.00905744
Ifitm1	257.112	0.564724	0.166889	3.38383	0.000714819	0.00905744
Sap30	11.2301	1.83387	0.542339	3.38141	0.000721153	0.00912655
Cirbp	173.879	1.76323	0.521649	3.38011	0.000724564	0.00916119
Mir29a	3.28189	4.2642	1.26188	3.37924	0.000726852	0.00918158
Hnf4aos	5.02085	-2.33138	0.690383	-3.37694	0.000732972	0.00925028
Flna	434.993	0.446215	0.132153	3.3765	0.00073414	0.00925643
Ush1g	3.34263	-3.90591	1.15734	-3.37492	0.000738383	0.0093013
Srsf5	188.181	0.971095	0.287808	3.3741	0.000740562	0.00932011
Lrrc58	886.156	0.647456	0.191964	3.3728	0.000744068	0.00934692
Smtnl2	17.7426	1.81223	0.537279	3.37297	0.000743619	0.00934692
A930005H10Rik	39.6146	-1.19718	0.355345	-3.36906	0.000754246	0.00939842
Ankrd46	77.8194	-0.890861	0.264444	-3.36881	0.000754937	0.00939842
Bcl10	125.689	0.777468	0.230788	3.36875	0.000755106	0.00939842
Cyp2d10	1594.56	-0.512717	0.152124	-3.37038	0.000750645	0.00939842
Emb	25.0702	1.60168	0.475305	3.3698	0.000752231	0.00939842
Gm8883	183.043	0.576728	0.171157	3.36959	0.000752808	0.00939842
Mut	176.204	-0.571997	0.169803	-3.36859	0.000755525	0.00939842
Pspc1	62.045	0.66899	0.198549	3.36939	0.000753343	0.00939842
Rapgef5	44.6376	0.940599	0.279233	3.3685	0.000755774	0.00939842
Tes	74.9447	0.953724	0.283053	3.36942	0.000753276	0.00939842
Tmem173	186.1	0.475704	0.141159	3.36999	0.000751711	0.00939842
Slfn1	103.757	0.814366	0.241877	3.36686	0.000760304	0.00944612
2210015D19Rik	75.7998	-0.628748	0.186778	-3.36628	0.000761905	0.00945736
2410004N09Rik	138.786	0.549298	0.163211	3.36557	0.000763855	0.00947292
Chdh	326.664	0.632539	0.188056	3.36356	0.000769433	0.0095334
Rmdn2	63.1106	-0.88105	0.261991	-3.3629	0.000771291	0.00954771
Atp6ap1	1910.84	0.384768	0.114445	3.36204	0.000773677	0.00956854
Dpep2	5.99946	3.42189	1.01808	3.36111	0.000776285	0.00958419
Nts	5.6473	2.88584	0.858603	3.36109	0.000776353	0.00958419
Gpr107	197.514	0.435007	0.12946	3.36016	0.000778985	0.00960795
Ms4a7	35.1838	1.18353	0.352265	3.35975	0.000780119	0.00961321
Ntn4	36.7364	-0.81064	0.241608	-3.35518	0.000793128	0.00976467
Fam167b	119.475	-0.76017	0.226663	-3.35374	0.00079726	0.00980666
Phyh	1696.87	-0.653858	0.195063	-3.35203	0.000802217	0.00985378
Pskh1	107.814	-0.583296	0.174019	-3.35192	0.000802541	0.00985378
Lrrc25	72.964	0.866286	0.258562	3.3504	0.00080695	0.00989897
Ube2i	33.0108	1.01463	0.303117	3.34734	0.000815905	0.00999981
Gdf2	120.016	-0.759058	0.226783	-3.34708	0.00081669	0.0100004
Cd86	31.4308	1.1381	0.340145	3.34592	0.000820105	0.0100242
Zcchc17	249.678	-0.505933	0.151199	-3.34613	0.000819473	0.0100242
Cuedc2	91.5501	0.599846	0.179397	3.34367	0.000826772	0.010093
Dok3	83.3402	0.826712	0.247258	3.34352	0.000827224	0.010093
Sdad1	153.476	0.637202	0.190608	3.343	0.000828787	0.010103
Lnp	18.7948	1.35983	0.406891	3.342	0.000831763	0.0101302
Prr13	327.836	0.445352	0.133321	3.34046	0.00083639	0.0101683
Wdr26	1865.35	0.317778	0.0951297	3.34047	0.000836361	0.0101683
Mdp1	111.225	-0.560306	0.167844	-3.33825	0.000843093	0.0102407
1110057K04Rik	77.3834	-0.873909	0.261845	-3.33751	0.000845335	0.0102496
Mylk	575.557	-0.626831	0.187813	-3.33753	0.000845268	0.0102496
Myc	13.6795	2.18493	0.654805	3.33677	0.000847592	0.0102678
Flywch1	315.312	0.675477	0.202522	3.33532	0.000852016	0.0103122
Lcn2	3238.04	0.921757	0.27661	3.33233	0.000861206	0.0104142
Prg4	443.989	0.35335	0.106085	3.33083	0.000865875	0.0104613
Mxi1	101.341	0.833037	0.250232	3.32906	0.000871393	0.0105186
Zeb2os	35.4051	0.861848	0.258933	3.32846	0.000873263	0.0105318
Napsa	41.3426	0.923637	0.277527	3.3281	0.000874409	0.0105363
Gm13889	35.2168	1.19232	0.358461	3.32623	0.000880305	0.010598
Aspdh	306.19	-0.645694	0.19437	-3.32199	0.000893784	0.0107128
Bmp2k	47.1425	1.12524	0.338713	3.32211	0.000893395	0.0107128
Hgfac	1235.33	-0.511383	0.153902	-3.32278	0.000891267	0.0107128
Ly6a	1987.24	0.363561	0.109431	3.32229	0.000892814	0.0107128
Slc2a8	38.6215	-0.872393	0.262574	-3.32246	0.000892268	0.0107128
Cd47	1379.92	0.406592	0.122478	3.31971	0.000901104	0.010791
Abl2	96.832	0.695038	0.209413	3.31898	0.000903467	0.0107958
Agpat5	169.274	0.634668	0.191231	3.31885	0.000903883	0.0107958
G6pc	571.601	1.47436	0.44418	3.31929	0.000902465	0.0107958
Tbccd1	20.703	-1.12883	0.340782	-3.31248	0.000924738	0.0110352
Dock2	218.488	0.489213	0.147706	3.31208	0.000926056	0.0110412
Cd63	176.146	0.678559	0.204934	3.31111	0.000929267	0.0110644
Rnase4	4528.63	-0.469472	0.141792	-3.311	0.000929635	0.0110644
Mtfr1	49.1239	-0.785429	0.237435	-3.30798	0.000939721	0.0111747
Got1	504.816	0.809665	0.244796	3.30751	0.000941298	0.0111837
Acpp	12.3352	1.79336	0.54229	3.30701	0.000942964	0.0111937
Polr1a	86.5222	-0.749706	0.226795	-3.30566	0.00094753	0.0112381
Ube2l3	558.704	-0.419795	0.127008	-3.30526	0.000948873	0.0112442
Ccr1	6.96702	2.6699	0.808871	3.30078	0.000964178	0.0114156
Dusp10	18.6995	1.90951	0.57879	3.29914	0.000969829	0.0114725
Cyth4	367.194	0.465239	0.141102	3.29719	0.00097657	0.0115422
Btbd19	32.1876	1.04752	0.317728	3.29691	0.000977534	0.0115436
Rlf	133.329	0.974925	0.295938	3.29435	0.00098648	0.0116391
Plekhn1	19.6158	1.18781	0.360792	3.29222	0.000993993	0.0117176
Taf7	41.6044	0.811442	0.246557	3.2911	0.000997967	0.0117542
Gm16157	32.9254	-1.04563	0.317779	-3.29043	0.00100035	0.011772
Bcl2a1a	16.1993	1.6841	0.511879	3.29003	0.00100177	0.0117786
Il21r	90.7789	0.841056	0.255683	3.28945	0.00100385	0.0117928
Star	7.14861	2.58332	0.786086	3.2863	0.00101512	0.0119131
Tm6sf2	253.566	-0.528697	0.160889	-3.2861	0.00101583	0.0119131
Bsg	1585.95	0.555815	0.169167	3.2856	0.00101764	0.0119239
Etl4	49.6821	-0.705344	0.214838	-3.28315	0.00102654	0.0120179
Gnb4	58.8813	0.72135	0.219731	3.28288	0.00102751	0.0120189
H2-K2	2.96605	4.09659	1.24809	3.28229	0.00102968	0.0120339
Igsf6	463.399	0.799169	0.243555	3.28126	0.00103344	0.0120674
Enpp5	38.566	-0.806986	0.246188	-3.27793	0.00104572	0.0122004
Letm1	290.041	-0.482257	0.14714	-3.27754	0.00104715	0.0122066
Ly6g	4.41	3.34312	1.02092	3.27462	0.00105804	0.0123229
Ereg	9.92692	2.63242	0.804447	3.27233	0.00106664	0.0124125
Extl1	8.38266	-2.24055	0.684901	-3.27134	0.00107038	0.0124453
Tuba1a	85.2123	0.733731	0.224311	3.27105	0.0010715	0.0124477
Sat2	32.234	-0.924244	0.282653	-3.26989	0.00107588	0.0124879
Ldlrap1	612.482	0.528035	0.161504	3.26949	0.00107743	0.0124952
Nrp2	108.011	0.670113	0.205054	3.26798	0.00108318	0.0125512
Exoc6b	46.7019	0.908905	0.278204	3.26705	0.00108676	0.0125819
Ago3	48.524	-1.06359	0.325765	-3.2649	0.00109502	0.0126668
Them4	101.549	-0.867109	0.265689	-3.26362	0.00109999	0.0127135
Alpk1	8.45602	1.94596	0.596772	3.26081	0.00111093	0.012829
Gstm7	288.458	-0.698212	0.214151	-3.26038	0.00111265	0.012838
Capzb	454.975	0.438651	0.134574	3.25955	0.00111591	0.012863
Lactb	168.145	-0.639357	0.196161	-3.25934	0.00111671	0.012863
F11r	762.151	0.452652	0.138942	3.25785	0.00112259	0.0129197
Gm28192	3.59508	5.15357	1.58213	3.25737	0.00112448	0.0129306
Spats2	151.575	0.644728	0.198094	3.25466	0.00113529	0.0130439
Gm14097	18.0323	1.49438	0.459192	3.25438	0.00113641	0.0130457
Fmnl2	171.043	0.719988	0.221337	3.25291	0.00114229	0.0131022
Phka2	62.9218	-0.785682	0.241583	-3.25222	0.00114505	0.0131227
Sorbs2	209.398	-0.552541	0.169956	-3.25108	0.00114967	0.0131645
Mrpl36	87.2191	-0.599117	0.184334	-3.25018	0.00115333	0.0131954
Sh3pxd2b	62.6386	1.09548	0.337095	3.24976	0.00115501	0.0132035
Rap1b	615.369	0.64637	0.19892	3.24941	0.00115646	0.0132089
Gm7334	27.004	1.62579	0.500496	3.24835	0.00116075	0.0132468
Arhgef5	238.143	0.455329	0.140303	3.24532	0.00117318	0.0133774
Spg20	115.961	-0.694458	0.214043	-3.24448	0.00117665	0.0134057
Mfn2	200.011	-0.549729	0.169454	-3.24413	0.0011781	0.013411
Treml2	84.7885	0.69058	0.212887	3.24388	0.00117913	0.0134115
Slc35f6	130.324	0.510952	0.157724	3.23954	0.00119722	0.0136059
Ptprc	632.132	0.415874	0.128387	3.23923	0.00119852	0.0136092
Ptcd2	118.904	-0.670925	0.207142	-3.23896	0.00119967	0.0136109
Trpc4ap	138.522	-0.442854	0.136866	-3.23567	0.00121359	0.0137574
Adam8	13.6862	2.29484	0.709555	3.2342	0.00121986	0.0138169
Erdr1	6.03425	4.50723	1.39391	3.23353	0.00122271	0.0138377
Hdhd3	43.459	-1.42446	0.440803	-3.2315	0.00123143	0.0139132
Plac8	88.5057	1.04846	0.324438	3.23161	0.00123095	0.0139132
Ufl1	145.745	-0.48816	0.151126	-3.23014	0.00123728	0.0139677
Egr1	465.554	1.60348	0.49645	3.22988	0.00123841	0.0139689
Armcx4	11.4392	-1.72423	0.533921	-3.22938	0.00124059	0.0139818
Aes	1067.15	-0.438555	0.135812	-3.22912	0.00124171	0.0139819
Atp11a	118.236	0.826232	0.255886	3.2289	0.00124265	0.0139819
Alyref	16.745	1.39818	0.433365	3.22633	0.00125388	0.0140965
Igsf3	7.92024	2.00177	0.620812	3.22444	0.00126217	0.0141774
Pradc1	11.3657	-1.50671	0.467309	-3.22422	0.00126316	0.0141774
2310061I04Rik	77.1827	-0.81484	0.252869	-3.22239	0.00127128	0.014251
Fgl1	1482.06	0.490212	0.152133	3.22227	0.00127181	0.014251
Mrpl38	220.437	0.510173	0.158404	3.22071	0.00127875	0.0143169
Spred1	93.5429	0.583947	0.181374	3.21957	0.00128381	0.0143618
Arl5a	91.702	0.773209	0.240196	3.21907	0.00128606	0.0143747
Gbp3	655.335	0.686752	0.213354	3.21885	0.00128708	0.0143747
Plgrkt	40.4053	0.880119	0.273619	3.21659	0.00129725	0.0144732
Slc15a3	346.098	0.787771	0.24494	3.21618	0.0012991	0.0144732
Tax1bp1	1386.15	0.432984	0.134622	3.21629	0.00129859	0.0144732
Usp6nl	102.53	0.554988	0.172643	3.21466	0.00130601	0.0145383
Rnaseh2c	191.721	-0.425997	0.13255	-3.21386	0.00130963	0.0145667
Rnf43	13.3016	-1.57287	0.489493	-3.21326	0.00131237	0.0145852
Stat3	1125.58	0.655878	0.204167	3.21245	0.00131606	0.0146143
Icam2	292.857	0.534011	0.166315	3.21084	0.0013235	0.0146767
Zfp292	450.062	0.670574	0.208852	3.21076	0.00132384	0.0146767
Arf6	716.823	0.35907	0.111856	3.2101	0.00132688	0.0146887
Tank	35.0107	1.16874	0.364088	3.21006	0.00132708	0.0146887
Coq5	146.077	-0.564001	0.175744	-3.20922	0.00133095	0.0147195
Gpr35	92.5624	0.749163	0.234033	3.2011	0.00136905	0.0151286
Dis3	65.1411	0.616306	0.192638	3.19929	0.00137766	0.0152113
Avpr1a	138.066	-0.766787	0.239797	-3.19764	0.00138556	0.0152861
Hint2	481.405	-0.506737	0.158565	-3.19577	0.00139459	0.0153733
Rusc2	4.70761	3.99306	1.25158	3.19042	0.00142066	0.0156479
D16Ertd472e	41.0335	1.07767	0.337864	3.18965	0.00142446	0.0156771
Mum1l1	4.49574	3.32144	1.0426	3.18573	0.00144389	0.0158781
Ccdc101	95.9167	-0.542333	0.170357	-3.18352	0.00145497	0.015987
Fbp1	1029.76	0.461462	0.145057	3.18125	0.0014664	0.0160866
Rgs16	8.63624	3.72053	1.16948	3.18136	0.00146584	0.0160866
Gm24507	6.0878	3.81609	1.19982	3.18056	0.00146993	0.0161123
Ak3	828.172	-0.609041	0.191679	-3.1774	0.00148603	0.0162625
Msrb1	1866.86	-0.391651	0.123257	-3.17753	0.00148536	0.0162625
Slc7a1	38.234	1.13249	0.356639	3.17545	0.00149603	0.0163588
Ddx39	145.356	0.627702	0.197754	3.17416	0.00150273	0.0164189
C8g	1345.82	-0.71096	0.224016	-3.1737	0.00150508	0.0164314
Pik3cb	49.2682	0.812554	0.256179	3.17182	0.00151488	0.016525
Fbxl8	20.5334	-1.00365	0.3172	-3.16411	0.00155557	0.0169554
Trp53inp2	54.9376	-0.949229	0.30005	-3.16357	0.00155846	0.0169732
C330013E15Rik	4.47489	-2.15628	0.681677	-3.1632	0.00156044	0.0169812
Snx8	362.424	0.482712	0.152668	3.16184	0.00156773	0.0170338
Tshz2	176.602	0.436567	0.138074	3.16184	0.00156778	0.0170338
Lifr	439.011	-0.872984	0.276323	-3.15929	0.00158153	0.0171695
Bbs4	33.4993	0.941063	0.297979	3.15815	0.00158772	0.0172176
Eml3	81.2932	-0.61899	0.196006	-3.15801	0.00158849	0.0172176
Snx10	340.107	0.674278	0.213565	3.15725	0.00159264	0.0172487
Faah	172.756	-0.711099	0.22531	-3.1561	0.00159896	0.0173034
9030619P08Rik	195.904	-1.12307	0.356189	-3.15301	0.00161597	0.0174735
Sdcbp2	28.999	1.36525	0.433247	3.1512	0.00162602	0.0175683
Haao	1426.77	-0.53889	0.171108	-3.14941	0.00163602	0.0176623
Rassf7	75.1794	-1.09706	0.348399	-3.14885	0.00163914	0.0176819
Mmp15	27.047	-1.17339	0.372925	-3.14645	0.00165267	0.0178137
Zfp760	16.5829	-1.891	0.601404	-3.14431	0.00166478	0.0179301
Fhl3	20.0216	1.10943	0.352871	3.14402	0.00166645	0.0179338
Pogk	39.9744	1.03493	0.32924	3.14339	0.00167005	0.0179584
Gm10925	95.1987	0.936212	0.297892	3.14279	0.00167348	0.0179668
Ncdn	116.38	0.64056	0.203808	3.14296	0.00167247	0.0179668
Gstz1	2064.14	-0.499355	0.158912	-3.14234	0.00167604	0.0179763
Tcf4	451.382	0.5399	0.171824	3.14217	0.00167701	0.0179763
Atp6v1a	414.517	0.38043	0.12109	3.14172	0.00167958	0.0179897
Arhgef18	79.4964	-0.714777	0.227656	-3.13973	0.00169105	0.0180891
Ptpn12	150.599	0.532514	0.169647	3.13895	0.00169552	0.0180891
Rmrp	15.187	1.71874	0.547509	3.13919	0.00169414	0.0180891
Tmem104	113.367	0.699367	0.222765	3.13948	0.00169246	0.0180891
Tmem56	179.72	-0.616593	0.196423	-3.13911	0.0016946	0.0180891
Hsd3b7	800.494	-0.590078	0.18801	-3.13854	0.00169789	0.0181002
St5	188.68	0.569652	0.18161	3.13667	0.0017088	0.0182022
Cntnap1	3.09634	4.11996	1.31395	3.13556	0.00171526	0.0182567
Gm9790	287.039	0.721657	0.230282	3.1338	0.00172559	0.0183109
Pklr	96.469	-0.809976	0.258467	-3.13377	0.00172574	0.0183109
Rac2	598.557	0.437789	0.139698	3.13383	0.00172543	0.0183109
Srd5a1	62.5103	-1.24121	0.39604	-3.13405	0.00172409	0.0183109
Deptor	455.953	-0.815894	0.260715	-3.12945	0.00175135	0.0185682
Abca6	66.7687	-0.998436	0.319177	-3.12816	0.00175907	0.0186354
Os9	913.361	-0.270997	0.0866475	-3.12758	0.00176251	0.0186573
Birc3	27.1655	1.18295	0.378622	3.12435	0.00178198	0.0188487
Dhtkd1	11.8467	-1.63613	0.523917	-3.12288	0.0017909	0.0189284
Keg1	87.8611	-1.36127	0.436122	-3.1213	0.00180056	0.0190157
Tmem106b	383.362	-0.492195	0.157801	-3.11909	0.0018141	0.0191439
Rnd1	95.4835	2.63929	0.846276	3.11871	0.00181642	0.0191534
Cby1	26.5752	-0.948255	0.304201	-3.11719	0.00182582	0.0192309
Nrg4	31.5231	1.38972	0.445841	3.11707	0.00182659	0.0192309
Fnta	94.563	-0.558789	0.17933	-3.11598	0.00183335	0.0192572
Nox4	16.6205	-1.89199	0.607102	-3.11643	0.00183053	0.0192572
Slc27a2	997.901	-0.505304	0.162157	-3.11613	0.00183241	0.0192572
Abcd4	8.01334	-1.82193	0.5851	-3.11388	0.00184643	0.0193757
RP24-74O18.2	38.6406	0.875416	0.281148	3.11372	0.00184747	0.0193757
Tns3	65.6121	0.823998	0.264775	3.11207	0.00185778	0.0194688
Grhpr	822.187	-0.465173	0.149567	-3.11013	0.00187007	0.0195824
Car8	168.615	-0.730072	0.234764	-3.10981	0.00187207	0.0195883
Gm22980	13.5487	1.59179	0.512007	3.10893	0.00187769	0.0196319
Lamb3	11.6834	2.24074	0.721049	3.10761	0.00188605	0.0197042
Gm15417	89.267	-0.728164	0.234388	-3.10666	0.00189214	0.0197441
Phf11d	70.7762	0.741163	0.23858	3.10656	0.00189278	0.0197441
Emp3	172.28	0.561747	0.180862	3.10593	0.0018968	0.019771
Id2	5527.9	0.797041	0.256646	3.10561	0.00189889	0.0197776
Vnn3	471.841	0.791037	0.254805	3.10448	0.00190617	0.0198381
St6gal1	53.8217	0.894999	0.288358	3.10377	0.0019107	0.0198701
Clasp1	88.7067	0.624293	0.201184	3.10309	0.00191509	0.0199005
Sdc1	362.729	0.523388	0.168686	3.10274	0.00191738	0.0199091
Crispld2	75.1301	0.761576	0.245564	3.10133	0.00192653	0.0199889
Arf2	162.519	0.518839	0.16735	3.10032	0.00193311	0.0200418
Siglech	8.50595	2.23009	0.719526	3.09939	0.00193919	0.0200742
Slc16a2	640.871	-0.52812	0.17039	-3.09947	0.00193867	0.0200742
Ptdss1	165.006	-0.425065	0.137164	-3.09895	0.00194206	0.0200886
Kif21b	70.4161	1.09735	0.354128	3.09873	0.00194354	0.0200887
Armc1	203.476	-0.552827	0.17856	-3.09603	0.00196131	0.0202136
Cndp2	302.441	0.470673	0.152038	3.09576	0.00196306	0.0202136
Dgkh	9.15264	1.71192	0.552831	3.09665	0.00195722	0.0202136
Hspa8	1777.22	-0.453555	0.146492	-3.09611	0.00196075	0.0202136
Srm	219.789	-0.484804	0.156602	-3.09578	0.00196298	0.0202136
Hgd	889.536	-0.370493	0.119703	-3.0951	0.00196747	0.0202436
Cpeb1	27.2391	1.12871	0.364769	3.09431	0.00197273	0.0202824
Cast	234.692	0.544439	0.176032	3.09285	0.00198246	0.020367
Gmpr	13.0678	-1.30652	0.422529	-3.09215	0.00198713	0.020371
Ino80	148.112	0.473292	0.153056	3.09228	0.00198626	0.020371
Mmd2	240.901	0.836146	0.270412	3.09212	0.00198734	0.020371
Ubap1	183.508	0.664936	0.215085	3.0915	0.00199149	0.0203981
Slc20a1	516.416	1.50698	0.487746	3.08969	0.00200368	0.0205076
Gm15285	7.05758	1.92336	0.622935	3.08757	0.00201799	0.0206384
Ncf4	88.8419	0.798445	0.258667	3.08677	0.00202344	0.0206786
Sp110	86.8564	0.601751	0.195086	3.08454	0.0020387	0.0208189
Clk1	213.385	0.698716	0.226565	3.08395	0.0020427	0.0208441
Rpusd3	44.6273	-0.793393	0.257301	-3.08352	0.00204569	0.020859
Tmem204	17.5697	-1.25211	0.406121	-3.0831	0.0020486	0.020873
1810024B03Rik	32.2513	-0.88282	0.286388	-3.0826	0.00205198	0.0208824
Sfn	34.4324	0.865838	0.280887	3.08251	0.0020526	0.0208824
Git1	122.053	0.686067	0.222637	3.08155	0.00205926	0.0209345
B3galt1	43.7004	-1.0372	0.336742	-3.08011	0.00206921	0.02102
Mtif3	139.131	-0.722899	0.234766	-3.07923	0.00207533	0.0210664
Sh3bgrl3	762.316	0.486705	0.158156	3.07738	0.00208828	0.021182
Gatc	44.7755	-0.783184	0.25466	-3.07541	0.00210212	0.0213065
Sertad1	34.3359	1.06307	0.345838	3.07388	0.00211293	0.0214001
Fnbp4	145.897	0.537208	0.174792	3.07341	0.00211628	0.0214181
9230114K14Rik	12.6568	-1.19407	0.388656	-3.0723	0.00212417	0.0214819
Hsbp1l1	7.56102	-2.24685	0.731547	-3.07137	0.00213078	0.0215328
Scly	277.904	-0.49701	0.16185	-3.07081	0.00213479	0.0215573
Lcp1	418.863	0.611092	0.19905	3.07005	0.00214024	0.0215963
Noc2l	120.137	0.463562	0.151011	3.06973	0.00214252	0.0216032
Adck3	320.286	-0.612721	0.199626	-3.06934	0.00214533	0.0216155
Gm9843	492.407	0.446717	0.145565	3.06885	0.00214886	0.0216351
Tm9sf4	363.43	0.550401	0.179397	3.06806	0.00215451	0.0216759
Zfp334	9.4257	-1.432	0.467	-3.06638	0.00216664	0.0217818
Adap1	71.7849	0.659906	0.215251	3.06575	0.00217124	0.0217832
Comt	2247.36	-0.650633	0.21223	-3.0657	0.00217159	0.0217832
Cxcl12	400.586	-0.65185	0.212603	-3.06605	0.00216909	0.0217832
Chn2	109.973	-0.707527	0.230897	-3.06425	0.00218214	0.02181
Man2b1	254.548	-0.466907	0.152375	-3.06419	0.00218263	0.02181
Pcgf5	25.2042	1.01198	0.330267	3.06413	0.00218305	0.02181
Skp2	7.49206	-1.77963	0.580653	-3.06487	0.00217763	0.02181
Syk	101.766	0.640716	0.20911	3.06401	0.00218388	0.02181
Uchl1	10.6232	1.90452	0.621427	3.06475	0.00217849	0.02181
Apol7a	329.308	-0.929806	0.303589	-3.06272	0.00219339	0.0218888
Exph5	73.4725	-0.916526	0.299302	-3.06221	0.00219707	0.0219062
Mlec	537.657	-0.544022	0.177667	-3.06204	0.00219836	0.0219062
Suco	145.925	1.04458	0.341196	3.06153	0.00220212	0.0219276
9430008C03Rik	37.0381	0.967264	0.316122	3.05978	0.00221496	0.0220233
Ntmt1	50.1339	0.873165	0.285348	3.06	0.0022134	0.0220233
Dyrk2	14.9209	1.9219	0.62825	3.05913	0.00221983	0.0220555
Cd74	10073.4	0.642459	0.210044	3.05869	0.00222307	0.0220716
Crlf2	156.684	0.566745	0.185312	3.05833	0.00222573	0.0220818
Khk	887.002	-0.71993	0.235502	-3.057	0.00223568	0.0221644
Hspb6	105.603	-0.772001	0.252683	-3.05521	0.00224902	0.0222803
Nr2f6	242.333	-0.662045	0.216784	-3.05394	0.0022586	0.022359
Pmp22	42.904	1.01409	0.332135	3.05323	0.00226393	0.0223954
Bcl6b	85.6106	0.884799	0.289916	3.05192	0.00227383	0.022477
Kansl1	69.8677	0.566289	0.185619	3.05081	0.00228224	0.0225307
P2ry2	30.7319	1.11735	0.366251	3.05077	0.00228257	0.0225307
Prkd3	178.217	-0.899032	0.294832	-3.0493	0.00229375	0.0226246
Vaultrc5	61.4378	1.95883	0.64255	3.04852	0.00229968	0.0226666
Fbxo21	65.2242	-0.726477	0.238415	-3.04711	0.00231056	0.0227574
Ly6c1	52.1375	0.699932	0.229742	3.0466	0.00231443	0.0227789
Stk16	150.925	-0.561861	0.184474	-3.04574	0.00232106	0.0228277
Hebp1	195.56	-0.480281	0.157785	-3.04389	0.00233544	0.0229525
Cenpl	43.3867	-0.76343	0.2509	-3.04277	0.0023441	0.023021
Fnbp1	188.135	0.677239	0.222608	3.0423	0.00234777	0.0230403
Tiam1	8.40004	1.87663	0.617318	3.03996	0.00236606	0.0232031
Gm22513	14.633	1.84764	0.607952	3.03912	0.00237269	0.0232513
Slfn4	11.0249	2.38777	0.785919	3.03818	0.00238011	0.0233073
Ndufb9	1462.73	-0.396247	0.130437	-3.03783	0.00238289	0.0233177
Ly75	106.193	0.766913	0.252539	3.03681	0.00239098	0.02338
Rnf152	68.7149	-0.955185	0.31458	-3.03638	0.00239439	0.0233965
Klf15	22.3393	-1.04248	0.343505	-3.03484	0.00240667	0.0234996
Ddx39b	406.255	0.390104	0.12865	3.03228	0.00242712	0.0236672
Sf3b3	159.798	0.413705	0.136435	3.03226	0.00242732	0.0236672
Apobec1	52.8539	0.742897	0.245165	3.03019	0.00244399	0.0238127
Gins3	20.6518	-1.17057	0.386368	-3.02966	0.00244825	0.0238372
Myo7a	45.2568	-0.75307	0.248594	-3.02932	0.00245107	0.0238475
Nfkbil1	43.2668	0.843781	0.278583	3.02883	0.00245503	0.0238689
Aqp11	29.3265	-1.35104	0.446172	-3.02806	0.00246128	0.0238955
Foxq1	156.843	-1.17689	0.388633	-3.02827	0.00245954	0.0238955
Cln8	181.523	0.565058	0.186662	3.02716	0.00246859	0.0239494
Fah	2343.93	-0.452002	0.149353	-3.02641	0.0024748	0.0239925
Ergic1	193.865	-0.447131	0.147782	-3.02561	0.00248134	0.0240388
Gm340	22.6788	1.01189	0.334512	3.02499	0.00248644	0.024071
Abhd17a	77.2998	-0.597044	0.197386	-3.02475	0.00248836	0.0240724
Irf3	218.722	-0.62237	0.205816	-3.02391	0.00249531	0.0241225
Naaa	124.968	0.645637	0.213579	3.02294	0.00250333	0.0241722
Zfyve9	103.285	-0.515308	0.17047	-3.02286	0.002504	0.0241722
8430419L09Rik	81.0666	-0.672088	0.222387	-3.02215	0.00250986	0.0242115
Ccl5	640.49	0.405118	0.134101	3.02099	0.00251953	0.0242875
Gm15931	55.8045	0.74524	0.246797	3.01965	0.00253066	0.0243775
Kdm6b	39.1367	0.963394	0.319256	3.01762	0.0025477	0.0245243
Fbxl5	37.2078	1.2278	0.406952	3.01706	0.00255239	0.024552
Cisd1	234.944	-0.492808	0.16348	-3.01449	0.00257411	0.024726
Mettl20	35.527	-1.50614	0.499606	-3.01466	0.00257266	0.024726
Chd1	379.774	0.506719	0.168233	3.012	0.00259531	0.0248875
Pim3	69.3133	1.38177	0.458776	3.01187	0.00259642	0.0248875
Smim13	48.0527	-0.846246	0.280935	-3.01225	0.00259321	0.0248875
Ugt2b1	554.217	-0.9618	0.319418	-3.0111	0.00260305	0.0249336
Steap3	33.5543	-0.842557	0.279861	-3.01062	0.00260713	0.024955
Pgk1	689.053	0.321766	0.106949	3.00858	0.0026247	0.0251055
Nudt4	629.49	0.645189	0.214475	3.00823	0.00262774	0.0251169
Dot1l	137.521	0.673887	0.224084	3.0073	0.00263579	0.0251579
Notch4	29.3475	1.03883	0.345459	3.00709	0.00263758	0.0251579
Zcchc24	159.176	-0.491967	0.163582	-3.00746	0.0026344	0.0251579
Ypel2	97.4674	0.788933	0.262418	3.00639	0.00264366	0.0251982
Gstm1	13091.9	-0.49065	0.163214	-3.00617	0.00264558	0.0251988
Colec10	48.8151	-0.965294	0.3213	-3.00434	0.00266161	0.0253038
Ndufa7	495.056	-0.347887	0.115798	-3.00427	0.00266218	0.0253038
Src	15.6814	1.47092	0.48958	3.00446	0.00266053	0.0253038
Scap	157.461	-0.473558	0.157768	-3.00161	0.00268553	0.0255078
Suox	74.3707	-0.620113	0.206613	-3.00132	0.00268812	0.0255146
Gstt1	703.77	-0.59019	0.196722	-3.00012	0.00269877	0.0255978
Rras2	100.853	0.715823	0.238656	2.99939	0.00270517	0.0256406
Cttnbp2	6.08358	2.52774	0.84291	2.99882	0.00271023	0.0256707
RP23-363M8.2	10.7915	1.74667	0.582658	2.99776	0.00271973	0.0257427
Hnrnpdl	343.544	0.742656	0.247809	2.99689	0.00272752	0.0257985
Rora	1016.62	0.51641	0.172415	2.99515	0.0027431	0.0259278
Dock9	8.96485	1.76929	0.590841	2.99452	0.00274873	0.0259522
Gm11843	3.69954	3.66985	1.22563	2.99426	0.00275113	0.0259522
Tmem248	421.619	-0.361627	0.120775	-2.99423	0.00275141	0.0259522
Chmp2b	207.865	0.617617	0.206296	2.99384	0.00275489	0.025967
Abca9	5.50587	-2.03187	0.678987	-2.99251	0.00276698	0.0260629
Dhfr	142.622	-0.582563	0.194782	-2.99085	0.002782	0.0261863
Rps19-ps4	8.95438	1.55821	0.52119	2.98972	0.00279233	0.0262653
Gart	44.4522	-0.68022	0.227573	-2.98902	0.00279875	0.0262711
Patl1	186.603	0.648043	0.216802	2.9891	0.00279803	0.0262711
Reep5	313.835	0.468522	0.15674	2.98916	0.00279745	0.0262711
Btnl9	22.4221	-1.32941	0.444893	-2.98815	0.0028067	0.0263276
Grb7	338.203	-0.658405	0.220457	-2.98655	0.00282145	0.0264477
Gm4737	65.1522	-0.842274	0.282044	-2.98632	0.00282355	0.0264491
Gm13421	18.0171	-1.92117	0.643398	-2.98597	0.0028268	0.0264613
Arl16	13.5643	-1.18535	0.397195	-2.9843	0.00284232	0.0265883
Tlr2	49.1375	2.10142	0.70441	2.98323	0.00285226	0.0266629
Npr1	20.8576	-0.963103	0.322867	-2.98297	0.00285462	0.0266666
Trappc1	119.315	-0.573974	0.192451	-2.98244	0.00285965	0.0266953
Ankrd37	6.35475	2.5129	0.842868	2.98136	0.00286968	0.0267183
Itih3	7272.13	0.385509	0.129326	2.98091	0.00287391	0.0267183
Nkd1	9.32701	-1.6717	0.560676	-2.98158	0.00286767	0.0267183
Slc46a3	15.4148	-1.3078	0.438664	-2.98133	0.00286999	0.0267183
Tgif1	23.3852	1.36114	0.456552	2.98135	0.00286977	0.0267183
Txnip	22.6684	1.29841	0.43556	2.981	0.00287309	0.0267183
Gatad1	85.7725	-0.683587	0.229439	-2.97938	0.00288833	0.0268341
Acsl3	366.037	0.5243	0.175996	2.97905	0.0028914	0.0268442
Abcd3	562.166	-0.557234	0.187119	-2.97796	0.00290174	0.0269035
Acbd5	429.007	-0.439974	0.14774	-2.97803	0.00290104	0.0269035
Tmprss6	353.547	-0.568944	0.191069	-2.97768	0.00290436	0.0269094
BC037034	59.6349	-0.856527	0.287691	-2.97724	0.00290855	0.0269298
Cdkn1a	951.361	1.39093	0.467557	2.9749	0.00293085	0.0270994
Gm7694	2.95113	4.09733	1.37726	2.97499	0.00293002	0.0270994
Mrps7	185.613	-0.414924	0.139498	-2.9744	0.00293563	0.0271251
Cox6a2	6.40407	2.28259	0.767795	2.97292	0.00294985	0.0272247
Selenbp2	412.117	-2.68089	0.901787	-2.97286	0.00295041	0.0272247
Dcakd	141.147	0.445709	0.149941	2.97256	0.00295329	0.0272327
Lamc1	40.3675	0.938486	0.315848	2.97132	0.00296523	0.0273244
Ap5s1	135.809	0.551828	0.185813	2.96981	0.00297988	0.0274157
C1qtnf6	45.5886	1.05321	0.354654	2.96968	0.00298115	0.0274157
Gm4955	27.6562	0.940096	0.316588	2.96946	0.00298322	0.0274157
Riok1	227.223	0.624706	0.210373	2.96951	0.00298272	0.0274157
Epb4.1l1	59.1686	1.27831	0.430522	2.96921	0.00298568	0.0274198
AI607873	62.3019	0.736915	0.248278	2.9681	0.00299644	0.0275
Psap	4745.43	0.471248	0.158825	2.96709	0.00300634	0.0275723
Cd52	1744.13	0.446578	0.150557	2.96617	0.00301532	0.027636
Angpt1	3.39989	-2.58862	0.872777	-2.96596	0.00301737	0.0276361
Myof	146.295	0.768149	0.259046	2.9653	0.00302388	0.0276772
Gmeb1	26.262	0.996318	0.336071	2.9646	0.00303074	0.0277212
Pde10a	10.8051	1.54452	0.521084	2.96405	0.00303623	0.0277528
Pdia4	1081.61	-0.483961	0.163307	-2.96351	0.00304149	0.0277822
Cpn2	744.446	-0.614435	0.207365	-2.96306	0.00304597	0.0278045
A530013C23Rik	5.39184	2.12605	0.717787	2.96195	0.00305702	0.0278865
6330416G13Rik	136.458	-0.469557	0.158656	-2.95959	0.00308051	0.028082
Tbc1d16	15.656	-1.15229	0.389442	-2.95882	0.00308815	0.0281328
1810034E14Rik	29.2106	-1.5206	0.513974	-2.95851	0.00309132	0.0281428
Mgam	149.567	-0.503833	0.170383	-2.95705	0.00310593	0.0282569
Ankrd9	18.057	1.05776	0.357856	2.95582	0.00311843	0.028348
Impa1	91.5845	-0.568841	0.192459	-2.95565	0.00312011	0.028348
Adrb1	37.552	-1.00017	0.33844	-2.95524	0.00312431	0.0283671
Fam117b	91.7086	0.910203	0.308066	2.95457	0.00313102	0.0284091
RP23-440J24.4	4.88107	2.41746	0.818367	2.954	0.00313683	0.0284428
H2-Q6	9.99094	1.74935	0.593137	2.94931	0.00318483	0.0288588
Acot9	74.4722	0.632173	0.214372	2.94895	0.00318853	0.0288731
Phf11b	286.121	0.584728	0.198313	2.9485	0.00319316	0.0288766
Plscr1	8.38787	1.94958	0.66121	2.94851	0.00319313	0.0288766
Katna1	130.628	0.680995	0.231009	2.94792	0.00319921	0.028912
Cul1	321.142	0.460239	0.156138	2.94765	0.00320204	0.0289184
Grb2	362.104	0.502295	0.170522	2.94563	0.00322293	0.0290877
Ppard	37.877	1.01445	0.344478	2.9449	0.00323061	0.0291183
Stam	32.7148	0.87232	0.296206	2.94498	0.00322975	0.0291183
Vmo1	12.9388	-1.35922	0.461617	-2.94448	0.00323496	0.0291382
Bscl2	331.541	-0.375489	0.127563	-2.94355	0.00324475	0.029207
Dctpp1	146.495	-0.422072	0.143409	-2.94314	0.00324897	0.0292257
Pecam1	250.587	0.492925	0.167512	2.94262	0.00325448	0.0292559
Tead1	68.278	1.0786	0.366578	2.94235	0.00325736	0.0292624
Gjb1	2947.12	-0.392466	0.133462	-2.94065	0.00327525	0.0294037
Gm14005	25.1996	1.17568	0.400275	2.93719	0.00331204	0.0296049
March1	113.646	0.79006	0.268911	2.938	0.00330342	0.0296049
Parp1	109.433	-0.627721	0.213706	-2.93731	0.00331071	0.0296049
Ptpn9	30.319	0.774021	0.263532	2.93711	0.00331291	0.0296049
Serpina1e	291.427	-0.338956	0.115404	-2.93714	0.00331259	0.0296049
Tcea1	53.0716	-0.691454	0.235354	-2.93793	0.00330408	0.0296049
Tuba1c	1610.26	0.455365	0.15502	2.93747	0.00330906	0.0296049
Slc16a12	31.4912	-1.10561	0.376591	-2.93584	0.00332642	0.0297017
Tspan12	51.9974	-0.647228	0.220469	-2.93569	0.00332811	0.0297017
Sgk1	170.465	0.831325	0.283226	2.9352	0.0033333	0.0297285
Nes	36.937	0.99644	0.33953	2.93476	0.00333808	0.0297516
2310014L17Rik	5.15981	2.60494	0.889111	2.92983	0.00339152	0.030031
Agpat4	42.4704	1.10978	0.378697	2.93051	0.00338409	0.030031
Alkbh1	45.2494	0.900863	0.307407	2.93052	0.00338398	0.030031
Fau	3370.8	0.326757	0.111484	2.93099	0.00337881	0.030031
Gm6612	106.386	-0.561822	0.191656	-2.93141	0.00337431	0.030031
Invs	30.1796	-1.06944	0.36482	-2.93141	0.00337422	0.030031
Map3k8	33.8361	1.77096	0.604347	2.93037	0.00338562	0.030031
Med13l	223.422	0.413035	0.140966	2.93002	0.00338935	0.030031
Slc25a45	143.766	-0.7125	0.243155	-2.93023	0.00338716	0.030031
Tdg	16.9434	1.28395	0.438133	2.93051	0.00338408	0.030031
Flnb	227.946	0.698342	0.238386	2.92946	0.00339557	0.0300472
P2ry14	71.1546	0.792167	0.270462	2.92894	0.00340121	0.0300776
Ccdc23	12.1976	1.33808	0.456932	2.92841	0.00340705	0.0301096
Mpo	5.78584	2.74301	0.936996	2.92745	0.0034175	0.0301824
Amy1	77.7195	-0.849676	0.290375	-2.92614	0.003432	0.0302345
C2cd2l	93.3954	-0.666861	0.2279	-2.92611	0.0034323	0.0302345
Hist1h2bc	466.35	-0.499634	0.170725	-2.92654	0.0034276	0.0302345
Ndufb8	935.174	-0.295231	0.100894	-2.92616	0.00343175	0.0302345
Cdo1	5965.64	-0.54146	0.185072	-2.92568	0.0034371	0.0302571
Flt1	126.401	0.564629	0.193064	2.92457	0.00344936	0.0302866
Foxa2	121.236	-0.931206	0.31838	-2.92483	0.00344649	0.0302866
Gm12337	88.705	-0.576381	0.197063	-2.92486	0.00344615	0.0302866
Rab5a	113.053	0.553512	0.189256	2.92468	0.00344813	0.0302866
Foxk1	29.1668	1.03113	0.352613	2.92425	0.0034529	0.0302981
Gm11478	302.005	0.476224	0.16289	2.92359	0.00346017	0.0303424
Mustn1	52.6839	-1.02516	0.350736	-2.92288	0.0034681	0.0303923
Stx4a	135.676	0.491588	0.168225	2.9222	0.00347565	0.0304388
Armcx5	54.2474	0.757199	0.259181	2.92151	0.00348341	0.0304871
Fhad1	14.9966	-1.33702	0.457782	-2.92065	0.00349305	0.0305518
Iah1	173.022	-0.51659	0.176944	-2.91951	0.00350587	0.0306442
Gm16072	78.8337	-0.624328	0.213922	-2.91849	0.00351733	0.0307247
Cfi	641.58	-0.380157	0.130269	-2.91826	0.00351996	0.0307279
Loxl2	46.9829	0.889682	0.30501	2.91689	0.00353539	0.0308428
Ppp2r2a	440.524	0.436871	0.149792	2.91651	0.00353969	0.0308605
Fkbp1a	1509.28	0.382181	0.131081	2.91561	0.00354991	0.0309297
Pkn1	49.4957	0.700539	0.240426	2.91375	0.0035712	0.0310953
Lrrc24	82.1442	-0.742118	0.25485	-2.91197	0.00359152	0.0312322
RP23-122P5.3	19.8988	1.42057	0.487834	2.91199	0.00359134	0.0312322
Macrod1	117.024	-0.71877	0.246987	-2.91016	0.00361248	0.0313944
Ppm1b	666.99	-0.387965	0.133393	-2.90844	0.00363232	0.0315466
Klf7	159.122	0.734177	0.252489	2.90776	0.0036403	0.0315858
Lima1	316.526	0.381979	0.13137	2.90766	0.00364148	0.0315858
N4bp1	322.965	0.372618	0.128231	2.90582	0.00366287	0.0317309
Snora73b	21.1597	1.14511	0.394049	2.90602	0.00366058	0.0317309
Serpinb9b	6.21507	2.2725	0.782841	2.90288	0.00369746	0.0320046
Shisa5	1603.22	0.316973	0.109198	2.90274	0.00369918	0.0320046
Dnajc12	30.8736	1.46176	0.503718	2.90194	0.00370861	0.0320658
Spty2d1	152.187	0.629507	0.216959	2.9015	0.00371378	0.03209
Tmem220	97.6681	-0.561861	0.193743	-2.90003	0.00373125	0.0322206
Naf1	64.4197	0.807674	0.278562	2.89944	0.00373829	0.0322608
Ing4	110.73	-0.594688	0.20516	-2.89865	0.00374771	0.0323012
Ube2r2	514.281	-0.318939	0.11003	-2.89867	0.00374749	0.0323012
Cep164	45.0935	-0.702997	0.242577	-2.89804	0.00375503	0.0323437
Tpmt	23.0048	-0.853998	0.294736	-2.8975	0.0037615	0.0323789
Rgn	1911.21	-0.543284	0.187679	-2.89475	0.00379463	0.0326434
Zbtb18	67.1932	0.60468	0.209023	2.89288	0.00381723	0.032817
Pola1	79.9079	-0.650586	0.224947	-2.89217	0.00382585	0.0328704
Nek6	213.016	0.352952	0.122088	2.89097	0.00384052	0.0329756
Sfswap	242.012	0.461452	0.159852	2.88674	0.0038925	0.0333917
Timd2	160.625	-0.674715	0.233738	-2.88663	0.00389389	0.0333917
Tnfaip3	9.5073	2.42253	0.839307	2.88634	0.00389747	0.0334013
Lpar1	31.8924	1.24241	0.430655	2.88494	0.00391493	0.0335297
Pcbd2	148.936	-0.43696	0.151495	-2.88431	0.00392271	0.0335753
Fzr1	160.314	0.5769	0.200038	2.88395	0.00392716	0.0335919
Rpph1	21.0054	1.20501	0.41786	2.88376	0.0039296	0.0335919
Gm15535	3.11443	-2.75003	0.953942	-2.88281	0.0039415	0.0336725
RP23-459L15.7	6.27366	1.89942	0.659019	2.8822	0.00394913	0.0337165
Ogfr	325.718	0.415656	0.144263	2.88123	0.00396131	0.0337992
Igsf8	233.325	0.605752	0.210292	2.88053	0.00397002	0.0338523
Rhoh	37.888	1.03467	0.359394	2.87893	0.00399021	0.0340031
Atp5d	1486.61	-0.356573	0.123895	-2.87803	0.00400167	0.0340794
Fam171a1	35.1547	-0.931005	0.323523	-2.87771	0.00400572	0.0340925
Ccdc86	134.19	0.622333	0.216373	2.87621	0.00402482	0.0341525
Ebi3	29.345	1.06042	0.368693	2.87617	0.00402533	0.0341525
Tm4sf1	47.339	0.863869	0.300345	2.87625	0.00402426	0.0341525
Tubb6	61.6622	1.27214	0.442212	2.87677	0.00401768	0.0341525
Vcl	51.2111	0.894099	0.310852	2.87629	0.00402379	0.0341525
Aqp8	668.26	0.801919	0.278937	2.87492	0.00404134	0.0342669
Abcg5	62.2069	-0.809887	0.281795	-2.87403	0.00405274	0.0343422
Ubb	715.358	0.298221	0.103798	2.8731	0.00406468	0.0344219
Ublcp1	7.93396	-1.56503	0.544915	-2.87206	0.0040781	0.034514
Gpr110	8.8869	1.51953	0.529111	2.87184	0.00408083	0.0345157
Mme	241.441	0.584394	0.203796	2.86755	0.00413666	0.0349661
Tmem106a	210.749	0.458142	0.159862	2.86586	0.00415872	0.0351307
Akr1d1	99.9872	-0.821733	0.286754	-2.86564	0.00416171	0.0351341
Endod1	76.7745	0.860128	0.300209	2.8651	0.0041688	0.0351721
Hist1h4b	12.3121	1.80518	0.630276	2.86411	0.00418183	0.0352602
Cd3d	172.273	0.601634	0.21013	2.86315	0.00419448	0.0353449
Keap1	972.626	0.310343	0.108418	2.86248	0.00420341	0.0353897
Zkscan3	57.0802	-1.04352	0.364566	-2.86236	0.004205	0.0353897
Rab11a	165.261	0.412519	0.144163	2.86147	0.00421677	0.0354668
Nudt18	91.4792	0.859807	0.300602	2.86028	0.00423266	0.03556
Usp10	175.398	-0.62866	0.219792	-2.86025	0.00423309	0.03556
Cmpk2	122.512	0.588963	0.205955	2.85967	0.00424086	0.0356033
Atp5h	183.505	-0.508013	0.177663	-2.85942	0.00424419	0.0356093
Scn8a	13.4214	1.37801	0.48212	2.85824	0.00425996	0.0357074
Serpinc1	2952.2	-0.378693	0.132496	-2.85815	0.00426114	0.0357074
Aadac	211.573	-0.398773	0.139557	-2.85741	0.00427109	0.0357688
Cda	179.056	0.647112	0.22671	2.85436	0.00431241	0.0360704
Gbf1	418.546	-0.552431	0.193534	-2.85443	0.00431136	0.0360704
Apoa1	38298.1	-0.402311	0.140979	-2.85369	0.00432145	0.0361015
Tmem126a	63.5035	-0.692296	0.24259	-2.85377	0.0043204	0.0361015
Bet1	57.9064	-0.673191	0.235994	-2.85258	0.00433658	0.0362056
Hsdl2	88.1173	-0.54796	0.192172	-2.85141	0.0043526	0.0363171
Ppid	148.64	-0.398648	0.13983	-2.85096	0.00435877	0.0363463
Slc25a25	334.683	0.799663	0.280595	2.84988	0.00437355	0.0364471
Ythdc1	565.035	0.53256	0.186895	2.84951	0.0043786	0.0364669
Fkbp11	37.746	-0.805301	0.282776	-2.84784	0.0044017	0.0366282
Tbc1d13	250.201	-0.513929	0.18047	-2.84772	0.00440337	0.0366282
Slc22a18	227.389	-0.498086	0.174939	-2.8472	0.00441052	0.0366429
Sort1	56.2424	-0.742393	0.260745	-2.8472	0.00441052	0.0366429
Tecr	812.235	-0.380905	0.133806	-2.84671	0.00441741	0.0366778
Ankrd11	1259.3	0.321791	0.113048	2.84651	0.00442012	0.0366778
Eef2k	19.8917	-1.04622	0.367694	-2.84535	0.0044363	0.0367785
Map3k6	21.661	1.33594	0.469532	2.84525	0.00443766	0.0367785
Taz	144.816	-0.502446	0.176621	-2.84477	0.0044444	0.0368119
Pigh	6.88787	-1.5705	0.552201	-2.84408	0.00445401	0.0368465
Tbrg1	214.584	0.536416	0.1886	2.84421	0.00445224	0.0368465
Mttp	233.753	-0.477186	0.167797	-2.84383	0.00445752	0.0368532
Cfh	785.437	0.373097	0.131236	2.84294	0.00446991	0.0369332
Azgp1	5052.21	-0.40345	0.141979	-2.84161	0.00448869	0.0370658
Usp47	349.712	-0.361979	0.12749	-2.83929	0.00452144	0.0373136
Slfn8	75.349	0.531531	0.187235	2.83884	0.00452779	0.0373433
Irak1bp1	16.8709	1.2956	0.456496	2.83815	0.00453762	0.0374016
Samd4	77.3285	0.842299	0.296813	2.83781	0.00454245	0.0374188
Adamts9	21.8213	1.08507	0.382503	2.83675	0.00455748	0.0374744
Chp2	3.04003	-2.73191	0.962988	-2.83691	0.00455527	0.0374744
Naa10	47.7678	-0.641282	0.226036	-2.83708	0.00455286	0.0374744
Gnl2	385.15	0.540366	0.190525	2.83619	0.00456551	0.0374951
Urad	43.0079	-0.831296	0.293092	-2.83629	0.00456405	0.0374951
Creld2	158.406	-0.592949	0.209101	-2.83571	0.00457241	0.0375291
Stx6	36.1948	0.710566	0.250634	2.83508	0.00458147	0.0375808
Arhgap5	267.724	-0.466668	0.164645	-2.83439	0.00459139	0.0376177
Golga1	69.841	-0.608985	0.214857	-2.83438	0.00459151	0.0376177
Mzt2	18.5113	-1.09119	0.38506	-2.83383	0.00459943	0.0376599
Pmvk	409.659	0.562939	0.198744	2.83248	0.00461884	0.0377961
Lbh	192.713	-0.633226	0.223645	-2.8314	0.00463453	0.0379017
Cela1	119.357	-0.639011	0.225742	-2.83072	0.00464437	0.0379592
Gm28347	10.2645	1.46336	0.517005	2.83045	0.00464819	0.0379677
Fcer1g	1276.81	0.555623	0.196399	2.82905	0.00466864	0.0380899
Glo1	1003.95	-0.654161	0.23123	-2.82904	0.00466876	0.0380899
Zfp395	32.3079	1.03435	0.365788	2.82774	0.00468776	0.038222
Hist1h2ac	3.35785	2.98948	1.05775	2.82626	0.00470957	0.0383768
Ppp2r5e	279.996	-0.656182	0.232195	-2.826	0.00471335	0.0383845
Slc41a2	585.885	0.599722	0.212232	2.82578	0.00471653	0.0383875
Mpp2	7.70061	2.16735	0.767111	2.82534	0.0047231	0.0384072
Mtch2	917.369	-0.305756	0.108223	-2.82523	0.0047246	0.0384072
Ablim3	53.6913	-1.14455	0.405317	-2.82384	0.00474525	0.0385409
Gem	11.9675	1.64286	0.581803	2.82374	0.00474672	0.0385409
Mmp8	22.0388	1.32729	0.470121	2.82329	0.00475342	0.0385723
Dtx2	38.6848	0.869793	0.308214	2.82204	0.00477188	0.0386989
Jak2	86.7668	0.800544	0.283701	2.82179	0.00477567	0.0387066
Impact	98.3308	0.626637	0.222116	2.82121	0.00478424	0.0387529
Srpk2	149.942	-0.476045	0.168768	-2.82071	0.00479171	0.0387903
4933426M11Rik	21.5943	1.21867	0.432228	2.81951	0.00480975	0.038905
Egln2	290.427	-0.535654	0.18999	-2.81938	0.00481161	0.038905
Carns1	15.4376	1.38767	0.492269	2.81893	0.00481837	0.0389295
Ctdsp1	176.363	-0.445768	0.158141	-2.8188	0.00482036	0.0389295
Chil3	23.9452	-1.05736	0.375175	-2.81832	0.00482752	0.0389642
Zfp516	59.5244	0.898523	0.318839	2.81811	0.00483074	0.038967
Aco1	79.2444	-0.494789	0.17563	-2.81722	0.00484414	0.0389878
Atr	46.6907	0.855312	0.303606	2.81718	0.00484479	0.0389878
Hc	881.879	-0.354032	0.125657	-2.81745	0.0048406	0.0389878
Ptp4a1	111.745	0.912455	0.32383	2.8177	0.00483691	0.0389878
Mfn1	161.883	-0.445356	0.158138	-2.81625	0.00485885	0.0390778
Snx4	86.7499	0.51082	0.181464	2.81499	0.0048778	0.039207
Adhfe1	77.5882	0.523718	0.186189	2.81283	0.00491081	0.039449
C77080	32.3098	-1.04486	0.371626	-2.81158	0.0049299	0.0395578
Smad9	5.41856	-2.54854	0.906449	-2.81156	0.00493017	0.0395578
Bak1	263.552	0.41008	0.145974	2.80926	0.00496559	0.0398185
Tmem180	17.5715	1.01136	0.360196	2.8078	0.00498813	0.0399756
Car13	11.3178	1.38792	0.494413	2.8072	0.00499737	0.0400046
Lyrm5	71.9954	-0.662913	0.236149	-2.80719	0.00499763	0.0400046
Edem3	34.7727	-0.747226	0.266248	-2.8065	0.00500826	0.0400661
Habp2	279.909	-0.376102	0.134026	-2.80618	0.00501334	0.0400832
Ago2	266.243	0.44983	0.160438	2.80377	0.0050509	0.0403123
Lrrfip1	960.271	0.47018	0.167687	2.80391	0.00504865	0.0403123
Lzts3	11.5722	-2.0178	0.719667	-2.8038	0.00505047	0.0403123
Bcor	29.4213	0.925287	0.330087	2.80316	0.00506048	0.0403651
Mcpt8	4.05667	3.3586	1.19867	2.80195	0.00507954	0.0404933
Siah2	73.5425	0.828743	0.295817	2.80154	0.0050859	0.0405202
Slc29a3	236.711	0.529795	0.189129	2.80125	0.00509057	0.0405337
Cep120	104.842	0.595093	0.212523	2.80014	0.00510804	0.0406382
Hsf2	75.8345	-0.659682	0.235597	-2.80004	0.00510967	0.0406382
Gm4956	4.93854	-3.45765	1.23548	-2.79863	0.00513206	0.0407876
Rasgrp2	119.557	-0.498165	0.178013	-2.79847	0.00513446	0.0407876
Ctsf	58.3824	-0.656191	0.234513	-2.7981	0.00514035	0.0408106
Chchd3	183.114	-0.454711	0.162605	-2.79641	0.00516736	0.041001
Jak3	66.2741	0.637607	0.228106	2.79522	0.0051864	0.0411041
Snord55	23.7185	0.950672	0.340088	2.79537	0.00518401	0.0411041
Jak1	2010.98	0.362056	0.129598	2.79369	0.00521105	0.0412754
Scp2	564.163	-0.754264	0.270135	-2.79217	0.00523559	0.0414457
Itgam	107.901	0.680417	0.243807	2.7908	0.0052578	0.0415972
Nsmce1	173.995	0.510224	0.182864	2.79018	0.00526781	0.0416522
Fabp4	49.5179	1.01158	0.362594	2.78985	0.00527322	0.0416707
Map3k14	54.1843	0.66537	0.238672	2.7878	0.00530673	0.0419112
Slc35b4	48.1113	-0.660433	0.236928	-2.78748	0.00531194	0.041928
Cutal	87.2126	-0.701647	0.251815	-2.78636	0.00533035	0.0420488
Ccdc107	198.321	-0.532022	0.190964	-2.78598	0.00533662	0.0420739
Napg	129.175	0.593224	0.213071	2.78417	0.00536654	0.0422853
Arnt	56.858	0.850687	0.305679	2.78294	0.00538682	0.0424204
Ppfibp1	167.244	0.463962	0.166767	2.7821	0.00540086	0.0425063
1700109H08Rik	10.3965	2.08142	0.748827	2.77958	0.00544297	0.042813
Klhl25	80.5151	0.820613	0.295312	2.7788	0.00545596	0.0428903
Cpsf7	106.223	0.493678	0.177704	2.7781	0.00546784	0.0429589
Khsrp	153.918	-0.431344	0.155298	-2.77752	0.00547763	0.0430109
Bola1	113.141	-0.455733	0.164137	-2.77655	0.00549392	0.043114
Ces2a	460.161	-0.803438	0.289425	-2.77598	0.0055036	0.0431523
Ly6e	7445	-0.366104	0.131887	-2.77589	0.00550516	0.0431523
Gpr84	3.80878	3.7632	1.35607	2.77508	0.00551878	0.0432341
Arl4c	114.059	0.746366	0.269132	2.77324	0.00555018	0.0434551
Cxcr6	26.1364	0.938949	0.338758	2.77174	0.00557576	0.0436303
Itgb5	76.5955	-0.548369	0.197875	-2.77129	0.00558354	0.043666
Ddx24	1298.94	0.33253	0.120015	2.77075	0.0055928	0.0437133
Ccl27a	15.9915	-1.505	0.543322	-2.77	0.00560563	0.0437884
Abcg3	32.8644	-1.05182	0.379762	-2.76969	0.00561102	0.0438053
Arvcf	9.89798	-1.33771	0.483179	-2.76855	0.00563061	0.043933
Ggcx	141.282	-0.507285	0.183299	-2.76753	0.00564823	0.0439947
Plekha2	230.481	0.427738	0.154547	2.76769	0.00564559	0.0439947
Rps6ka3	24.7855	0.953151	0.344377	2.76775	0.00564442	0.0439947
Agfg2	291.244	-0.803175	0.290558	-2.76425	0.00570541	0.0443976
Ly6d	24.332	1.14943	0.415858	2.764	0.00570976	0.0443976
Mmab	58.311	-0.800797	0.289719	-2.76405	0.00570887	0.0443976
Mrvi1	7.37536	-1.77411	0.64192	-2.76375	0.00571413	0.0444006
Ptp4a3	142.078	0.683313	0.247254	2.7636	0.00571667	0.0444006
Ttr	44131.6	-0.334392	0.121071	-2.76194	0.00574585	0.0446017
Gm25099	9.37057	1.99156	0.721287	2.76112	0.00576033	0.0446736
Ndufa13	1201.97	-0.393259	0.142431	-2.76104	0.00576169	0.0446736
5031414D18Rik	13.125	1.42386	0.515754	2.76074	0.00576705	0.0446897
Uqcrq	1671.31	-0.30663	0.111086	-2.76028	0.0057751	0.0447266
Ttc7	138.655	-0.60783	0.220397	-2.75789	0.00581755	0.0450297
Ftsj3	436.821	-0.392095	0.142204	-2.75726	0.00582871	0.0450904
Igf1	2604.35	-0.338278	0.122696	-2.75704	0.00583277	0.0450961
Bmper	38.257	0.997621	0.361942	2.7563	0.00584593	0.0451722
Ncl	1372.36	0.327365	0.118866	2.75406	0.00588603	0.0454562
Mphosph6	51.0653	1.04576	0.379897	2.75274	0.00590995	0.045615
Aldoart1	11.9507	1.34245	0.487872	2.75164	0.00592972	0.0457416
Thrb	125.672	-0.731799	0.266118	-2.74991	0.00596117	0.0459582
Zdhhc20	143.943	0.612349	0.222699	2.74967	0.0059655	0.0459654
Myd88	115.138	0.566942	0.206211	2.74933	0.00597181	0.045988
Acvr2b	20.4028	-1.17597	0.42811	-2.74689	0.00601635	0.0463048
Thrap3	208.298	0.563028	0.205097	2.74517	0.00604787	0.046521
Rab30	19.2248	1.26749	0.461825	2.74453	0.00605975	0.0465861
Hes6	215.578	-0.567564	0.206851	-2.74383	0.00607273	0.0466529
Mkks	77.194	-0.598849	0.218264	-2.74369	0.00607531	0.0466529
Ppfibp2	289.307	0.452936	0.165135	2.74283	0.0060912	0.0467485
Ctnna1	290.292	0.321791	0.117333	2.74255	0.00609636	0.0467617
Ptbp2	11.2342	1.35009	0.492777	2.73977	0.00614826	0.0471332
Gm15892	3.30668	3.59943	1.31392	2.73946	0.00615395	0.0471502
Cipc	23.5925	-0.951231	0.3473	-2.73893	0.00616387	0.0471996
Tpgs1	84.0306	-0.472134	0.172432	-2.73809	0.00617977	0.0472947
Ubxn4	1335.83	-0.344087	0.125682	-2.73775	0.00618611	0.0473166
Enox2	83.2219	-0.466755	0.170533	-2.73704	0.00619948	0.0473922
Ms4a4c	47.0829	0.698269	0.255138	2.73683	0.00620342	0.0473956
Celsr3	3.59318	3.6622	1.33857	2.73591	0.00622072	0.0475011
Galnt3	14.4163	1.10527	0.40404	2.73556	0.00622743	0.0475256
Romo1	649.771	-0.300984	0.110045	-2.7351	0.00623616	0.0475656
Rita1	9.26886	-1.54627	0.565409	-2.73477	0.00624229	0.0475857
Cd2	68.9306	0.697771	0.25527	2.73346	0.00626718	0.0477129
Ppm1h	40.4954	0.788325	0.288411	2.73334	0.00626952	0.0477129
Ric8	96.9001	0.693555	0.253725	2.73349	0.00626662	0.0477129
Cyfip2	124.793	0.666045	0.243733	2.73268	0.00628212	0.0477757
Mbtd1	152.341	0.449824	0.164617	2.73254	0.0062848	0.0477757
Smg1	175.243	0.448065	0.16401	2.73194	0.00629617	0.0478354
Coro1a	147.149	0.615618	0.225409	2.73111	0.00631213	0.0479299
Mpzl2	107.319	-0.74366	0.272401	-2.73002	0.00633304	0.0480618
Hspe1	531.264	-0.53689	0.196695	-2.72955	0.00634202	0.0480714
Lgmn	106.509	0.720848	0.264105	2.7294	0.00634492	0.0480714
S100a13	173.405	-0.425515	0.155898	-2.72944	0.00634419	0.0480714
Ptgr1	14.9427	1.17359	0.430032	2.72908	0.00635118	0.0480921
Dpm3	608.829	-0.37187	0.136274	-2.72883	0.00635588	0.0481009
Pip5k1a	242.746	0.528963	0.19391	2.72788	0.00637433	0.0482136
Clcn5	124.885	0.487952	0.178914	2.7273	0.00638557	0.0482449
Gorasp1	24.0786	-1.23545	0.452977	-2.72739	0.00638368	0.0482449
Pld2	31.1501	0.968248	0.355047	2.7271	0.00638937	0.0482469
Gm608	142.96	-0.592981	0.217516	-2.72615	0.00640777	0.0483589
Chrna4	22.1334	1.40841	0.516736	2.72559	0.00641873	0.0484148
Atp6v0c	9.94032	1.45886	0.535698	2.7233	0.00646343	0.0486979
Lonp2	496.429	-0.484988	0.178081	-2.72341	0.00646124	0.0486979
Gnl1	189.463	0.430839	0.158228	2.72291	0.00647105	0.0487283
Gstm6	375.466	-0.414324	0.152193	-2.72235	0.00648187	0.0487557
Onecut2	1086.33	-0.454049	0.166781	-2.72243	0.00648047	0.0487557
Zbtb17	48.4448	0.652787	0.239813	2.72206	0.0064876	0.0487719
Chst15	99.6197	0.729254	0.267964	2.72147	0.00649932	0.0488329
2010111I01Rik	28.3253	1.00254	0.368515	2.72049	0.00651853	0.0489502
Rpp40	22.8236	-0.836478	0.3075	-2.72026	0.00652316	0.0489579
P4ha2	24.2492	1.26276	0.464383	2.71922	0.00654369	0.0490613
Tubg1	172.141	-0.470038	0.17286	-2.71919	0.00654415	0.0490613
Gm5524	25.7382	-1.18864	0.437197	-2.71878	0.00655234	0.0490956
Mcoln2	15.098	1.24046	0.456324	2.71838	0.00656029	0.0491011
Rab4a	106.131	-0.843562	0.310317	-2.71839	0.00656011	0.0491011
1110051M20Rik	3.25871	-2.3596	0.868281	-2.71755	0.00657678	0.0491721
Pdxk	190.405	-0.375787	0.138282	-2.71754	0.00657702	0.0491721
Dcaf15	57.9488	0.765627	0.281769	2.71722	0.00658334	0.0491923
Max	76.8565	0.654385	0.240871	2.71674	0.00659277	0.0492357
Hmgcr	107.89	0.558408	0.205606	2.71591	0.00660943	0.049333
Gngt2	551.254	0.387201	0.142588	2.71553	0.00661701	0.0493354
Tanc1	67.1689	0.545066	0.20072	2.71556	0.00661647	0.0493354
Yars2	78.046	-0.544701	0.200655	-2.71461	0.0066354	0.0494454
Shpk	25.8692	-1.07823	0.397283	-2.71402	0.00664718	0.0494789
Stxbp5	53.7183	0.647334	0.23851	2.71407	0.00664611	0.0494789
Capza2	224.566	0.414439	0.152738	2.7134	0.00665962	0.0495173
Sphk1	9.03025	1.94101	0.715311	2.71352	0.00665729	0.0495173
Mgarp	4.45993	3.02349	1.1147	2.71239	0.00667991	0.0496409
Tcta	44.0902	-1.04167	0.384162	-2.71155	0.0066969	0.04974
Zswim3	6.06139	-1.60024	0.590313	-2.71083	0.00671148	0.0498211
Limch1	7.52394	1.62856	0.600838	2.71047	0.0067187	0.0498475
Anks4b	92.6059	-0.902422	0.332987	-2.71008	0.00672668	0.0498795
Trim47	83.832	0.58745	0.216935	2.70796	0.00676984	0.0501721
Bbox1	19.3899	-0.95997	0.354694	-2.70647	0.0068002	0.0503696
Tek	27.6111	-0.894224	0.330541	-2.70534	0.00682353	0.0504874
Traf6	30.9427	1.26905	0.469091	2.70535	0.00682326	0.0504874
Bmpr2	171.701	0.443292	0.16388	2.70497	0.00683095	0.0505149
Nos3	17.4131	1.20509	0.445553	2.7047	0.00683654	0.0505195
Saa4	1568.91	-0.625152	0.231145	-2.70458	0.00683901	0.0505195
Ormdl1	54.4067	-0.63497	0.234804	-2.70425	0.00684579	0.050542
Nfia	1141.81	-0.442066	0.163515	-2.70352	0.00686098	0.0506267
Rhpn2	37.8111	1.09655	0.405773	2.70238	0.00688454	0.050773
Ccnd2	672.487	0.42469	0.157237	2.70095	0.0069142	0.0509641
Mrap	366.76	0.594242	0.220036	2.70066	0.00692016	0.0509804
Elmsan1	33.0776	0.988029	0.366122	2.69864	0.00696242	0.0512639
Chek2	14.4062	-1.13005	0.418997	-2.69703	0.00699601	0.0514733
Dhx29	96.821	-0.476863	0.176818	-2.69692	0.00699843	0.0514733
Crip2	727.671	-0.550855	0.204306	-2.69622	0.00701309	0.0515253
Socs7	38.6205	0.692446	0.256805	2.69639	0.00700958	0.0515253
Rpl38	1785.62	0.26965	0.100031	2.69568	0.00702449	0.0515812
Emilin2	33.0871	0.962848	0.357311	2.6947	0.00704514	0.051677
Med22	42.3239	-0.74311	0.275753	-2.69483	0.00704238	0.051677
Ccdc91	96.2048	-0.493231	0.183163	-2.69286	0.00708424	0.0519078
Ubqln1	273.906	-0.354772	0.131744	-2.69288	0.00708367	0.0519078
Ralb	57.9438	0.699729	0.259933	2.69196	0.00710343	0.0520204
Samd9l	93.5149	0.530244	0.196997	2.69164	0.00711022	0.0520421
D2hgdh	24.6381	-0.774696	0.28788	-2.69104	0.00712294	0.0521071
Clec5a	13.1299	1.47859	0.549494	2.69083	0.00712748	0.0521123
Ppdpf	4.64566	-2.13403	0.79365	-2.68888	0.0071692	0.0523891
Kctd10	81.6104	0.499139	0.185672	2.68828	0.00718203	0.0524547
Cdhr5	449.592	-0.551643	0.205294	-2.68709	0.00720777	0.052579
Lims2	133.791	-0.671439	0.249879	-2.68706	0.00720844	0.052579
Tnfrsf10b	5.11034	2.6109	0.971694	2.68696	0.00721066	0.052579
Cox6b1	694.388	-0.322449	0.120037	-2.68625	0.00722595	0.0526383
Trio	28.084	0.819082	0.30492	2.68622	0.00722653	0.0526383
App	208.017	0.50889	0.18948	2.68572	0.0072373	0.0526799
Lmo2	47.5562	0.704652	0.262396	2.68545	0.00724317	0.0526799
Serpina10	2457.27	0.375038	0.139657	2.68542	0.00724388	0.0526799
Car4	7.42191	2.06883	0.770477	2.68513	0.00725009	0.0526969
C3ar1	56.7137	0.839295	0.312685	2.68415	0.0072714	0.0528095
Ldlr	801.221	0.640181	0.238514	2.68404	0.00727389	0.0528095
Pam	112.241	0.432976	0.161324	2.68388	0.00727723	0.0528095
Rcan2	29.7079	0.942098	0.351217	2.68238	0.00731004	0.0530192
Gcg	10.2236	1.46258	0.545478	2.68129	0.00733391	0.0531299
Rab11fip5	10.4118	1.57851	0.588745	2.68115	0.00733702	0.0531299
Sgpl1	226.252	0.333726	0.124471	2.68115	0.00733703	0.0531299
Hectd1	628.575	-0.402174	0.150014	-2.6809	0.00734235	0.0531402
Gpatch11	76.7001	-0.63379	0.236427	-2.6807	0.00734676	0.0531438
Sdcbp	295.583	0.673167	0.251154	2.68029	0.00735584	0.0531812
Serinc5	61.2361	0.744818	0.277906	2.68011	0.00735986	0.0531819
Rabgef1	60.0849	0.733733	0.274066	2.67721	0.00742381	0.0536155
Gsta3	2297.97	-0.50919	0.190296	-2.67577	0.00745567	0.053817
Sec23ip	76.3424	-0.659593	0.246537	-2.67543	0.00746343	0.0538445
Gabpa	63.2225	0.595533	0.222615	2.67516	0.00746925	0.053857
Zc3h12a	16.3521	1.40668	0.525862	2.67499	0.00747309	0.053857
Cgnl1	384.65	-0.386833	0.144665	-2.674	0.00749525	0.053979
Nsmf	178.038	-0.540659	0.2022	-2.67388	0.00749797	0.053979
Slc46a1	151.481	-0.679413	0.254222	-2.67251	0.00752854	0.0541704
Parp10	202.76	0.465382	0.174171	2.67198	0.00754051	0.0542279
Bcl2a1b	25.8127	1.38913	0.519994	2.67144	0.00755272	0.0542869
Spast	80.0285	-0.513198	0.192189	-2.67028	0.00757872	0.054445
Akap13	638.034	0.293002	0.109741	2.66994	0.0075865	0.0544721
Plekhm2	156.84	0.482788	0.180899	2.66883	0.00761152	0.0546229
Acp6	27.5578	-0.830041	0.311083	-2.66823	0.0076253	0.0546838
Tmem229b	117.499	0.488477	0.18308	2.6681	0.00762805	0.0546838
Cep83	107.836	0.47523	0.178167	2.66734	0.0076455	0.0547518
Klkb1	362.176	-0.594468	0.22287	-2.66733	0.0076456	0.0547518
Apoc4	5508.74	-0.361385	0.135528	-2.6665	0.00766465	0.0548346
D10Jhu81e	254.517	-0.488845	0.183343	-2.66629	0.00766926	0.0548346
Stard8	44.1584	-0.653701	0.24517	-2.66632	0.00766877	0.0548346
Deb1	90.5779	-0.576559	0.216303	-2.66552	0.00768701	0.0549326
Sacm1l	152.952	-0.357553	0.134155	-2.66522	0.00769389	0.0549529
Atraid	542.196	-0.314438	0.118013	-2.66443	0.00771194	0.0550528
Pacs1	29.2036	0.843743	0.316722	2.66398	0.00772211	0.0550676
Serpina1c	11002.9	-0.575681	0.216086	-2.66413	0.00771869	0.0550676
Cstb	92.7052	0.877522	0.329523	2.66301	0.00774453	0.0551985
Ctdspl2	76.1853	0.645155	0.242318	2.66243	0.00775795	0.0552652
Zfp580	8.79233	1.74421	0.655356	2.66146	0.00778021	0.0553948
Flot1	259.412	0.368278	0.138384	2.66127	0.00778457	0.0553968
Bcl2l1	252.375	0.377743	0.141982	2.66051	0.0078023	0.0554465
Mia3	542.912	-0.39014	0.146645	-2.66044	0.0078038	0.0554465
Slc23a1	78.7719	-0.625942	0.235266	-2.66057	0.00780075	0.0554465
Arpc5l	197.288	-0.375216	0.141263	-2.65616	0.0079036	0.0560996
Cyp7b1	161.524	-1.51287	0.569628	-2.6559	0.00790975	0.0560996
Hsd11b1	355.303	-0.518085	0.195074	-2.65583	0.00791124	0.0560996
Mapk8ip3	59.6993	0.641741	0.241638	2.65579	0.00791223	0.0560996
Fam126b	120.548	-0.653533	0.24615	-2.65502	0.0079303	0.0561399
Gm24840	11.563	1.88135	0.708556	2.65519	0.00792639	0.0561399
Slc10a5	131.066	-0.773454	0.29129	-2.65527	0.0079245	0.0561399
Cacul1	159.775	-0.535737	0.201831	-2.65439	0.00794526	0.0561724
Ccdc132	17.9662	0.916796	0.345414	2.65419	0.00794986	0.0561724
Soat1	188.907	0.403449	0.151983	2.65457	0.00794092	0.0561724
Zfyve21	8.88373	-1.32934	0.500857	-2.65413	0.00795141	0.0561724
Lemd3	48.1829	0.803216	0.302685	2.65363	0.007963	0.056225
Top1	1323.95	-0.297341	0.112069	-2.65319	0.00797357	0.0562704
Rhbdd3	86.6594	-0.556238	0.209703	-2.6525	0.00798989	0.0563563
Pgpep1	283.111	0.55845	0.21057	2.65208	0.00799974	0.0563965
Ift20	519.805	-0.432423	0.163092	-2.65141	0.00801566	0.0564794
Mrpl24	270.234	-0.355075	0.133936	-2.65108	0.00802353	0.0564822
Rbpms	70.5897	0.749604	0.282758	2.65104	0.00802437	0.0564822
Agpat2	809.197	-0.510146	0.192504	-2.65006	0.00804782	0.0565856
Rfc1	305.011	-0.317356	0.119754	-2.65006	0.00804771	0.0565856
Rhot2	139.4	-0.441089	0.166455	-2.6499	0.00805154	0.0565856
Uck2	48.6618	0.569899	0.215122	2.64919	0.00806852	0.0566756
Rfng	39.9481	-0.592318	0.223613	-2.64886	0.00807644	0.0566984
Wbp5	652.232	0.379291	0.143199	2.6487	0.00808011	0.0566984
Lrrc49	3.48107	2.53709	0.958192	2.64779	0.00810192	0.0568221
Slc7a11	4.48068	3.09164	1.16866	2.64546	0.00815805	0.0571863
Gramd1c	36.329	-0.789412	0.298495	-2.64464	0.00817774	0.0572653
Pmepa1	111.31	0.591536	0.223673	2.64464	0.0081777	0.0572653
Trim28	278.745	-0.354556	0.134076	-2.64444	0.0081827	0.0572705
Mesdc2	209.832	-0.478781	0.181133	-2.64326	0.00821124	0.0574407
Ctla2a	245.313	0.667087	0.252504	2.64188	0.00824469	0.0576449
Grsf1	101.003	-0.582596	0.220546	-2.64161	0.00825138	0.0576621
Cyp2c70	1277.19	-0.534506	0.202384	-2.64106	0.00826482	0.0577263
Iffo2	67.5456	0.757166	0.28675	2.64051	0.00827816	0.0577898
Gm20204	39.998	0.627858	0.237883	2.63936	0.00830619	0.0579557
Cd83	24.9017	0.918892	0.3483	2.63822	0.00833422	0.0581214
Epm2aip1	32.7265	-0.75771	0.287249	-2.63782	0.0083442	0.0581612
Xpo7	343.751	-0.582201	0.220797	-2.63681	0.00836891	0.0583036
Ccdc88b	49.5392	0.659611	0.250179	2.63656	0.00837522	0.0583176
Gm23804	3.65694	2.9992	1.13762	2.63637	0.00837979	0.0583196
Ankfy1	113.135	-0.434668	0.164934	-2.63541	0.00840364	0.0584556
9330162012Rik	16.0268	-1.15414	0.438041	-2.63477	0.00841946	0.0585357
Polr2f	219.956	-0.355056	0.134808	-2.63379	0.00844375	0.0586746
Zfp503	12.6245	-1.39224	0.528855	-2.63255	0.00847463	0.0588591
Pvrl3	123.157	-0.465188	0.176811	-2.63099	0.00851353	0.0590689
Trim12a	56.8711	0.677266	0.257413	2.63104	0.0085123	0.0590689
Abi2	39.8726	0.671678	0.255328	2.63065	0.00852208	0.059098
Gtpbp6	122.574	0.550706	0.209388	2.63007	0.00853662	0.0591686
Dhrs7b	127.77	-0.38558	0.146659	-2.6291	0.00856113	0.0593083
Atp11c	527.473	-0.428624	0.163049	-2.6288	0.00856871	0.0593306
Clip4	4.43685	-1.78926	0.680794	-2.6282	0.00858392	0.0593754
Ppcdc	25.9308	-0.851825	0.324104	-2.62825	0.0085826	0.0593754
Arap3	101.633	0.489474	0.186284	2.62757	0.00859963	0.0594236
Gm10311	9.02521	-1.56689	0.5963	-2.62768	0.00859686	0.0594236
Smyd2	48.9995	-0.783844	0.298379	-2.62701	0.00861391	0.059492
Lsm14b	79.3437	-0.556781	0.212109	-2.62498	0.0086654	0.0598172
Rasgef1b	211.874	0.857869	0.326835	2.62478	0.00867052	0.0598222
Arhgdia	564.984	0.361757	0.137889	2.62353	0.00870228	0.0600041
C330006A16Rik	231.245	-0.598609	0.228208	-2.62309	0.00871373	0.0600041
Myom3	5.81861	-2.91556	1.11139	-2.62335	0.00870709	0.0600041
Tbrg4	224.197	0.369322	0.140798	2.62305	0.00871455	0.0600041
Pex11g	144.627	-0.573932	0.218839	-2.62262	0.00872568	0.0600503
Spen	289.36	0.362237	0.138152	2.62202	0.0087411	0.060126
Atp6v1b2	296.26	0.652848	0.249024	2.62162	0.0087512	0.0601346
Rnf149	160.46	0.513021	0.195682	2.6217	0.00874913	0.0601346
Hddc2	8.76013	1.59015	0.606601	2.62141	0.00875671	0.0601421
5730435O14Rik	4.07938	-2.55479	0.975065	-2.62012	0.00878989	0.0603395
Kdelr1	460.787	-0.322456	0.123097	-2.61953	0.00880506	0.0604043
Naa16	48.1434	-0.606225	0.231479	-2.61892	0.00882075	0.0604043
Nfkbiz	70.1799	0.88621	0.338388	2.61892	0.00882094	0.0604043
Sh3bp5l	86.7805	-0.791021	0.302036	-2.61896	0.00881988	0.0604043
Zmat1	24.6662	-1.01233	0.386548	-2.61889	0.00882155	0.0604043
Prorsd1	164.885	-0.342611	0.130833	-2.61869	0.00882679	0.0604097
Lmbrd2	356.886	-0.580244	0.221701	-2.61723	0.00886457	0.0606378
Gys2	46.4376	-0.760049	0.290441	-2.61688	0.0088737	0.0606697
Pigu	16.8216	-1.00302	0.383452	-2.61577	0.00890274	0.0608376
Fgfr3	61.1523	-0.664847	0.254267	-2.61476	0.008929	0.0609864
Mettl8	40.6099	-0.8191	0.313281	-2.61459	0.00893348	0.0609864
Agpat9	27.5704	1.1187	0.428147	2.61288	0.00897828	0.0612615
Trem1	2.72413	3.28954	1.25933	2.61213	0.00899805	0.0613655
Il1f9	9.73313	1.26701	0.485241	2.6111	0.00902524	0.0614584
Tmem168	15.614	1.03321	0.395692	2.61114	0.00902397	0.0614584
Tnfrsf19	4.09335	-1.89138	0.724343	-2.61117	0.00902336	0.0614584
Ccdc176	4.8892	2.09112	0.801225	2.60991	0.00905664	0.0616105
Kif3a	67.2349	0.571444	0.218946	2.60997	0.00905494	0.0616105
Fkbp1b	10.7634	1.72507	0.661296	2.60863	0.00909066	0.061811
[truncated: 16,664 more rows]
