# Supplementary material for: JAK/STAT inhibition protects glucocorticoid receptor knockout mice from lethal malaria-induced hypoglycemia and hyperinflammation
Source: EMBO Mol Med. 2025 Jul 23;17(8):2040–70. doi: 10.1038/s44321-025-00264-w (PMC12340059; doi:10.1038/s44321-025-00264-w)
Supplement: Supplementary file 8 — Source data Fig. 4 [file 44321_2025_264_MOESM8_ESM.zip › Figure 4/4B/4B_Numerical data.xlsx]

## Sheet: Sheet1
Group	CON WT	CON WT	CON WT	CON WT	CON KO	CON KO	CON KO	CON KO	PcAS WT	PcAS WT	PcAS WT	PcAS WT	PcAS KO	PcAS KO	PcAS KO	PcAS KO	PcAS KO	PcAS KO
ID	GC127801	GC127802	GC127803	GC127804	GC127805	GC127806	GC127807	GC127808	GC127809	GC127810	GC127811	GC127812	GC127813	GC127815	GC127816	GC127814	GC127817	GC127818
Slc37a4	339.427	344.413	285.903	349.249	266.013	153.749	174.662	155.655	204.848	276.209	176.875	224.998	53.5679	87.0406	48.3003	54.3181	85.6598	69.9281
Slc2a2	546.084	390.955	453.596	666.748	423.5	189.229	355.659	324.514	251.01	249.067	290.913	271.254	79.0126	142.278	103.23	52.9769	136.048	131.516
Nr3c1	158.168	102.393	130.581	100.33	27.7437	15.0523	24.4346	25.0161	90.8831	120.542	105.504	89.0856	28.1231	18.4124	31.2531	26.8238	52.9075	39.7756
Pfkfb1	34.6354	46.5422	15.1199	8.88998	16.3198	10.7517	34.3894	9.72847	28.1305	38.318	27.9276	18.845	1.3392	8.36929	13.2589	3.35297	3.77911	4.49079
Gck	96.979	37.2338	23.3671	19.05	75.0712	76.3368	64.2539	37.5241	75.7359	83.0223	67.4917	45.1139	17.4096	19.2494	37.8826	28.1649	21.4149	27.5863
Car5a	139.696	46.5422	126.457	182.88	133.007	167.726	197.287	108.403	43.2777	64.6616	71.3706	62.8168	13.392	43.5203	17.9942	9.38831	13.8567	16.6801
Obp2a	46.1805	55.8507	6.87267	240.029	5.71194	1.07517	0	2.77956	27.4092	15.1675	0.775767	2.85531	0	0.836929	0	1.34119	0	0
G6pc	664.999	577.124	772.488	375.919	765.4	552.636	858.83	1020.1	388.778	131.718	135.759	193.59	581.212	241.873	1091.96	542.51	607.806	585.086
Fabp5	165.095	269.945	75.5993	77.4698	244.797	270.942	144.798	159.825	61.31	84.6188	99.2982	97.6515	271.857	150.647	155.318	196.484	202.812	204.652
Dyrk2	2.30902	18.6169	15.1199	22.8599	8.97591	15.0523	9.95483	4.16934	5.77036	4.78975	4.6546	2.28425	4.01759	3.34772	28.4119	9.38831	27.0836	28.2278
Sik1	3.46354	55.8507	9.62173	31.7499	5.71194	21.5033	9.95483	9.03358	7.93424	26.3436	7.75767	6.28168	42.8543	16.7386	46.4061	22.1296	60.4657	85.3251
Src	3.46354	0	4.1236	2.53999	5.71194	1.07517	5.42991	5.55912	6.49165	1.59658	8.53344	6.85274	10.7136	10.8801	29.359	8.04713	18.8955	22.454
Pgm1	4.61805	27.9253	2.74907	1.27	9.7919	12.902	11.7648	8.33869	10.0981	23.1504	10.085	21.1293	26.7839	27.6187	41.6708	40.9062	69.2836	39.7756
Tnf	0	9.30845	2.74907	0	0	0	0.904985	0	11.5407	7.98291	16.2911	7.99486	30.8015	21.7602	24.6237	25.4826	49.7582	32.7186
Pdk4	0	0	2.74907	1.27	1.63198	0	0	2.77956	2.16388	0	0	0	24.1056	6.69543	12.3118	14.7531	23.9343	21.1709
Pfkl	126.996	121.01	144.326	138.43	122.399	159.125	108.598	125.08	156.521	174.027	173.772	229.567	475.415	333.935	423.338	522.393	437.117	442.664
Hk2	8.08159	37.2338	20.618	22.8599	17.1358	15.0523	22.6246	24.3212	138.489	118.945	114.814	138.768	417.83	174.081	425.232	321.885	428.299	511.309
Pfkp	19.6267	46.5422	26.1161	21.59	20.3998	15.0523	13.5748	23.6263	137.767	160.456	176.875	199.3	653.528	379.966	483.95	531.781	659.454	675.544
Hk1	20.7812	37.2338	27.4907	24.1299	21.2158	20.4282	31.6745	34.0496	78.6211	77.4342	109.383	143.908	369.618	148.973	279.384	256.837	355.236	355.414
Slc37a1	3.46354	0	6.87267	2.53999	22.0318	13.9772	16.2897	36.8292	12.9833	17.5624	21.7215	13.1344	52.2287	26.7817	31.2531	26.1532	42.8299	42.3418
Slc39a14	79.6614	83.776	76.9739	43.1799	93.839	67.7355	108.598	152.181	61.31	98.9881	82.2313	79.9486	172.756	112.985	148.689	171.672	212.26	218.766
Irs2	96.979	65.1591	76.9739	125.73	76.7032	73.1113	133.938	159.825	51.9332	45.5026	55.8552	35.4058	160.704	83.6929	127.854	150.213	296.66	290.619
Lepr	5.77256	9.30845	8.2472	3.80999	1.63198	6.451	13.5748	25.7109	3.60647	3.19316	1.55153	7.4238	13.392	5.02158	28.4119	16.0943	52.2777	35.9264
Ppp1r3g	1.15451	0	0	1.27	2.44797	0	3.61994	0	0	0.798291	0	1.14212	21.4272	0.836929	9.47064	8.04713	56.6866	50.6818
Foxk1	15.0087	9.30845	19.2435	6.34999	16.3198	10.7517	12.6698	13.2029	12.262	11.9744	17.8426	13.7055	29.4623	18.4124	21.7825	17.4354	42.2	44.9079
Eno1	34.6354	46.5422	43.9851	87.6298	26.1117	49.4577	55.2041	77.8277	99.5386	75.8376	31.8065	48.5402	176.774	109.638	285.066	134.789	362.794	272.014
Myc	1.15451	0	1.37453	1.27	1.63198	0	0	0.69489	1.44259	8.7812	0	3.42637	9.37438	7.53236	12.3118	9.38831	30.8627	25.0201
Atf3	6.92707	27.9253	0	2.53999	26.9277	6.451	1.80997	4.16934	31.0157	25.5453	25.6003	27.982	188.827	66.9543	440.385	193.131	934.069	681.318
Ptpn2	47.335	65.1591	49.4832	48.2599	61.1994	52.6832	44.3443	50.727	46.8841	47.8975	61.2856	61.6746	127.224	87.0406	162.895	127.413	183.917	195.029
Hif1a	96.979	102.393	87.9701	120.65	106.079	110.742	66.9689	111.182	129.833	121.34	107.056	117.639	306.676	178.266	287.907	227.331	401.845	351.565
Pmaip1	0	0	1.37453	0	2.44797	0	1.80997	0.69489	0.721294	2.39487	4.6546	3.42637	13.392	3.34772	16.1001	8.71772	21.4149	25.6617
Pfkfb3	20.7812	46.5422	12.3708	16.51	15.5038	6.451	11.7648	17.3723	58.4249	63.065	30.2549	45.6849	195.523	64.4436	192.254	140.825	297.92	335.526
Slc2a1	24.2448	37.2338	10.9963	34.2899	17.1358	16.1275	7.23988	20.1518	48.3267	32.7299	71.3706	33.1216	261.143	73.6498	225.401	145.519	381.06	362.471
