# Supplementary material for: JAK/STAT inhibition protects glucocorticoid receptor knockout mice from lethal malaria-induced hypoglycemia and hyperinflammation
Source: EMBO Mol Med. 2025 Jul 23;17(8):2040–70. doi: 10.1038/s44321-025-00264-w (PMC12340059; doi:10.1038/s44321-025-00264-w)
Supplement: Supplementary file 8 — Source data Fig. 4 [file 44321_2025_264_MOESM8_ESM.zip › Figure 4/4C/4C_Numerical data.xlsx]

## Sheet: Sheet1
	Glucose (mg/dL)	Hk2 (mRNA fold change)
GRiKO	29	42.6468
GRiKO	51	12.8994
GRiKO	116	22.3076
GRiKO	97	30.3002
GRiKO	134	12.4568
GRiKO	158	7.16136
GRiKO	78	20.3203
GRiKO	130	10.0762
GRiKO	113	20.6401
GRiKO	43	37.9914
GRiKO	44	44.1228
GRiKO	31	48.161
GRiKO	32	42.5888
GRiKO	67	47.3201
GRiKO	40	37.4844
GRiKO	47	47.9098
GRiKO	131	10.5044
GRiKO	73	30.7188
WT	136	21.9434
WT	133	19.2427
WT	162	18.6608
WT	158	11.906
WT	131	6.57802
WT	156	10.1258
WT	186	26.6483
WT	153	15.2183
WT	152	11.1518
WT	144	14.4696
WT	111	26.1693
