# Supplementary material for: JAK/STAT inhibition protects glucocorticoid receptor knockout mice from lethal malaria-induced hypoglycemia and hyperinflammation
Source: EMBO Mol Med. 2025 Jul 23;17(8):2040–70. doi: 10.1038/s44321-025-00264-w (PMC12340059; doi:10.1038/s44321-025-00264-w)
Supplement: Supplementary file 8 — Source data Fig. 4 [file 44321_2025_264_MOESM8_ESM.zip › Figure 4/4D/4D_Numerical data.xlsx]

## Sheet: Sheet1
	Glucose (mg/dL)	Pfkp (mRNA fold change)
GRiKO	29	53.257
GRiKO	51	19.6815
GRiKO	116	29.6092
GRiKO	97	36.6947
GRiKO	134	15.651
GRiKO	158	8.46336
GRiKO	78	26.1468
GRiKO	130	12.3855
GRiKO	113	17.205
GRiKO	43	56.3432
GRiKO	44	46.8723
GRiKO	31	45.8895
GRiKO	32	56.5831
GRiKO	67	42.8107
GRiKO	40	38.4706
GRiKO	47	47.591
GRiKO	131	14.5504
GRiKO	73	25.1168
WT	136	18.0314
WT	133	18.436
WT	162	25.4796
WT	158	14.3787
WT	131	9.33849
WT	156	9.55712
WT	186	23.7192
WT	153	22.7762
WT	152	15.3826
WT	144	18.0181
WT	111	32.1928
