# Supplementary material for: JAK/STAT inhibition protects glucocorticoid receptor knockout mice from lethal malaria-induced hypoglycemia and hyperinflammation
Source: EMBO Mol Med. 2025 Jul 23;17(8):2040–70. doi: 10.1038/s44321-025-00264-w (PMC12340059; doi:10.1038/s44321-025-00264-w)
Supplement: Supplementary file 8 — Source data Fig. 4 [file 44321_2025_264_MOESM8_ESM.zip › Figure 4/4E/4E_Numerical data.xlsx]

## Sheet: Sheet1
	Glucose (mg/dL)	Pfkfb3 (mRNA fold change)
GRiKO	29	3.96667
GRiKO	51	1.29773
GRiKO	116	1.33311
GRiKO	97	1.76731
GRiKO	134	0.967311
GRiKO	158	0.586409
GRiKO	78	1.79877
GRiKO	130	0.850754
GRiKO	113	1.16816
GRiKO	43	4.11454
GRiKO	44	3.63021
GRiKO	31	2.64585
GRiKO	32	4.51534
GRiKO	67	2.68017
GRiKO	40	4.27296
GRiKO	47	3.17309
GRiKO	131	0.931595				\
GRiKO	73	2.61983
WT	136	0.999962
WT	133	1.28925
WT	162	1.75534
WT	158	1.01686
WT	131	0.930049
WT	156	0.935839
WT	186	1.49439
WT	153	0.821925
WT	152	0.799031
WT	144	0.934599
WT	111	2.12864
