# Supplementary material for: JAK/STAT inhibition protects glucocorticoid receptor knockout mice from lethal malaria-induced hypoglycemia and hyperinflammation
Source: EMBO Mol Med. 2025 Jul 23;17(8):2040–70. doi: 10.1038/s44321-025-00264-w (PMC12340059; doi:10.1038/s44321-025-00264-w)
Supplement: Supplementary file 8 — Source data Fig. 4 [file 44321_2025_264_MOESM8_ESM.zip › Figure 4/4F/4F_Numerical data.xlsx]

## Sheet: Sheet1
	Glucose (mg/dL)	Pdk4 (mRNA fold change)
GRiKO	29	216.029
GRiKO	51	28.5848
GRiKO	116	17.6666
GRiKO	97	14.6399
GRiKO	134	8.13296
GRiKO	158	1.7726
GRiKO	78	12.4866
GRiKO	130	4.06057
GRiKO	113	3.90284
GRiKO	43	32.8092
GRiKO	44	53.0739
GRiKO	31	49.7024
GRiKO	32	85.0337
GRiKO	67	23.0958
GRiKO	40	72.9434
GRiKO	47	35.1764
GRiKO	131	2.97741
GRiKO	73	16.9703
WT	136	3.11659
WT	133	3.12544
WT	162	5.47629
WT	158	2.53679
WT	131	1.55652
WT	156	2.45154
WT	186	4.46846
WT	153	3.80251
WT	152	4.31153
WT	144	3.44385
WT	111	19.5536
