# Supplementary material for: JAK/STAT inhibition protects glucocorticoid receptor knockout mice from lethal malaria-induced hypoglycemia and hyperinflammation
Source: EMBO Mol Med. 2025 Jul 23;17(8):2040–70. doi: 10.1038/s44321-025-00264-w (PMC12340059; doi:10.1038/s44321-025-00264-w)
Supplement: Supplementary file 8 — Source data Fig. 4 [file 44321_2025_264_MOESM8_ESM.zip › Figure 4/4G/4H_Numerical data.xlsx]

## Sheet: Sheet1
	Glucose (mg/dL)	Ldha (mRNA fold change)
GRiKO	29	3.99805
GRiKO	51	2.57911
GRiKO	116	6.12713
GRiKO	97	2.70802
GRiKO	134	1.8565
GRiKO	158	1.10614
GRiKO	78	1.57909
GRiKO	130	7.4155
GRiKO	113	5.18666
GRiKO	43	13.6011
GRiKO	44	9.13212
GRiKO	31	6.02492
GRiKO	32	4.17164
GRiKO	67	5.469
GRiKO	40	6.26906
GRiKO	47	4.66663
GRiKO	131	5.75481
GRiKO	73	7.17534
WT	136	0.930497
WT	133	0.950621
WT	162	1.67434
WT	158	1.67653
WT	131	1.71277
WT	156	2.35375
WT	186	2.51811
WT	153	5.74087
WT	152	2.68091
WT	144	2.52692
WT	111	3.67977
