# Supplementary material for: JAK/STAT inhibition protects glucocorticoid receptor knockout mice from lethal malaria-induced hypoglycemia and hyperinflammation
Source: EMBO Mol Med. 2025 Jul 23;17(8):2040–70. doi: 10.1038/s44321-025-00264-w (PMC12340059; doi:10.1038/s44321-025-00264-w)
Supplement: Supplementary file 8 — Source data Fig. 4 [file 44321_2025_264_MOESM8_ESM.zip › Figure 4/4H/4H_Numerical data.xlsx]

## Sheet: Sheet1
	Glucose (mg/dL)	Slc2a1 (mRNA fold change)
GRiKO	29	15.2124
GRiKO	51	4.77756
GRiKO	116	4.3207
GRiKO	97	8.06989
GRiKO	134	4.3523
GRiKO	158	2.14027
GRiKO	78	5.84667
GRiKO	130	2.04281
GRiKO	113	2.88874
GRiKO	43	23.7488
GRiKO	44	16.2659
GRiKO	31	17.8091
GRiKO	32	23.5051
GRiKO	67	16.5987
GRiKO	40	21.5389
GRiKO	47	22.0846
GRiKO	131	2.95824
GRiKO	73	8.1532
WT	136	2.04264
WT	133	2.38185
WT	162	4.52681
WT	158	2.37838
WT	131	1.68446
WT	156	2.7173
WT	186	2.65381
WT	153	3.37798
WT	152	2.4887
WT	144	2.90737
WT	111	7.58547
