# Supplementary material for: JAK/STAT inhibition protects glucocorticoid receptor knockout mice from lethal malaria-induced hypoglycemia and hyperinflammation
Source: EMBO Mol Med. 2025 Jul 23;17(8):2040–70. doi: 10.1038/s44321-025-00264-w (PMC12340059; doi:10.1038/s44321-025-00264-w)
Supplement: Supplementary file 8 — Source data Fig. 4 [file 44321_2025_264_MOESM8_ESM.zip › Figure 4/4I/4I_Numerical data.xlsx]

## Sheet: Sheet1
	Glucose (mg/dL)	Slc37A4 (mRNA fold change)
GRiKO	29	0.143919
GRiKO	51	0.131712
GRiKO	116	0.11116
GRiKO	97	0.317189
GRiKO	134	0.205111
GRiKO	158	0.343747
GRiKO	78	0.196193
GRiKO	130	0.385838
GRiKO	113	0.219106
GRiKO	43	0.074538
GRiKO	44	0.06968
GRiKO	31	0.061168
GRiKO	32	0.070922
GRiKO	67	0.082883
GRiKO	40	0.054062
GRiKO	47	0.039193
GRiKO	131	0.214151
GRiKO	73	0.123434
WT	136	1.01336
WT	133	1.08278
WT	162	1.31423
WT	158	0.744303
WT	131	0.719618
WT	156	0.749188
WT	186	0.873261
WT	153	0.314528
WT	152	0.309954
WT	144	0.41317
WT	111	0.758985
