# Supplementary material for: JAK/STAT inhibition protects glucocorticoid receptor knockout mice from lethal malaria-induced hypoglycemia and hyperinflammation
Source: EMBO Mol Med. 2025 Jul 23;17(8):2040–70. doi: 10.1038/s44321-025-00264-w (PMC12340059; doi:10.1038/s44321-025-00264-w)
Supplement: Supplementary file 8 — Source data Fig. 4 [file 44321_2025_264_MOESM8_ESM.zip › Figure 4/4J/4J_Numerical data.xlsx]

## Sheet: Sheet1
	Glycogen (μg/mg tissue)	Ppp1r3b (mRNA fold change)
GRiKO	0.055	0.23403
GRiKO	2.696	0.342936
GRiKO	3.814	0.48548
GRiKO	0.055	0.345715
GRiKO	2.332	0.293856
GRiKO	4.138	1.00146
GRiKO	0.055	0.174364
GRiKO	4.572	0.788558
GRiKO	5.05	0.740827
GRiKO	2.536	0.359944
GRiKO	0.055	0.174079
GRiKO	0.055	0.062628
GRiKO	0.055	0.140629
GRiKO	0.848	0.150853
GRiKO	0.055	0.101171
GRiKO	0.055	0.118974
GRiKO	7.78	0.55026
GRiKO	5.356	0.132842
WT	13.9	2.79095
WT	10.44	3.2241
WT	10.32	1.29952
WT	11.54	2.35566
WT	7.882	1.25931
WT	13.08	1.45605
WT	16.02	2.54122
WT	15.44	1.41822
WT	3.78	1.69981
WT	4.8	1.41064
WT	4.59	1.07054
