# Supplementary material for: JAK/STAT inhibition protects glucocorticoid receptor knockout mice from lethal malaria-induced hypoglycemia and hyperinflammation
Source: EMBO Mol Med. 2025 Jul 23;17(8):2040–70. doi: 10.1038/s44321-025-00264-w (PMC12340059; doi:10.1038/s44321-025-00264-w)
Supplement: Supplementary file 9 — Source data Fig. 5 [file 44321_2025_264_MOESM9_ESM.zip]

Archive with 27 entries (17 files):
- Figure 5/
- Figure 5/5B/
- Figure 5/5B/5B_Numerical data.xlsx
- Figure 5/5C/
- Figure 5/5C/5C_Numerical data.xlsx
- Figure 5/5D/
- Figure 5/5D/5E_Numerical data.xlsx
- Figure 5/5E/
- Figure 5/5E/5E_Numerical data.xlsx
- Figure 5/5E/5E_pSTAT3_blot1.png
- Figure 5/5E/5E_pSTAT3_blot2.png
- Figure 5/5E/5E_pSTAT3_blot3.png
- Figure 5/5E/5E_pSTAT3_blot4.png
- Figure 5/5E/5E_STAT3_blot1.png
- Figure 5/5E/5E_STAT3_blot2.png
- Figure 5/5E/5E_STAT3_blot3.png
- Figure 5/5E/5E_STAT3_blot4.png
- Figure 5/5F/
- Figure 5/5F/5F_Numerical data.xlsx
- Figure 5/5G/
- Figure 5/5G/5G_Numerical data.xlsx
- Figure 5/5H/
- Figure 5/5H/5H_Numerical data.xlsx
- Figure 5/5I/
- Figure 5/5I/5I_Numerical data.xlsx
- Figure 5/5J/
- Figure 5/5J/5J_Numerical data.xlsx
