# Supplementary material for: JAK/STAT inhibition protects glucocorticoid receptor knockout mice from lethal malaria-induced hypoglycemia and hyperinflammation
Source: EMBO Mol Med. 2025 Jul 23;17(8):2040–70. doi: 10.1038/s44321-025-00264-w (PMC12340059; doi:10.1038/s44321-025-00264-w)
Supplement: Supplementary file 9 — Source data Fig. 5 [file 44321_2025_264_MOESM9_ESM.zip › Figure 5/5B/5B_Numerical data.xlsx]

## Sheet: Sheet1
STAT1	STAT3	FOS	IRF1	JUN	CEBPB	TEAD4	RELA	PPARG	ZNF175
15.353	11.188	10.6	10.009	9.657	9.401	8.519	8.477	8.247	8.247
