# Supplementary material for: JAK/STAT inhibition protects glucocorticoid receptor knockout mice from lethal malaria-induced hypoglycemia and hyperinflammation
Source: EMBO Mol Med. 2025 Jul 23;17(8):2040–70. doi: 10.1038/s44321-025-00264-w (PMC12340059; doi:10.1038/s44321-025-00264-w)
Supplement: Supplementary file 9 — Source data Fig. 5 [file 44321_2025_264_MOESM9_ESM.zip › Figure 5/5C/5C_Numerical data.xlsx]

## Sheet: Sheet1
RELA	STAT3	ART2	MYB	SOX2	MECOM	PPARG	STAT4	ZNF217	WT1
30.79	18.208	14.622	13.511	13.307	11.777	11.446	11.035	10.91	10.617
