# Supplementary material for: JAK/STAT inhibition protects glucocorticoid receptor knockout mice from lethal malaria-induced hypoglycemia and hyperinflammation
Source: EMBO Mol Med. 2025 Jul 23;17(8):2040–70. doi: 10.1038/s44321-025-00264-w (PMC12340059; doi:10.1038/s44321-025-00264-w)
Supplement: Supplementary file 9 — Source data Fig. 5 [file 44321_2025_264_MOESM9_ESM.zip › Figure 5/5D/5E_Numerical data.xlsx]

## Sheet: Sheet1
JUN	ETS1	CEBPB	RELA	STAT3	NR3C1	JUND	GATA2	MAFK	MYOD1
14.282	12.034	11.152	10.333	9.551	8.959	8.897	8.636	7.926	6.824
