# Supplementary material for: JAK/STAT inhibition protects glucocorticoid receptor knockout mice from lethal malaria-induced hypoglycemia and hyperinflammation
Source: EMBO Mol Med. 2025 Jul 23;17(8):2040–70. doi: 10.1038/s44321-025-00264-w (PMC12340059; doi:10.1038/s44321-025-00264-w)
Supplement: Supplementary file 9 — Source data Fig. 5 [file 44321_2025_264_MOESM9_ESM.zip › Figure 5/5E/5E_Numerical data.xlsx]

## Sheet: Sheet1
CON WT	CON GRiKO	PcAS WT	PcAS GRiKO
1.4238	3.9437	14.884	69.2227
2.7109	3.7631	1.8636	63.4088
0.1994	2.3793	9.6297	39.969
		22.9013	65.3876
		10.6269	75.8738
		24.8298	63.1996
			49.8194
			20.2564
5.9521	6.4675	24.8988	52.7882
2.7392	6.5113	26.754	53.7217
5.3471	5.0221	43.9808	63.4044
		22.2752	68.0398
		21.0967	55.1032
		17.2233	35.6196
			62.5147
			59.7008
