# Supplementary material for: JAK/STAT inhibition protects glucocorticoid receptor knockout mice from lethal malaria-induced hypoglycemia and hyperinflammation
Source: EMBO Mol Med. 2025 Jul 23;17(8):2040–70. doi: 10.1038/s44321-025-00264-w (PMC12340059; doi:10.1038/s44321-025-00264-w)
Supplement: Supplementary file 9 — Source data Fig. 5 [file 44321_2025_264_MOESM9_ESM.zip › Figure 5/5F/5F_Numerical data.xlsx]

## Sheet: Sheet1
	Glucose (mg/dL)	pSTAT3/STAT3
GRiKO	29	52.7882
GRiKO	51	53.7217
GRiKO	116	63.4044
GRiKO	97	68.0398
GRiKO	134	55.1032
GRiKO	158	35.6196
GRiKO	78	62.5147
GRiKO	130	59.7008
GRiKO
GRiKO	43	69.2227
GRiKO	44	63.4088
GRiKO	31	39.969
GRiKO	32	65.3876
GRiKO	67	75.8738
GRiKO	40	63.1996
GRiKO	47	49.8194
GRiKO	131	20.2564
WT	136	24.8988
WT	133	26.754
WT	162	43.9808
WT	158	22.2752
WT	131	21.0967
WT	156	17.2233
WT	186	1.86362
WT	153	9.62965
WT	152	22.9013
WT	144	10.6269
WT	111	24.8298
