# Supplementary material for: JAK/STAT inhibition protects glucocorticoid receptor knockout mice from lethal malaria-induced hypoglycemia and hyperinflammation
Source: EMBO Mol Med. 2025 Jul 23;17(8):2040–70. doi: 10.1038/s44321-025-00264-w (PMC12340059; doi:10.1038/s44321-025-00264-w)
Supplement: Supplementary file 9 — Source data Fig. 5 [file 44321_2025_264_MOESM9_ESM.zip › Figure 5/5G/5G_Numerical data.xlsx]

## Sheet: Sheet1
CON WT	PcAS WT	CON GRiKO	PcAS GRiKO
1.49507	3.88156	1.06199	61.8547
1.1713	5.85902	2.84944	12.7954
0.2544	31.4737	1.1201	15.0745
1.55762	4.34187	6.586	35.7095
1.01151	4.05617	5.0547	34.5694
0.510101	6.33371	5.69533	7.43225
	4.29656		108.698
	6.01124		6.91335
	3.84705		11.7213
	7.95718		179.196
	19.5541		121.294
			185.522
			132.74
			178.791
			216.862
			275.664
			10.9021
			61.1745
