# Supplementary material for: JAK/STAT inhibition protects glucocorticoid receptor knockout mice from lethal malaria-induced hypoglycemia and hyperinflammation
Source: EMBO Mol Med. 2025 Jul 23;17(8):2040–70. doi: 10.1038/s44321-025-00264-w (PMC12340059; doi:10.1038/s44321-025-00264-w)
Supplement: Supplementary file 9 — Source data Fig. 5 [file 44321_2025_264_MOESM9_ESM.zip › Figure 5/5H/5H_Numerical data.xlsx]

## Sheet: Sheet1
CON WT	PcAS WT	CON GRiKO	PcAS GRiKO
0.597524	38.3001	0.840089	51.1882
1.52505	39.2644	1.07993	30.9176
0.788609	31.6126	0.998221	26.2506
1.66977	30.1573	3.25187	31.4433
0.933891	22.4108	1.53696	21.79
0.485157	16.7094	1.85815	17.5657
	23.9094		24.9586
	22.9179		13.7502
	15.0326		43.036
	19.6148		108.669
	89.2168		60.3435
			66.4311
			41.5562
			58.1409
			74.2599
			42.3003
			17.6379
			63.9897
