# Supplementary material for: JAK/STAT inhibition protects glucocorticoid receptor knockout mice from lethal malaria-induced hypoglycemia and hyperinflammation
Source: EMBO Mol Med. 2025 Jul 23;17(8):2040–70. doi: 10.1038/s44321-025-00264-w (PMC12340059; doi:10.1038/s44321-025-00264-w)
Supplement: Supplementary file 9 — Source data Fig. 5 [file 44321_2025_264_MOESM9_ESM.zip › Figure 5/5I/5I_Numerical data.xlsx]

## Sheet: Sheet1
	Glucose (mg/dL)	Il6 (mRNA fold change)
GRiKO	29	61.8547
GRiKO	51	12.7954
GRiKO	116	15.0745
GRiKO	97	35.7095
GRiKO	134	34.5694
GRiKO	158	7.43225
GRiKO	78	108.698
GRiKO	130	6.91335
GRiKO	113	11.7213
GRiKO	43	179.196
GRiKO	44	121.294
GRiKO	31	185.522
GRiKO	32	132.74
GRiKO	67	178.791
GRiKO	40	216.862
GRiKO	47	275.664
GRiKO	131	10.9021
GRiKO	73	61.1745
WT	136	3.88156
WT	133	5.85902
WT	162	31.4737
WT	158	4.34187
WT	131	4.05617
WT	156	6.33371
WT	186	4.29656
WT	153	6.01124
WT	152	3.84705
WT	144	7.95718
WT	111	19.5541
