# Supplementary material for: JAK/STAT inhibition protects glucocorticoid receptor knockout mice from lethal malaria-induced hypoglycemia and hyperinflammation
Source: EMBO Mol Med. 2025 Jul 23;17(8):2040–70. doi: 10.1038/s44321-025-00264-w (PMC12340059; doi:10.1038/s44321-025-00264-w)
Supplement: Supplementary file 9 — Source data Fig. 5 [file 44321_2025_264_MOESM9_ESM.zip › Figure 5/5J/5J_Numerical data.xlsx]

## Sheet: Sheet1
	Glucose (mg/dL)	il10 (mRNA fold change)
GRiKO	29	51.1882
GRiKO	51	30.9176
GRiKO	116	26.2506
GRiKO	97	31.4433
GRiKO	134	21.79
GRiKO	158	17.5657
GRiKO	78	24.9586
GRiKO	130	13.7502
GRiKO	113	43.036
GRiKO	43	108.669
GRiKO	44	60.3435
GRiKO	31	66.4311
GRiKO	32	41.5562
GRiKO	67	58.1409
GRiKO	40	74.2599
GRiKO	47	42.3003
GRiKO	131	17.6379
GRiKO	73	63.9897
WT	136	38.3001
WT	133	39.2644
WT	162	31.6126
WT	158	30.1573
WT	131	22.4108
WT	156	16.7094
WT	186	23.9094
WT	153	22.9179
WT	152	15.0326
WT	144	19.6148
WT	111	89.2168
