# Supplementary material for: JAK/STAT inhibition protects glucocorticoid receptor knockout mice from lethal malaria-induced hypoglycemia and hyperinflammation
Source: EMBO Mol Med. 2025 Jul 23;17(8):2040–70. doi: 10.1038/s44321-025-00264-w (PMC12340059; doi:10.1038/s44321-025-00264-w)
Supplement: Supplementary file 10 — Source data Fig. 6 [file 44321_2025_264_MOESM10_ESM.zip]

Archive with 18 entries (11 files):
- Figure 6/
- Figure 6/6A/
- Figure 6/6A/6A_Cropped western blot image.jpg
- Figure 6/6A/6A_Numerical data.xlsx
- Figure 6/6A/6A_pSTAT3_blot1+2.png
- Figure 6/6A/6A_pSTAT3_blot3+4.png
- Figure 6/6A/6A_STAT3_blot1+2.png
- Figure 6/6A/6A_STAT3_blot3+4.png
- Figure 6/6B/
- Figure 6/6B/6B_Numerical data.xlsx
- Figure 6/6C/
- Figure 6/6C/6C_Numerical data.xlsx
- Figure 6/6D/
- Figure 6/6D/6D_Numerical data.xlsx
- Figure 6/6E/
- Figure 6/6E/6E_Numerical data.xlsx
- Figure 6/6F/
- Figure 6/6F/6F_Numerical data.xlsx
