# Supplementary material for: JAK/STAT inhibition protects glucocorticoid receptor knockout mice from lethal malaria-induced hypoglycemia and hyperinflammation
Source: EMBO Mol Med. 2025 Jul 23;17(8):2040–70. doi: 10.1038/s44321-025-00264-w (PMC12340059; doi:10.1038/s44321-025-00264-w)
Supplement: Supplementary file 10 — Source data Fig. 6 [file 44321_2025_264_MOESM10_ESM.zip › Figure 6/6A/6A_Numerical data.xlsx]

## Sheet: Sheet1
CON WT	CON GRiKO	PcAS WT	PcAS GRiKO
20.814	40.251	110.247	92.444
31.997	13.321	87.084	84.934
17.917	33.603	47.613	168.184
		37.47	113.194
		40.974	103.425
		55.099	61.28
			84.751
			82.716
20.459	31.425	42.732	114.656
20.236	26.061	45.365	143.486
24.747	31.071	73.606	115.558
		73.081	152.383
		71.765	78.324
		54.236	109.826
			119.686
			135.093
