# Supplementary material for: JAK/STAT inhibition protects glucocorticoid receptor knockout mice from lethal malaria-induced hypoglycemia and hyperinflammation
Source: EMBO Mol Med. 2025 Jul 23;17(8):2040–70. doi: 10.1038/s44321-025-00264-w (PMC12340059; doi:10.1038/s44321-025-00264-w)
Supplement: Supplementary file 10 — Source data Fig. 6 [file 44321_2025_264_MOESM10_ESM.zip › Figure 6/6B/6B_Numerical data.xlsx]

## Sheet: Sheet1
	Glucose (mg/dL)	pSTAT3/STAT3
GRiKO	29	114.656
GRiKO	51	143.486
GRiKO	116	115.558
GRiKO	97	152.382
GRiKO	134	78.3243
GRiKO	158	109.826
GRiKO	78	119.686
GRiKO	130	135.093
GRiKO
GRiKO	43	92.4439
GRiKO	44	84.9338
GRiKO	31	168.184
GRiKO	32	113.194
GRiKO	67	103.425
GRiKO	40	61.2802
GRiKO	47	84.7514
GRiKO	131	82.7164
WT	136	42.7325
WT	133	45.365
WT	162	73.6063
WT	158	73.0806
WT	131	71.7648
WT	156	54.2357
WT	186	87.0839
WT	153	47.6127
WT	152	37.4696
WT	144	40.9739
WT	111	55.0992
