# Supplementary material for: JAK/STAT inhibition protects glucocorticoid receptor knockout mice from lethal malaria-induced hypoglycemia and hyperinflammation
Source: EMBO Mol Med. 2025 Jul 23;17(8):2040–70. doi: 10.1038/s44321-025-00264-w (PMC12340059; doi:10.1038/s44321-025-00264-w)
Supplement: Supplementary file 10 — Source data Fig. 6 [file 44321_2025_264_MOESM10_ESM.zip › Figure 6/6C/6C_Numerical data.xlsx]

## Sheet: Sheet1
CON WT	CON GRiKO	PcAS WT	PcAS GRiKO
1.27283	1.26716	1.2478	2.9358
1.14162	1.89287	0.812225	1.7624
0.578164		2.70265	5.28485
0.681588	1.8502	2.14345	4.85166
	1.65931	1.67013	2.10549
1.3258	1.24845	2.09658	2.7647
		1.1567	2.3154
		3.10438	1.67893
		1.97716	4.46009
		1.71194	10.7114
		2.23529	12.7518
			6.35353
			7.99955
			5.73755
			15.4805
			5.85067
			37.6382
			4.8666
