# Supplementary material for: JAK/STAT inhibition protects glucocorticoid receptor knockout mice from lethal malaria-induced hypoglycemia and hyperinflammation
Source: EMBO Mol Med. 2025 Jul 23;17(8):2040–70. doi: 10.1038/s44321-025-00264-w (PMC12340059; doi:10.1038/s44321-025-00264-w)
Supplement: Supplementary file 10 — Source data Fig. 6 [file 44321_2025_264_MOESM10_ESM.zip › Figure 6/6D/6D_Numerical data.xlsx]

## Sheet: Sheet1
CON WT	PcAS WT	CON GRiKO	PcAS GRiKO
0.750418	9.76653	2.29602	17.3674
1.45875	4.79992	2.47689	18.6421
0.897019	21.467	0.621941	18.0975
0.647447	18.7688	1.15215	25.2928
	13.4188	1.6913	41.5823
1.24636	26.6559	0.930586	33.5968
	4.70561		32.4702
	12.093		33.918
	12.993		36.2072
	8.90306		53.2616
	23.2091		92.6396
			69.0495
			73.0118
			38.7519
			58.113
			56.2803
			31.1222
			41.9927
