# Supplementary material for: JAK/STAT inhibition protects glucocorticoid receptor knockout mice from lethal malaria-induced hypoglycemia and hyperinflammation
Source: EMBO Mol Med. 2025 Jul 23;17(8):2040–70. doi: 10.1038/s44321-025-00264-w (PMC12340059; doi:10.1038/s44321-025-00264-w)
Supplement: Supplementary file 10 — Source data Fig. 6 [file 44321_2025_264_MOESM10_ESM.zip › Figure 6/6E/6E_Numerical data.xlsx]

## Sheet: Sheet1
	Glucose (mg/dL)	Il6 (mRNA fold change)
GRiKO	29	2.9358
GRiKO	51	1.7624
GRiKO	116	5.28485
GRiKO	97	4.85166
GRiKO	134	2.10549
GRiKO	158	2.7647
GRiKO	78	2.3154
GRiKO	130	1.67893
GRiKO	113	4.46009
GRiKO	43	10.7114
GRiKO	44	12.7518
GRiKO	31	6.35353
GRiKO	32	7.99955
GRiKO	67	5.73755
GRiKO	40	15.4805
GRiKO	47	5.85067
GRiKO	73	4.8666
WT	136	1.2478
WT	133	0.812225
WT	162	2.70265
WT	158	2.14345
WT	131	1.67013
WT	156	2.09658
WT	186	1.1567
WT	153	3.10438
WT	152	1.97716
WT	144	1.71194
WT	111	2.23529
