# Supplementary material for: JAK/STAT inhibition protects glucocorticoid receptor knockout mice from lethal malaria-induced hypoglycemia and hyperinflammation
Source: EMBO Mol Med. 2025 Jul 23;17(8):2040–70. doi: 10.1038/s44321-025-00264-w (PMC12340059; doi:10.1038/s44321-025-00264-w)
Supplement: Supplementary file 10 — Source data Fig. 6 [file 44321_2025_264_MOESM10_ESM.zip › Figure 6/6F/6F_Numerical data.xlsx]

## Sheet: Sheet1
	Glucose (mg/dL)	il10 (mRNA fold change)
GRiKO	29	17.3674
GRiKO	51	18.6421
GRiKO	116	18.0975
GRiKO	97	25.2928
GRiKO	134	41.5823
GRiKO	158	33.5968
GRiKO	78	32.4702
GRiKO	130	33.918
GRiKO	113	36.2072
GRiKO	43	53.2616
GRiKO	44	92.6396
GRiKO	31	69.0495
GRiKO	32	73.0118
GRiKO	67	38.7519
GRiKO	40	58.113
GRiKO	47	56.2803
GRiKO	131	31.1222
GRiKO	73	41.9927
WT	136	9.76653
WT	133	4.79992
WT	162	21.467
WT	158	18.7688
WT	131	13.4188
WT	156	26.6559
WT	186	4.70561
WT	153	12.093
WT	152	12.993
WT	144	8.90306
WT	111	23.2091
