# Supplementary material for: JAK/STAT inhibition protects glucocorticoid receptor knockout mice from lethal malaria-induced hypoglycemia and hyperinflammation
Source: EMBO Mol Med. 2025 Jul 23;17(8):2040–70. doi: 10.1038/s44321-025-00264-w (PMC12340059; doi:10.1038/s44321-025-00264-w)
Supplement: Supplementary file 11 — Source data Fig. 7 [file 44321_2025_264_MOESM11_ESM.zip]

Archive with 7 entries (3 files):
- Figure 7/
- Figure 7/7B/
- Figure 7/7B/7B_Numerical data.xlsx
- Figure 7/7C/
- Figure 7/7C/7C_Numerical data.xlsx
- Figure 7/7D/
- Figure 7/7D/7D_Numerical data.xlsx
