# Supplementary material for: JAK/STAT inhibition protects glucocorticoid receptor knockout mice from lethal malaria-induced hypoglycemia and hyperinflammation
Source: EMBO Mol Med. 2025 Jul 23;17(8):2040–70. doi: 10.1038/s44321-025-00264-w (PMC12340059; doi:10.1038/s44321-025-00264-w)
Supplement: Supplementary file 11 — Source data Fig. 7 [file 44321_2025_264_MOESM11_ESM.zip › Figure 7/7B/7B_Numerical data.xlsx]

## Sheet: Sheet1
Number	-Log10(FDR)	nGenes	Pathway Genes	Fold Enrichment	Pathway
10	1.52712	4	12	9.02604	Aerobic glycolysis
9	11.3999	24	88	7.38494	Cytoplasmic ribosomal proteins
8	1.61015	10	69	3.92436	Th17 cell differentiation pathway
7	1.53367	10	76	3.56291	Prolactin signaling pathway
6	1.53367	11	90	3.30955	Apoptosis modulation and signaling
5	1.78428	15	130	3.1244	Adipogenesis
4	1.53367	13	120	2.93346	Cell cycle
3	1.61015	15	141	2.88065	NRF2 pathway
2	2.26222	22	218	2.73265	Network map of SARS-CoV-2 signaling pathway
1	1.60139	25	314	2.1559	Nuclear receptors meta-pathway
