# Supplementary material for: JAK/STAT inhibition protects glucocorticoid receptor knockout mice from lethal malaria-induced hypoglycemia and hyperinflammation
Source: EMBO Mol Med. 2025 Jul 23;17(8):2040–70. doi: 10.1038/s44321-025-00264-w (PMC12340059; doi:10.1038/s44321-025-00264-w)
Supplement: Supplementary file 11 — Source data Fig. 7 [file 44321_2025_264_MOESM11_ESM.zip › Figure 7/7C/7C_Numerical data.xlsx]

## Sheet: Sheet1
MYB	STAT3	MYC	IRF8	SPI1	HSF1	RELA	E2F1	ZFX	ELK1
11.469	10.883	8.978	8.715	8.347	8.149	7.98	7.841	7.607	7.511
