# Supplementary material for: JAK/STAT inhibition protects glucocorticoid receptor knockout mice from lethal malaria-induced hypoglycemia and hyperinflammation
Source: EMBO Mol Med. 2025 Jul 23;17(8):2040–70. doi: 10.1038/s44321-025-00264-w (PMC12340059; doi:10.1038/s44321-025-00264-w)
Supplement: Supplementary file 11 — Source data Fig. 7 [file 44321_2025_264_MOESM11_ESM.zip › Figure 7/7D/7D_Numerical data.xlsx]

## Sheet: Sheet1
Number	-Log10(FDR)	nGenes	Pathway Genes	Fold Enrichment	Pathway
10	3.25862	6	14	11.6049	OSMR
9	3.21685	6	15	10.8312	MPL
8	2.897	6	17	9.55698	LIFR
7	3.25862	12	63	5.15773	JAK3
6	3.25862	12	64	5.07714	IFNGR2
5	3.25862	12	65	4.99904	IFNGR1
4	3.25862	12	68	4.77849	IFNAR2
3	3.25862	12	68	4.77849	JAK1
2	3.25862	12	69	4.70924	IFNAR1
1	3.25862	12	69	4.70924	JAK2
