# Supplementary material for: JAK/STAT inhibition protects glucocorticoid receptor knockout mice from lethal malaria-induced hypoglycemia and hyperinflammation
Source: EMBO Mol Med. 2025 Jul 23;17(8):2040–70. doi: 10.1038/s44321-025-00264-w (PMC12340059; doi:10.1038/s44321-025-00264-w)
Supplement: Supplementary file 12 — Source data Fig. 8 [file 44321_2025_264_MOESM12_ESM.zip]

Archive with 33 entries (24 files):
- Figure 8/
- Figure 8/8B/
- Figure 8/8B/8B_Numerical data.xlsx
- Figure 8/8C/
- Figure 8/8C/8C_Numerical data.xlsx
- Figure 8/8D/
- Figure 8/8D/8D_Numerical data.xlsx
- Figure 8/8E/
- Figure 8/8E/8E_Numerical data.xlsx
- Figure 8/8F/
- Figure 8/8F/8F_Numerical data.xlsx
- Figure 8/8G/
- Figure 8/8G/8G_Numerical data.xlsx
- Figure 8/8H/
- Figure 8/8H/8H_Cropped western blot image.jpg
- Figure 8/8H/8H_Numerical data.xlsx
- Figure 8/8H/8H_Western blot_pSTAT3_gel1+2.png
- Figure 8/8H/8H_Western blot_pSTAT3_gel3+4.png
- Figure 8/8H/8H_Western blot_pSTAT3_gel5+6.png
- Figure 8/8H/8H_Western blot_pSTAT3_gel7.png
- Figure 8/8H/8H_Western blot_STAT3_gel1+2.png
- Figure 8/8H/8H_Western blot_STAT3_gel3+4.png
- Figure 8/8H/8H_Western blot_STAT3_gel5+6.png
- Figure 8/8H/8H_Western blot_STAT3_gel7.png
- Figure 8/8I/
- Figure 8/8I/8I_Cropped western blot image.jpg
- Figure 8/8I/8I_Numerical data.xlsx
- Figure 8/8I/8I_Western blot_pSTAT3_gel1+2.png
- Figure 8/8I/8I_Western blot_pSTAT3_gel3+4.png
- Figure 8/8I/8I_Western blot_pSTAT3_gel5+6.png
- Figure 8/8I/8I_Western blot_STAT3_gel1+2.png
- Figure 8/8I/8I_Western blot_STAT3_gel3+4.png
- Figure 8/8I/8I_Western blot_STAT3_gel5+6.png
