# Supplementary material for: JAK/STAT inhibition protects glucocorticoid receptor knockout mice from lethal malaria-induced hypoglycemia and hyperinflammation
Source: EMBO Mol Med. 2025 Jul 23;17(8):2040–70. doi: 10.1038/s44321-025-00264-w (PMC12340059; doi:10.1038/s44321-025-00264-w)
Supplement: Supplementary file 12 — Source data Fig. 8 [file 44321_2025_264_MOESM12_ESM.zip › Figure 8/8B/8B_Numerical data.xlsx]

## Sheet: Sheet1
DPI	PcAS WT + VEHICLE	PcAS WT + RUXOLITINIB	PcAS GRiKO + VEHICLE	PcAS GRiKO + RUXOLITINIB
12	0
12	0
12	0
12	0
12	0
12	0
12		0
12		0
12		0
12		0
12		0
12		0
12		0
12			0
12			0
11			1
10.5			1
11			1
10			1
9.5			1
9			1
12				0
12				0
10				1
12				0
12				0
12	0
12	0
12	0
12	0
12		0
12		0
12		0
10.5			1
9.5			1
12			0
12			0
12			0
12				0
12				0
12				0
12				0
