# Supplementary material for: JAK/STAT inhibition protects glucocorticoid receptor knockout mice from lethal malaria-induced hypoglycemia and hyperinflammation
Source: EMBO Mol Med. 2025 Jul 23;17(8):2040–70. doi: 10.1038/s44321-025-00264-w (PMC12340059; doi:10.1038/s44321-025-00264-w)
Supplement: Supplementary file 12 — Source data Fig. 8 [file 44321_2025_264_MOESM12_ESM.zip › Figure 8/8C/8C_Numerical data.xlsx]

## Sheet: Sheet1
Dpi	PcAS WT + VEH												PcAS WT + RUX												PcAS GRiKO + VEH															PcAS GRiKO + RUX
0	0	0	0	0	0	0		0	0	0	0		0	0	0	0	0	0	0		0	0	0		0	0	0	0	0	0	0	0		0	0	0	0	0		0	0	0	0	0		0	0	0	0
7	0.51	1.53	2.63	2.22	2	0.98		4.6	1.5	2.21	4.65		0.15	3.98	2.86	2.34	1.79	5.11	1.73		2.5	1.33	5.88		1.7	3.13	0.63	2.63	2.56	0.63	6.25	9.78		7.86	12.8	6.41	6.77	14.44		0.71	0.58	2.71	1.09	1.92		7.78	9.44	2.78	8.52
8	7.38	3.84	20.45	10.33	11.57	8.98		8.51	8.33	5.77	12.18		8.21	19.27	12.22	6.44	6.11	17.02	9.25		7.93	7.76	20.83		6.43	3.29	10.35	4.18	16.28	21.15	30.41	21.88		20.39	27.03	15.22	20.83	25.31		1.48	3.68	16.82	4.32	10.36		25.56	32.64	16.33	25
9	33.54	13.07	31.91	31.41	28	14.89		20.93	13.78	17.95	23.61		26.7	36.88	32.23	18.52	17.19	37.5	20.24		20.11	16.46	29.5		17.76	14.2	25.5	19.64	20.98	27.63	49.86	22.44		35.33	35.29	30.18	29.88	29.29		3.33	17.07	39.67	10.87	36.63		31.63	21.53	18.61	32.31
10	20.75	24.43	38.23	38.13	25.61	20.35		6.82	12.18	11.03	14.19		33.13	14.2	44.44	45	22.22	15	25.58		22.58	17.86	15.32		17.79	28.47	14	15.48	25	20				7.89		16.66	10.83	4.86		11.53	37.5	13.63	16.54	19.15		5.13	10	15	8.16
11	14.47	23.43	6.25	1.14	1.92	0.06		3.29	3.85	9.17	6.88		14.28	7.35	16.66	2.94	9.61	2.94	9.72		12.88	7.14	2.03		24.19	14.39			0.05							0.81	0.84	0.69		20.23	3.98		10.9	14.38		2.68	1.43	3.68	4.41
12	1.43	1.36	1.03	1.01	1.14	0.04		0.06	1.25	2.08	0.68		0.58	0.4	0.26	0.58	0.05	0.52	0.91		1.11	1.43	0.96		0.2	1.59										0	0	0		13	2.78		1.33	0.64		0	0.53	2.17	0.83
