# Supplementary material for: JAK/STAT inhibition protects glucocorticoid receptor knockout mice from lethal malaria-induced hypoglycemia and hyperinflammation
Source: EMBO Mol Med. 2025 Jul 23;17(8):2040–70. doi: 10.1038/s44321-025-00264-w (PMC12340059; doi:10.1038/s44321-025-00264-w)
Supplement: Supplementary file 12 — Source data Fig. 8 [file 44321_2025_264_MOESM12_ESM.zip › Figure 8/8D/8D_Numerical data.xlsx]

## Sheet: Sheet1
DPI	PcAS WT + VEH												PcAS WT + RUX													PcAS GRiKO + VEH															PcAS GRiKO + RUX
0	0	0	0	0	0	0		0	0	0	0			0	0	0	0	0	0	0		0	0	0		0	0	0	0	0	0	0	0		0	0	0	0	0		0	0		0	0	0		0
7	0	0	0	0	0	0		0	0	0	1			0	1	0	0	0	0	1		0	0	1		1	0	0	1	0	0	0	0		0	0	0	1	0		1	1		0	1	0		0
8	1	1	2	1	1	2		1	1	1	1			1	1	1	1	0	2	1		1	1	1		1	2	2	2	2	1	3	1		2	1	1	1	2		5	1		1	2	2		1
9	2	2	2	1	1	1		1	2	2	2			0	2	1	3	2	2	1		1	2	2		3	3	3	4	4	2	6	11		2	8	2	2	3		2	1		3	2	3		2
10	2	3	4	2	2	2		2	1	2	4			1	4	3	2	2	4	3		2	1	3		3	3	5	4	3	10				9		4	6	4		2	3		10	6	2		5
11	4	2	4	2	3	2		2	1	1	4			3	3	4	3	2	2	3		2	2	3		4	4			10							5	4	2		5	5			4	5		2
12	2	3	4	2	1	1		2	1	1	3			3	3	3	5	2	2	3		1	2	4		3	3										4	1	2		3	5			5	4		2
[truncated: 3 more columns]
