# Supplementary material for: JAK/STAT inhibition protects glucocorticoid receptor knockout mice from lethal malaria-induced hypoglycemia and hyperinflammation
Source: EMBO Mol Med. 2025 Jul 23;17(8):2040–70. doi: 10.1038/s44321-025-00264-w (PMC12340059; doi:10.1038/s44321-025-00264-w)
Supplement: Supplementary file 12 — Source data Fig. 8 [file 44321_2025_264_MOESM12_ESM.zip › Figure 8/8E/8E_Numerical data.xlsx]

## Sheet: Sheet1
PcAS WT + VEH	PcAS WT + RUX	PcAS GRiKO + VEH	PcAS GRiKO + RUX
110	116	51	77
146	122	51	71
125	171	34	126
108	201	39	72
145	193	37	111
154	171	103
160	226	123	99
		99	74
152		78	102
170	90	35	50
149	165		58
135	142		169
108	91
	182
	160
150		145	142
149	152	142	156
93	118	34
156	120	41
150	143	104	105
163	113	37	106
	74
146	131		158
149
105	143	41	165
86	164		56
	138	115	139
		65
		133
