# Supplementary material for: JAK/STAT inhibition protects glucocorticoid receptor knockout mice from lethal malaria-induced hypoglycemia and hyperinflammation
Source: EMBO Mol Med. 2025 Jul 23;17(8):2040–70. doi: 10.1038/s44321-025-00264-w (PMC12340059; doi:10.1038/s44321-025-00264-w)
Supplement: Supplementary file 12 — Source data Fig. 8 [file 44321_2025_264_MOESM12_ESM.zip › Figure 8/8F/8F_Numerical data.xlsx]

## Sheet: Sheet1
CON WT	CON GRiKO	PcAS WT + VEH d10	PcAS WT + RUX d10	PcAS GRiKO + VEH d10	PcAS GRiKO + RUX d10	PcAS WT + VEH d12	PcAS WT + RUX d12	PcAS GRiKO + VEH d12	PcAS GRiKO + RUX d12
118	175			656	429
112	107			599	470
	128			584	407
	411			533	338
				538	412
				744	118
	104	644	463	395	576
129	180	414	485	700	522
	139	412	378	564	441
	157	451	446	546	581
	95	522	703	568	315
		512	532
		548	348
	136	463	475	459	530
	136	400	393	568	423
	126	492	317	715	545
		413	484	578	552
		411	585	507	648
			552	706	646
135
171	141					753	293	962	602
83	118					631	481	1047	465
136	112					667	520
122	191					833	573
116						834	471		524
						998	724		558
							618
							721
123
130	168					948	555	863	857
104						812	883	1053	847
						753	629	768	477
						731			655
