# Supplementary material for: JAK/STAT inhibition protects glucocorticoid receptor knockout mice from lethal malaria-induced hypoglycemia and hyperinflammation
Source: EMBO Mol Med. 2025 Jul 23;17(8):2040–70. doi: 10.1038/s44321-025-00264-w (PMC12340059; doi:10.1038/s44321-025-00264-w)
Supplement: Supplementary file 12 — Source data Fig. 8 [file 44321_2025_264_MOESM12_ESM.zip › Figure 8/8G/8G_Numerical data.xlsx]

## Sheet: Sheet1
PcAS WT + VEH	PcAS WT + RUX	PcAS GRiKO + VEH	PcAS GRiKO + RUX
1.449	0.799	1.4	0.644
1.916	0.88	1.181	1.011
1.655	0.843	1.342	1.814
1.231	1.339	1.628	1.049
2.102	1.985	0.714	0.769
		1.705	0.83
1.95	0.886	1.598	0.892
1.928	0.979	1.85	0.607
1.42	0.658	0.991	0.619
1.389	0.387	1.446	1.183
1.593	1.357	1.335
1.963	1.827
1.461	1.747
