# Supplementary material for: JAK/STAT inhibition protects glucocorticoid receptor knockout mice from lethal malaria-induced hypoglycemia and hyperinflammation
Source: EMBO Mol Med. 2025 Jul 23;17(8):2040–70. doi: 10.1038/s44321-025-00264-w (PMC12340059; doi:10.1038/s44321-025-00264-w)
Supplement: Supplementary file 12 — Source data Fig. 8 [file 44321_2025_264_MOESM12_ESM.zip › Figure 8/8H/8H_Numerical data.xlsx]

## Sheet: Sheet1
PcAS WT + VEH	PcAS WT + RUX	PcAS GRiKO + VEH	PcAS GRiKO + RUX
33.748	41.189	51.831	5.878
33.662	42.506	57.614	8.772
40.285	11.672	56.643	59.013
54.366	19.419	63.832	2.217
41.005	9.313	55.248	31.247
40.278	43.682
36.169	1.885
40.999	0.403	83.495	3.369
52.76	5.519	68.213	9.509
66.68	25.466	43.053	10.616
	4.389	38.793	13.536
	22.362	57.48	7.214
	7.492		48.971
