# Supplementary material for: JAK/STAT inhibition protects glucocorticoid receptor knockout mice from lethal malaria-induced hypoglycemia and hyperinflammation
Source: EMBO Mol Med. 2025 Jul 23;17(8):2040–70. doi: 10.1038/s44321-025-00264-w (PMC12340059; doi:10.1038/s44321-025-00264-w)
Supplement: Supplementary file 12 — Source data Fig. 8 [file 44321_2025_264_MOESM12_ESM.zip › Figure 8/8I/8I_Numerical data.xlsx]

## Sheet: Sheet1
PcAS WT + VEH	PcAS WT + RUX	PcAS GRiKO + VEH	PcAS GRiKO + RUX
72.859	58.916	87.19	16.673
59.337	32.914	79.859	15.427
69.742	50.699	81.953	38.64
72.652	80.147	82.69	3.597
	31.762		29.905
	52.845
	10.074
80.882	22.856	114.919	9.229
75.425	24.927	72.821	8.163
	92.234	97.121	15.95
	36.661		32.35
	41.17		30.788
			78.574
