# Supplementary material for: JAK/STAT inhibition protects glucocorticoid receptor knockout mice from lethal malaria-induced hypoglycemia and hyperinflammation
Source: EMBO Mol Med. 2025 Jul 23;17(8):2040–70. doi: 10.1038/s44321-025-00264-w (PMC12340059; doi:10.1038/s44321-025-00264-w)
Supplement: Supplementary file 13 — Source data Fig. 9 [file 44321_2025_264_MOESM13_ESM.zip]

Archive with 25 entries (12 files):
- Figure 9/
- Figure 9/9A/
- Figure 9/9A/9A_Numerical data.xlsx
- Figure 9/9B/
- Figure 9/9B/9B_Numerical data.xlsx
- Figure 9/9C/
- Figure 9/9C/9C_Numerical data.xlsx
- Figure 9/9D/
- Figure 9/9D/9D_Numerical data.xlsx
- Figure 9/9E/
- Figure 9/9E/9E_Numerical data.xlsx
- Figure 9/9F/
- Figure 9/9F/9F_Numerical data.xlsx
- Figure 9/9G/
- Figure 9/9G/9G_Numerical data.xlsx
- Figure 9/9H/
- Figure 9/9H/9H_Numerical data.xlsx
- Figure 9/9I/
- Figure 9/9I/9I_Numerical data.xlsx
- Figure 9/9J/
- Figure 9/9J/9J_Numerical data.xlsx
- Figure 9/9K/
- Figure 9/9K/9K_Numerical data.xlsx
- Figure 9/9L/
- Figure 9/9L/9L_Numerical data.xlsx
