# Supplementary material for: JAK/STAT inhibition protects glucocorticoid receptor knockout mice from lethal malaria-induced hypoglycemia and hyperinflammation
Source: EMBO Mol Med. 2025 Jul 23;17(8):2040–70. doi: 10.1038/s44321-025-00264-w (PMC12340059; doi:10.1038/s44321-025-00264-w)
Supplement: Supplementary file 13 — Source data Fig. 9 [file 44321_2025_264_MOESM13_ESM.zip › Figure 9/9B/9B_Numerical data.xlsx]

## Sheet: Sheet1
CON WT	CON GRiKO	PcAS WT + VEH	PcAS WT + RUX	PcAS GRiKO + VEH	PcAS GRiKO + RUX
1.17	1.17	1.17		110.94
1.17	1.17	4.61		48.45
1.17	1.17	9.36		68.37
1.17	1.17	6.02		140.8
		0		77.9
		3.22		149.36
		1.17		104.65
		1.71
8.88	1.17	16.37	1.17	33.16	37.6
1.17	1.17	9.84	1.56	103.75	41.72
1.17	1.17	9.2	1.71	30.44	19.02
1.26	1.17	14.23	6.02	12.92	28.24
		6.81	9.52	139.89	30.95
		6.02	12.44	242.82	22.02
		3.83	1.17	205.63	23.69
		2.61	7.12
