# Supplementary material for: JAK/STAT inhibition protects glucocorticoid receptor knockout mice from lethal malaria-induced hypoglycemia and hyperinflammation
Source: EMBO Mol Med. 2025 Jul 23;17(8):2040–70. doi: 10.1038/s44321-025-00264-w (PMC12340059; doi:10.1038/s44321-025-00264-w)
Supplement: Supplementary file 13 — Source data Fig. 9 [file 44321_2025_264_MOESM13_ESM.zip › Figure 9/9C/9C_Numerical data.xlsx]

## Sheet: Sheet1
CON WT	CON GRiKO	PcAS WT + VEH	PcAS WT + RUX	PcAS GRiKO + VEH	PcAS GRiKO + RUX
1.17	1.17	5.38		27.69
1.17	1.17	1.76		25.73
1.17	1.17	4.76		13.85
2.19	1.17	12.56		18.75
		3		20.29
		42.22		70.54
		9.56		117.55
		10.56
0.1	1.17	25.97	16.44	129.91	109.59
1.17	1.17	7.52	4.43	23.15	99.73
1.17	1.17	2.52	3.34	3.19	60.63
1.17	1.17	13.38	11.18	11.42	30.83
		4.76	100.17	75.97	168.71
		5.76	92.1	38.96	36.57
		14.91	4.14	11.85	42.67
		11.32	4.05
