# Supplementary material for: JAK/STAT inhibition protects glucocorticoid receptor knockout mice from lethal malaria-induced hypoglycemia and hyperinflammation
Source: EMBO Mol Med. 2025 Jul 23;17(8):2040–70. doi: 10.1038/s44321-025-00264-w (PMC12340059; doi:10.1038/s44321-025-00264-w)
Supplement: Supplementary file 13 — Source data Fig. 9 [file 44321_2025_264_MOESM13_ESM.zip › Figure 9/9D/9D_Numerical data.xlsx]

## Sheet: Sheet1
CON WT	CON GRiKO	PcAS WT + VEH	PcAS WT + RUX	PcAS GRiKO + VEH	PcAS GRiKO + RUX
1.17	0.83	2.93		33.03
1.17	1.44	2.93		15.54
1.17	8.81	3.46		19.83
1.17	1.17	2.39		86.87
		9.19		65.95
		14.6		77.61
		1.17		63.71
		6.38
3.98	5.15	10.71	5.24	29.33	46.91
1.83	12.05	8.04	2.57	37.47	85.64
5.4	8.66	5.97	3.98	43.27	32.24
4.32	11.68	6.3	17.17	30.99	32.51
		4.99	72.29	62.59	35.65
		3.81	17.6	160.48	58.59
		3.11	4.15	47.99	10.03
