# Supplementary material for: JAK/STAT inhibition protects glucocorticoid receptor knockout mice from lethal malaria-induced hypoglycemia and hyperinflammation
Source: EMBO Mol Med. 2025 Jul 23;17(8):2040–70. doi: 10.1038/s44321-025-00264-w (PMC12340059; doi:10.1038/s44321-025-00264-w)
Supplement: Supplementary file 13 — Source data Fig. 9 [file 44321_2025_264_MOESM13_ESM.zip › Figure 9/9E/9E_Numerical data.xlsx]

## Sheet: Sheet1
	Glycemia	IL-6
GRiKO VEH	29	63.37
GRiKO VEH	97	132.65
GRiKO VEH	78	167.68
GRiKO VEH	43	1234.84
GRiKO VEH	44	1407.49
GRiKO VEH	31	2086.98
GRiKO VEH	67	1276.54
GRiKO VEH	99	381.38
GRiKO VEH	78	106.98
GRiKO VEH	35	1891.18
GRiKO VEH	51	770.11
GRiKO VEH	51	939.96
GRiKO VEH	39	3130.56
GRiKO VEH	37	2196.23
GRiKO RUX	74	656.67
GRiKO RUX	102	301.5
GRiKO RUX	169	74.64
GRiKO RUX	77	166.93
GRiKO RUX	126	347.2
GRiKO RUX	72	351.96
GRiKO RUX	111	2.85
