# Supplementary material for: JAK/STAT inhibition protects glucocorticoid receptor knockout mice from lethal malaria-induced hypoglycemia and hyperinflammation
Source: EMBO Mol Med. 2025 Jul 23;17(8):2040–70. doi: 10.1038/s44321-025-00264-w (PMC12340059; doi:10.1038/s44321-025-00264-w)
Supplement: Supplementary file 13 — Source data Fig. 9 [file 44321_2025_264_MOESM13_ESM.zip › Figure 9/9F/9F_Numerical data.xlsx]

## Sheet: Sheet1
	Glycemia	IL-10
GRiKO VEH	29	110.94
GRiKO VEH	97	48.45
GRiKO VEH	78	68.37
GRiKO VEH	43	140.8
GRiKO VEH	44	77.9
GRiKO VEH	31	149.36
GRiKO VEH	67	104.65
GRiKO VEH	99	33.16
GRiKO VEH	78	103.75
GRiKO VEH	35	30.44
GRiKO VEH	51	12.92
GRiKO VEH	51	139.89
GRiKO VEH	39	242.82
GRiKO VEH	37	205.63
GRiKO RUX	74	37.6
GRiKO RUX	102	41.72
GRiKO RUX	169	19.02
GRiKO RUX	77	28.24
GRiKO RUX	126	30.95
GRiKO RUX	72	22.02
GRiKO RUX	111	23.69
