# Supplementary material for: JAK/STAT inhibition protects glucocorticoid receptor knockout mice from lethal malaria-induced hypoglycemia and hyperinflammation
Source: EMBO Mol Med. 2025 Jul 23;17(8):2040–70. doi: 10.1038/s44321-025-00264-w (PMC12340059; doi:10.1038/s44321-025-00264-w)
Supplement: Supplementary file 13 — Source data Fig. 9 [file 44321_2025_264_MOESM13_ESM.zip › Figure 9/9G/9G_Numerical data.xlsx]

## Sheet: Sheet1
	Glycemia	IFNg
GRiKO VEH	29	27.69
GRiKO VEH	97	25.73
GRiKO VEH	78	13.85
GRiKO VEH	43	18.75
GRiKO VEH	44	20.29
GRiKO VEH	31	70.54
GRiKO VEH	67	117.55
GRiKO VEH	99	129.91
GRiKO VEH	78	23.15
GRiKO VEH	35	3.19
GRiKO VEH	51	11.42
GRiKO VEH	51	75.97
GRiKO VEH	39	38.96
GRiKO VEH	37	11.85
GRiKO RUX	74	109.59
GRiKO RUX	102	99.73
GRiKO RUX	169	60.63
GRiKO RUX	77	30.83
GRiKO RUX	126	168.71
GRiKO RUX	72	36.57
GRiKO RUX	111	42.67
