# Supplementary material for: JAK/STAT inhibition protects glucocorticoid receptor knockout mice from lethal malaria-induced hypoglycemia and hyperinflammation
Source: EMBO Mol Med. 2025 Jul 23;17(8):2040–70. doi: 10.1038/s44321-025-00264-w (PMC12340059; doi:10.1038/s44321-025-00264-w)
Supplement: Supplementary file 13 — Source data Fig. 9 [file 44321_2025_264_MOESM13_ESM.zip › Figure 9/9H/9H_Numerical data.xlsx]

## Sheet: Sheet1
	Glycemia	TNFa
GRiKO VEH	29	33.03
GRiKO VEH	97	15.54
GRiKO VEH	78	19.83
GRiKO VEH	43	86.87
GRiKO VEH	44	65.95
GRiKO VEH	31	77.61
GRiKO VEH	67	63.71
GRiKO VEH	99	29.33
GRiKO VEH	78	37.47
GRiKO VEH	35	43.27
GRiKO VEH	51	30.99
GRiKO VEH	51	62.59
GRiKO VEH	39	160.48
GRiKO VEH	37	47.99
GRiKO RUX	74	46.91
GRiKO RUX	102	85.64
GRiKO RUX	169	32.24
GRiKO RUX	77	32.51
GRiKO RUX	126	35.65
GRiKO RUX	72	58.59
GRiKO RUX	111	10.03
