# Supplementary material for: JAK/STAT inhibition protects glucocorticoid receptor knockout mice from lethal malaria-induced hypoglycemia and hyperinflammation
Source: EMBO Mol Med. 2025 Jul 23;17(8):2040–70. doi: 10.1038/s44321-025-00264-w (PMC12340059; doi:10.1038/s44321-025-00264-w)
Supplement: Supplementary file 13 — Source data Fig. 9 [file 44321_2025_264_MOESM13_ESM.zip › Figure 9/9I/9I_Numerical data.xlsx]

## Sheet: Sheet1
PcAS GRiKO normo	PcAS GRiKO hypo
132.65	63.37
167.68	1234.84
381.38	1407.49
106.98	2086.98
	1276.54
	1891.18
	770.11
	939.96
	3130.56
	2196.23
