# Supplementary material for: JAK/STAT inhibition protects glucocorticoid receptor knockout mice from lethal malaria-induced hypoglycemia and hyperinflammation
Source: EMBO Mol Med. 2025 Jul 23;17(8):2040–70. doi: 10.1038/s44321-025-00264-w (PMC12340059; doi:10.1038/s44321-025-00264-w)
Supplement: Supplementary file 13 — Source data Fig. 9 [file 44321_2025_264_MOESM13_ESM.zip › Figure 9/9J/9J_Numerical data.xlsx]

## Sheet: Sheet1
PcAS GRiKO normo	PcAS GRiKO hypo
48.45	110.94
68.37	140.8
33.16	77.9
103.75	149.36
	104.65
	30.44
	12.92
	139.89
	242.82
	205.63
