# Supplementary material for: JAK/STAT inhibition protects glucocorticoid receptor knockout mice from lethal malaria-induced hypoglycemia and hyperinflammation
Source: EMBO Mol Med. 2025 Jul 23;17(8):2040–70. doi: 10.1038/s44321-025-00264-w (PMC12340059; doi:10.1038/s44321-025-00264-w)
Supplement: Supplementary file 13 — Source data Fig. 9 [file 44321_2025_264_MOESM13_ESM.zip › Figure 9/9K/9K_Numerical data.xlsx]

## Sheet: Sheet1
PcAS GRiKO normo	PcAS GRiKO hypo
25.73	27.69
13.85	18.75
129.91	20.29
23.15	70.54
	117.55
	3.19
	11.42
	75.97
	38.96
	11.85
