# Supplementary material for: JAK/STAT inhibition protects glucocorticoid receptor knockout mice from lethal malaria-induced hypoglycemia and hyperinflammation
Source: EMBO Mol Med. 2025 Jul 23;17(8):2040–70. doi: 10.1038/s44321-025-00264-w (PMC12340059; doi:10.1038/s44321-025-00264-w)
Supplement: Supplementary file 13 — Source data Fig. 9 [file 44321_2025_264_MOESM13_ESM.zip › Figure 9/9L/9L_Numerical data.xlsx]

## Sheet: Sheet1
PcAS GRiKO normo	PcAS GRiKO hypo
15.54	33.03
19.83	86.87
29.33	65.95
37.47	77.61
	63.71
	43.27
	30.99
	62.59
	160.48
	47.99
