# Supplementary material for: JAK/STAT inhibition protects glucocorticoid receptor knockout mice from lethal malaria-induced hypoglycemia and hyperinflammation
Source: EMBO Mol Med. 2025 Jul 23;17(8):2040–70. doi: 10.1038/s44321-025-00264-w (PMC12340059; doi:10.1038/s44321-025-00264-w)
Supplement: Supplementary file 14 — Source data Fig. 10 [file 44321_2025_264_MOESM14_ESM.zip]

Archive with 20 entries (12 files):
- Figure 10/
- Figure 10/10B/
- Figure 10/10B/10B_Numerical data.xlsx
- Figure 10/10B/10B_Western blot cropped image.jpg
- Figure 10/10B/10B_Western blot image pSTAT3_Gel 1.tiff
- Figure 10/10B/10B_Western blot image pSTAT3_Gel 2.Tif
- Figure 10/10B/10B_Western blot image STAT 3_Gel 2.Tif
- Figure 10/10B/10B_Western blot image STAT3_Gel 1.Tif
- Figure 10/10C/
- Figure 10/10C/10C_Numerical data.xlsx
- Figure 10/10D/
- Figure 10/10D/10D_Numerical data.xlsx
- Figure 10/10E/
- Figure 10/10E/10E_Numerical data.xlsx
- Figure 10/10F/
- Figure 10/10F/10F_Numerical data.xlsx
- Figure 10/10G/
- Figure 10/10G/10G_Numerical data.xlsx
- Figure 10/10H/
- Figure 10/10H/10H_Numerical data.xlsx
