# Supplementary material for: JAK/STAT inhibition protects glucocorticoid receptor knockout mice from lethal malaria-induced hypoglycemia and hyperinflammation
Source: EMBO Mol Med. 2025 Jul 23;17(8):2040–70. doi: 10.1038/s44321-025-00264-w (PMC12340059; doi:10.1038/s44321-025-00264-w)
Supplement: Supplementary file 14 — Source data Fig. 10 [file 44321_2025_264_MOESM14_ESM.zip › Figure 10/10B/10B_Numerical data.xlsx]

## Sheet: Sheet1
CON	PbNK65 + VEH	PbNK65 + RUX
57.3203	1022.5	106.328
156.973	304.863	135.765
	786.354	83.625
		23.3065
61.5988	376.598	14.3596
58.4693	477.441	43.4528
193.379	391.064	54.4475
		92.1627
