# Supplementary material for: JAK/STAT inhibition protects glucocorticoid receptor knockout mice from lethal malaria-induced hypoglycemia and hyperinflammation
Source: EMBO Mol Med. 2025 Jul 23;17(8):2040–70. doi: 10.1038/s44321-025-00264-w (PMC12340059; doi:10.1038/s44321-025-00264-w)
Supplement: Supplementary file 14 — Source data Fig. 10 [file 44321_2025_264_MOESM14_ESM.zip › Figure 10/10C/10C_Numerical data.xlsx]

## Sheet: Sheet1
DPI	PbNK65 + VEH																									PbNK65 + RUX
0	0	0	0	0	0	0	0	0	0		0	0	0	0	0	0		0	0	0	0	0	0	0		0	0	0	0	0		0	0	0	0	0	0		0	0	0	0	0	0	0	0
5	0.25	0.12	0.22	0.13	0.22	0.11	0.21	0.32	0.22		0.43	0.36	0.48	0.63	0.98	0.73		1.39	0.73	0.51	0.52	0.51	1.39	0.59		0.25	0	0	0.34	0.12		0.21	0.69	0.59	0.11	0.33	0.69		1.25	2.01	1.19	1.78	1.78	1.01	0.48	1.47
6	1.61	1.76	2.89	2.41	1.3	1.79	1.05	3.33	2.4		2.42	2.48	1.58	1.9	3.6	1.77		2.01	2.21	2.24	2.43	1.68	2.08	3.61		2.1	0.53	0.25	2.26	1.84		1.76	3.17	1.17	1.32	3.97	2.27		3.48	4.15	2.35	2.12	2.12	2.8	2.14	3.06
7	6.13	5.75	12.5	7.8	3.51	6.83	5.11	5.26	8.85		8.21	10.33	5.85	7.57	8.79	7.22		4.03	6.43	8.33	6.62	13.95	14.06	14.47		10.42	2.83	3.52	8.4	6.45		5.62	4.27	7.86	3.02	10.17	3.74		6.25	8.82	4.03	13.97	5.56	14.74	8.59	9.59
8	12.22	11.66	11.37	7.5	11.17	10.71	10.55	8.22	12.75		9	11.17	8.58	7.63	13.15	10.2		9.3	8.33	14.39		9.46	17.42	13.51		16.1	9.48	11.52	12.02	12.79		8.5	12.26	10.5	11.19	11.51	5.27		5.81	14.19	8.55	10.81	8.15	11.58	15.02	15.27
