# Supplementary material for: JAK/STAT inhibition protects glucocorticoid receptor knockout mice from lethal malaria-induced hypoglycemia and hyperinflammation
Source: EMBO Mol Med. 2025 Jul 23;17(8):2040–70. doi: 10.1038/s44321-025-00264-w (PMC12340059; doi:10.1038/s44321-025-00264-w)
Supplement: Supplementary file 14 — Source data Fig. 10 [file 44321_2025_264_MOESM14_ESM.zip › Figure 10/10D/10D_Numerical data.xlsx]

## Sheet: Sheet1
DPI	PbNK65 + VEH																										PbNK65 + RUX
0	0	0	0	0	0	0	0	0	0	0	0		0	0	0	0	0		0	0	0	0	0	0	0		0	0	0	0	0	0		0	0	0	0	0		0	0	0	0	0	0	0	0
5	0	0	0	0	0	0	0	0	0	0	0		0	0	0	0	0		0	0	0	0	0	0	0		0	0	0	1	1	0		0	0	0	0	0		0	0	0	0	0	0	0	0
6	0	0	0	0	0	0	0	0	0	0	0		0	0	0	0	0		2	0	1	0	2	1	1		0	0	0	0	0	0		0	0	0	0	0		1	1	0	1	1	0	1	0
7	0	0	8	0	0	0	0	0	2	0	0		0	0	0	3	0		2	2	1	6	1	1	2		0	0	0	0	0	0		0	0	0	0	0		1	1	1	2	2	1	2	2
8	9	8		9	10	9	3	7	8	8	12		3	11	6	7	7		9	9	9		7	8	8		0	1	0	1	1	3		1	2	1	1	1		1	1	2	1	2	3	1	2
