# Supplementary material for: JAK/STAT inhibition protects glucocorticoid receptor knockout mice from lethal malaria-induced hypoglycemia and hyperinflammation
Source: EMBO Mol Med. 2025 Jul 23;17(8):2040–70. doi: 10.1038/s44321-025-00264-w (PMC12340059; doi:10.1038/s44321-025-00264-w)
Supplement: Supplementary file 14 — Source data Fig. 10 [file 44321_2025_264_MOESM14_ESM.zip › Figure 10/10E/10E_Numerical data.xlsx]

## Sheet: Sheet1
DPI	CON																PbNK65 + VEH																											PbNK65 + RUX
0	0	0	0	0		0	0	0	0		0	0	0	0	0		0	0	0	0	0	0	0	0	0	0	0		0	0	0	0	0		0	0	0	0	0	0	0			0	0	0	0	0	0
5	1.42	2.96	2.01	1.45		0	2.59	3.2	5.24		4.06	0.52	4.29	6.72	3.85		1.46	4.74	2.04	2.08	3.48	-0.48	2.49	1.91	4.57	0.47	2.59		1.52	-0.52	4.1	2.16	1.53		1.99	2.53	2.59	6.57	3.54	2.16	4.67			2.05	1.51	6.15	5.39	3.65	1.55
6	0.47	4.93	0	0.97		-1.37	3.11	2.4	4.37		3.05	0	3.86	5.88	1.71		0.49	-0.95	-15.82	0	1.49	0.48	1.49	2.39	4.06	-3.79	2.59		-1.01	-1.04	2.46	-3.03	1.53		-1.99	2.53	2.59	2.53	3.54	-1.3	4.21			1.54	2.01	7.18	4.41	1.56	0
7	-1.42	5.91	-1.51	-1.45		-1.37	2.59	4	7.42		1.02	0.52	5.15	6.3	2.56		-9.76	-9.48	-21.94	-10.94	-8.96	-9.66	-4.98	-8.13	-4.06	-13.27	-5.7		-9.6	-10.42	-8.61	-11.26	-6.49		-10.45	-9.09	-8.81	-10.1	-4.42	-5.63	-6.54			-8.21	2.51	5.64	-3.43	-8.85	-5.18
8						1.37	2.59	3.6	8.3		6.09	5.15	7.73	7.98	5.98														-13.13	-8.33	-13.11	-17.32	-13.74		-16.42	-14.65	-14.51		-11.5	-12.55	-12.62
