# Supplementary material for: JAK/STAT inhibition protects glucocorticoid receptor knockout mice from lethal malaria-induced hypoglycemia and hyperinflammation
Source: EMBO Mol Med. 2025 Jul 23;17(8):2040–70. doi: 10.1038/s44321-025-00264-w (PMC12340059; doi:10.1038/s44321-025-00264-w)
Supplement: Supplementary file 14 — Source data Fig. 10 [file 44321_2025_264_MOESM14_ESM.zip › Figure 10/10F/10F_Numerical data.xlsx]

## Sheet: Sheet1
CON	PbNK65 + VEH	PbNK65 + RUX
36.1	35.9	36
36.1	32	36
36.1	36	36
36.1	33	36
	35.8	36.1
	33.8	36.1
36	31.9	36
36	34	36
35.8	33	36.1
35.8	35.9	36
35.9	34.5	36
	34.4	36
		35.9
		36
