# Supplementary material for: JAK/STAT inhibition protects glucocorticoid receptor knockout mice from lethal malaria-induced hypoglycemia and hyperinflammation
Source: EMBO Mol Med. 2025 Jul 23;17(8):2040–70. doi: 10.1038/s44321-025-00264-w (PMC12340059; doi:10.1038/s44321-025-00264-w)
Supplement: Supplementary file 14 — Source data Fig. 10 [file 44321_2025_264_MOESM14_ESM.zip › Figure 10/10G/10G_Numerical data.xlsx]

## Sheet: Sheet1
CON	PbNK65 + VEH	PbNK65 + RUX
189	75	130
175	33	105
183	89	118
171	84	171
	99
	117
157	68	130
166	84	117
183	61	138
189	90	94
179	87	128
	62	96
		101
		112
