# Supplementary material for: JAK/STAT inhibition protects glucocorticoid receptor knockout mice from lethal malaria-induced hypoglycemia and hyperinflammation
Source: EMBO Mol Med. 2025 Jul 23;17(8):2040–70. doi: 10.1038/s44321-025-00264-w (PMC12340059; doi:10.1038/s44321-025-00264-w)
Supplement: Supplementary file 14 — Source data Fig. 10 [file 44321_2025_264_MOESM14_ESM.zip › Figure 10/10H/10H_Numerical data.xlsx]

## Sheet: Sheet1
CON	PbNK65 + VEH	PbNK65 + RUX
1.8	3.9	3.8
2.2	5	2.3
1.2	2.4	4.1
2.1	4.5	5.1
	2.6
	4.1
2.4	3.9	3.5
3.3	2.6	5.1
1.5	2.4	2.7
1.8	2.6	3.9
2	2.2	2.3
	1.8	2.8
		4.6
		5
