# Supplementary material for: JAK/STAT inhibition protects glucocorticoid receptor knockout mice from lethal malaria-induced hypoglycemia and hyperinflammation
Source: EMBO Mol Med. 2025 Jul 23;17(8):2040–70. doi: 10.1038/s44321-025-00264-w (PMC12340059; doi:10.1038/s44321-025-00264-w)
Supplement: Supplementary file 15 — EV and Appendix Figures Source Data [file 44321_2025_264_MOESM15_ESM.zip]

Archive with 82 entries (66 files):
- EMM-2024-20682_SourceDataForExpandedViewAndAppendix/
- EMM-2024-20682_SourceDataForExpandedViewAndAppendix/Sourcedata Appendix fig S2/
- EMM-2024-20682_SourceDataForExpandedViewAndAppendix/Sourcedata Appendix fig S2/Appendix S2_Cropped WB.jpg
- EMM-2024-20682_SourceDataForExpandedViewAndAppendix/Sourcedata Appendix fig S2/Appendix S2_WB_GR+Actin_Gel1.Tif
- EMM-2024-20682_SourceDataForExpandedViewAndAppendix/Sourcedata Appendix fig S2/Appendix S2_WB_GR+Actin_Gel2.Tif
- EMM-2024-20682_SourceDataForExpandedViewAndAppendix/Sourcedata Appendix fig S3/
- EMM-2024-20682_SourceDataForExpandedViewAndAppendix/Sourcedata Appendix fig S3/Appendix S3_H&E_CON GRiKO1.png
- EMM-2024-20682_SourceDataForExpandedViewAndAppendix/Sourcedata Appendix fig S3/Appendix S3_H&E_CON GRiKO2.png
- EMM-2024-20682_SourceDataForExpandedViewAndAppendix/Sourcedata Appendix fig S3/Appendix S3_H&E_CON GRiKO3.png
- EMM-2024-20682_SourceDataForExpandedViewAndAppendix/Sourcedata Appendix fig S3/Appendix S3_H&E_CON WT1.png
- EMM-2024-20682_SourceDataForExpandedViewAndAppendix/Sourcedata Appendix fig S3/Appendix S3_H&E_CON WT2.png
- EMM-2024-20682_SourceDataForExpandedViewAndAppendix/Sourcedata Appendix fig S3/Appendix S3_H&E_CON WT3.png
- EMM-2024-20682_SourceDataForExpandedViewAndAppendix/Sourcedata Appendix fig S3/Appendix S3_H&E_PCAS GRiKO1.png
- EMM-2024-20682_SourceDataForExpandedViewAndAppendix/Sourcedata Appendix fig S3/Appendix S3_H&E_PCAS GRiKO2.png
- EMM-2024-20682_SourceDataForExpandedViewAndAppendix/Sourcedata Appendix fig S3/Appendix S3_H&E_PCAS GRiKO3.png
- EMM-2024-20682_SourceDataForExpandedViewAndAppendix/Sourcedata Appendix fig S3/Appendix S3_H&E_PCAS GRiKO4.png
- EMM-2024-20682_SourceDataForExpandedViewAndAppendix/Sourcedata Appendix fig S3/Appendix S3_H&E_PCAS GRiKO5.png
- EMM-2024-20682_SourceDataForExpandedViewAndAppendix/Sourcedata Appendix fig S3/Appendix S3_H&E_PCAS GRiKO6.png
- EMM-2024-20682_SourceDataForExpandedViewAndAppendix/Sourcedata Appendix fig S3/Appendix S3_H&E_PCAS GRiKO7.png
- EMM-2024-20682_SourceDataForExpandedViewAndAppendix/Sourcedata Appendix fig S3/Appendix S3_H&E_PCAS GRiKO8.png
- EMM-2024-20682_SourceDataForExpandedViewAndAppendix/Sourcedata Appendix fig S3/Appendix S3_H&E_PcAS WT1.png
- EMM-2024-20682_SourceDataForExpandedViewAndAppendix/Sourcedata Appendix fig S3/Appendix S3_H&E_PcAS WT2.png
- EMM-2024-20682_SourceDataForExpandedViewAndAppendix/Sourcedata Appendix fig S3/Appendix S3_H&E_PcAS WT3.png
- EMM-2024-20682_SourceDataForExpandedViewAndAppendix/Sourcedata Appendix fig S3/Appendix S3_H&E_PcAS WT4.png
- EMM-2024-20682_SourceDataForExpandedViewAndAppendix/Sourcedata Appendix fig S3/Appendix S3_H&E_PcAS WT5.png
- EMM-2024-20682_SourceDataForExpandedViewAndAppendix/Sourcedata Appendix fig S3/Appendix S3_H&E_PcAS WT6.png
- EMM-2024-20682_SourceDataForExpandedViewAndAppendix/Sourcedata Appendix fig S9/
- EMM-2024-20682_SourceDataForExpandedViewAndAppendix/Sourcedata Appendix fig S9/Appendix S9A/
- EMM-2024-20682_SourceDataForExpandedViewAndAppendix/Sourcedata Appendix fig S9/Appendix S9A/Appendix S9A_Cropped western blot image.jpg
- EMM-2024-20682_SourceDataForExpandedViewAndAppendix/Sourcedata Appendix fig S9/Appendix S9A/Appendix S9A_Western blot_pSTAT1_gel1.png
- EMM-2024-20682_SourceDataForExpandedViewAndAppendix/Sourcedata Appendix fig S9/Appendix S9A/Appendix S9A_Western blot_pSTAT1_gel2.png
- EMM-2024-20682_SourceDataForExpandedViewAndAppendix/Sourcedata Appendix fig S9/Appendix S9A/Appendix S9A_Western blot_pSTAT1_gel3.png
- EMM-2024-20682_SourceDataForExpandedViewAndAppendix/Sourcedata Appendix fig S9/Appendix S9A/Appendix S9A_Western blot_pSTAT1_gel4.png
- EMM-2024-20682_SourceDataForExpandedViewAndAppendix/Sourcedata Appendix fig S9/Appendix S9A/Appendix S9A_Western blot_STAT1_gel1.png
- EMM-2024-20682_SourceDataForExpandedViewAndAppendix/Sourcedata Appendix fig S9/Appendix S9A/Appendix S9A_Western blot_STAT1_gel2.png
- EMM-2024-20682_SourceDataForExpandedViewAndAppendix/Sourcedata Appendix fig S9/Appendix S9A/Appendix S9A_Western blot_STAT1_gel3.png
- EMM-2024-20682_SourceDataForExpandedViewAndAppendix/Sourcedata Appendix fig S9/Appendix S9A/Appendix S9A_Western blot_STAT1_gel4.png
- EMM-2024-20682_SourceDataForExpandedViewAndAppendix/Sourcedata Appendix fig S9/Appendix S9B/
- EMM-2024-20682_SourceDataForExpandedViewAndAppendix/Sourcedata Appendix fig S9/Appendix S9B/Appendix S9B_Cropped western blot image.jpg
- EMM-2024-20682_SourceDataForExpandedViewAndAppendix/Sourcedata Appendix fig S9/Appendix S9B/Appendix S9B_Western blot_pSTAT1_gel1+2.png
- EMM-2024-20682_SourceDataForExpandedViewAndAppendix/Sourcedata Appendix fig S9/Appendix S9B/Appendix S9B_Western blot_pSTAT1_gel3+4.png
- EMM-2024-20682_SourceDataForExpandedViewAndAppendix/Sourcedata Appendix fig S9/Appendix S9B/Appendix S9B_Western blot_STAT1_gel1+2.png
- EMM-2024-20682_SourceDataForExpandedViewAndAppendix/Sourcedata Appendix fig S9/Appendix S9B/Appendix S9B_Western blot_STAT1_gel3+4.png
- EMM-2024-20682_SourceDataForExpandedViewAndAppendix/Sourcedata fig EV1/
- EMM-2024-20682_SourceDataForExpandedViewAndAppendix/Sourcedata fig EV1/EV1A/
- EMM-2024-20682_SourceDataForExpandedViewAndAppendix/Sourcedata fig EV1/EV1A/EV1A_Cropped western blot image.jpg
- EMM-2024-20682_SourceDataForExpandedViewAndAppendix/Sourcedata fig EV1/EV1A/EV1A_Westernblot_GR+Actin_gel1.Tif
- EMM-2024-20682_SourceDataForExpandedViewAndAppendix/Sourcedata fig EV1/EV1A/EV1A_Westernblot_GR+Actin_gel2.Tif
- EMM-2024-20682_SourceDataForExpandedViewAndAppendix/Sourcedata fig EV1/EV1B/
- EMM-2024-20682_SourceDataForExpandedViewAndAppendix/Sourcedata fig EV1/EV1B/EV1B_Cropped western blot image.jpg
- EMM-2024-20682_SourceDataForExpandedViewAndAppendix/Sourcedata fig EV1/EV1B/EV1B_Western blot_GR+Actin_Gel1.Tif
- EMM-2024-20682_SourceDataForExpandedViewAndAppendix/Sourcedata fig EV1/EV1B/EV1B_Western blot_GR+Actin_Gel2.Tif
- EMM-2024-20682_SourceDataForExpandedViewAndAppendix/Sourcedata fig EV1/EV1C/
- EMM-2024-20682_SourceDataForExpandedViewAndAppendix/Sourcedata fig EV1/EV1C/EV1C_Cropped western blot image.jpg
- EMM-2024-20682_SourceDataForExpandedViewAndAppendix/Sourcedata fig EV1/EV1C/EV1C_Western blot_GR_blot1+2.png
- EMM-2024-20682_SourceDataForExpandedViewAndAppendix/Sourcedata fig EV1/EV1C/EV1C_Western blot_Tubulin_blot1+2.png
- EMM-2024-20682_SourceDataForExpandedViewAndAppendix/Sourcedata fig EV1/EV1D/
- EMM-2024-20682_SourceDataForExpandedViewAndAppendix/Sourcedata fig EV1/EV1D/EV1D_Cropped western blot image.jpg
- EMM-2024-20682_SourceDataForExpandedViewAndAppendix/Sourcedata fig EV1/EV1D/EV1D_Western blot_GR_gel1.Tif
- EMM-2024-20682_SourceDataForExpandedViewAndAppendix/Sourcedata fig EV1/EV1D/EV1D_Western blot_GR_gel2.Tif
- EMM-2024-20682_SourceDataForExpandedViewAndAppendix/Sourcedata fig EV1/EV1D/EV1D_Western blot_Tubulin_gel1.Tif
- EMM-2024-20682_SourceDataForExpandedViewAndAppendix/Sourcedata fig EV1/EV1D/EV1D_Western blot_Tubulin_gel2.Tif
- EMM-2024-20682_SourceDataForExpandedViewAndAppendix/Sourcedata fig EV1/EV1E/
- EMM-2024-20682_SourceDataForExpandedViewAndAppendix/Sourcedata fig EV1/EV1E/EV1E_Cropped western blot image.jpg
- EMM-2024-20682_SourceDataForExpandedViewAndAppendix/Sourcedata fig EV1/EV1E/EV1E_Western blot_GR.Tif
- EMM-2024-20682_SourceDataForExpandedViewAndAppendix/Sourcedata fig EV1/EV1E/EV1E_Western blot_tubulin.Tif
- EMM-2024-20682_SourceDataForExpandedViewAndAppendix/Sourcedata fig EV1/EV1F/
- EMM-2024-20682_SourceDataForExpandedViewAndAppendix/Sourcedata fig EV1/EV1F/EV1F_Cropped western blot image.jpg
- EMM-2024-20682_SourceDataForExpandedViewAndAppendix/Sourcedata fig EV1/EV1F/EV1F_Western blot_GR.Tif
- EMM-2024-20682_SourceDataForExpandedViewAndAppendix/Sourcedata fig EV1/EV1F/EV1F_Western blot_Vinculin.png
- EMM-2024-20682_SourceDataForExpandedViewAndAppendix/Sourcedata fig EV1/EV1G/
- EMM-2024-20682_SourceDataForExpandedViewAndAppendix/Sourcedata fig EV1/EV1G/EV1G_Cropped western blot image.jpg
- EMM-2024-20682_SourceDataForExpandedViewAndAppendix/Sourcedata fig EV1/EV1G/EV1G_Western blot_GR.Tif
- EMM-2024-20682_SourceDataForExpandedViewAndAppendix/Sourcedata fig EV1/EV1G/EV1G_Western blot_Tubulin.Tif
- EMM-2024-20682_SourceDataForExpandedViewAndAppendix/Sourcedata fig EV1/EV1H/
- EMM-2024-20682_SourceDataForExpandedViewAndAppendix/Sourcedata fig EV1/EV1H/EV1H_Cropped western blot image.jpg
- EMM-2024-20682_SourceDataForExpandedViewAndAppendix/Sourcedata fig EV1/EV1H/EV1H_Western blot_GR.Tif
- EMM-2024-20682_SourceDataForExpandedViewAndAppendix/Sourcedata fig EV1/EV1H/EV1H_Western blot_Tubulin.Tif
- EMM-2024-20682_SourceDataForExpandedViewAndAppendix/Sourcedata fig EV1/EV1I/
- EMM-2024-20682_SourceDataForExpandedViewAndAppendix/Sourcedata fig EV1/EV1I/EV1I_Cropped western blot image.jpg
- EMM-2024-20682_SourceDataForExpandedViewAndAppendix/Sourcedata fig EV1/EV1I/EV1I_Western blot_GR.png
- EMM-2024-20682_SourceDataForExpandedViewAndAppendix/Sourcedata fig EV1/EV1I/EV1I_Western blot_Tubulin.png
